# Supplementary material for: Analysis of a normalised expressed sequence tag (EST) library from a key pollinator, the bumblebee Bombus terrestris
Source: BMC Genomics. 2010 Feb 15;11:110. doi: 10.1186/1471-2164-11-110 (PMC2838840; doi:10.1186/1471-2164-11-110)
Supplement: Additional file 2 — Counts of the "best-hits" at the individual taxonomic identifier level for the 13,333 post-assembly Bombus terrestris EST sequences (BLASTX, cutoff = 1e-05). [file 1471-2164-11-110-S2.XLS]

## Sheet: Sheet1
NCBI_taxa_id	Count_of_best_hits	Taxon
7460	6275	Apis mellifera
7425	886	Nasonia vitripennis
7070	107	Tribolium castaneum
121224	74	Pediculus humanus corporis
130704	45	Bombus ignitus
7029	42	Acyrthosiphon pisum
7176	29	Culex quinquefasciatus
180454	27	Anopheles gambiae str. PEST
7227	27	Drosophila melanogaster
7159	26	Aedes aegypti
7260	17	Drosophila willistoni
7240	15	Drosophila simulans
6085	14	Hydra magnipapillata
7739	12	Branchiostoma floridae
7091	10	Bombyx mori
29760	9	Vitis vinifera
30195	8	Bombus terrestris
7955	8	Danio rerio
7244	8	Drosophila virilis
13068	8	Forficula auricularia
6945	8	Ixodes scapularis
88217	6	Apis mellifera carnica
9606	6	Homo sapiens
45351	6	Nematostella vectensis
7469	5	Apis mellifera ligustica
6239	5	Caenorhabditis elegans
7217	5	Drosophila ananassae
7230	5	Drosophila mojavensis
13616	5	Monodelphis domestica
3988	5	Ricinus communis
7222	4	Drosophila grimshawi
7234	4	Drosophila persimilis
9031	4	Gallus gallus
463051	4	Glyptapanteles flavicoxis
77504	4	Lysiphlebus testaceipes
10090	4	Mus musculus
10116	4	Rattus norvegicus
94128	3	Apis cerana cerana
292787	3	Apis cerana japonica
130703	3	Bombus hypocrita sapporoensis
6238	3	Caenorhabditis briggsae
46245	3	Drosophila pseudoobscura pseudoobscura
92994	3	Glyptapanteles indiensis
36329	3	Plasmodium falciparum
7668	3	Strongylocentrotus purpuratus
99883	3	Tetraodon nigroviridis
7464	2	Apis andreniformis
130701	2	Bombus hypocrita
344056	2	Caligus clemensi
7719	2	Ciona intestinalis
7226	2	Drosophila mauritiana
7238	2	Drosophila sechellia
34674	2	Epicauta funebris
7137	2	Galleria mellonella
13249	2	Rhodnius prolixus
59729	2	Taeniopygia guttata
312017	2	Tetrahymena thermophila
8364	2	Xenopus (Silurana) tropicalis
7160	1	Aedes albopictus
76800	1	Anisopteromalus calandrae
7165	1	Anopheles gambiae
37627	1	Aphidius ervi
7461	1	Apis cerana cerana
94129	1	Apis cerana indica
44477	1	Apis mellifera mellifera
3702	1	Arabidopsis thaliana
37344	1	Athalia rosae
457394	1	Bacteroides sp. 4_3_47FAA
6973	1	Blattella germanica
132113	1	Bombus impatiens
9913	1	Bos taurus
6279	1	Brugia malayi
398527	1	Burkholderia phytofirmans
6763	1	Callinectes sapidus
9615	1	Canis lupus familiaris
331678	1	Chlorobium phaeobacteroides
525257	1	Chryseobacterium gleum
7293	1	Chymomyza amoena
306902	1	Clavispora lusitaniae ATCC 42720
7515	1	Ctenocephalides felis
285223	1	Dascillus cervinus
238572	1	Dendrolimus punctatus
7220	1	Drosophila erecta
32382	1	Drosophila heteroneura
399742	1	Enterobacter sp.
561572	1	Frieseomelitta varia
7998	1	Ictalurus punctatus
67767	1	Lasius niger
9544	1	Macaca mulatta
7130	1	Manduca sexta
263364	1	Melipona scutellaris
554373	1	Moniliophthora perniciosa
39947	1	Oryza sativa Japonica Group
219576	1	Ophion sp.
8014	1	Osmerus mordax
9940	1	Ovis aries
6978	1	Periplaneta americana
29031	1	Phlebotomus papatasi
3332	1	Picea sitchensis
322104	1	Pichia stipitis
455035	1	Polyrhachis vicina
9601	1	Pongo abelii
32389	1	Pteromalus puparum
471874	1	Providencia stuartii
1265	1	Ruminococcus flavefaciens
292456	1	Scarabaeus laticollis
615	1	Serratia marcescens
70863	1	Shewanella oneidensis
198214	1	Shigella flexneri
385534	1	Solanum violaefolium ringspot virus
13686	1	Solenopsis invicta
443255	1	Streptomyces clavuligerus
507601	1	Toxoplasma gondii
30076	1	Triatoma infestans
412133	1	Trichomonas vaginalis
10228	1	Trichoplax adhaerens
185431	1	Trypanosoma brucei
