# Supplementary material for: Analysis of a normalised expressed sequence tag (EST) library from a key pollinator, the bumblebee Bombus terrestris
Source: BMC Genomics. 2010 Feb 15;11:110. doi: 10.1186/1471-2164-11-110 (PMC2838840; doi:10.1186/1471-2164-11-110)
Supplement: Additional file 3 — Presence and identity of "best-hits" for the 13,333 unique Bombus terrestris sequences in the non-redundant (nr) database of Genbank (version dated 19th October 2009) (BLASTX cutoff = 1e-05). [file 1471-2164-11-110-S3.XLS]

## Sheet: est_nr.txt
Project_identifier	Hit_in_NR_database	Hit_Accession	Hit_Taxa	Hit_significance	Hit_Description
bom001no-CL1Contig1	YES	NP_001035323	Apis mellifera	0	cytochrome P450 monooxygenase [Apis mellifera] gb|ABB36785.1| cytochrome P450 monooxygenase [Apis mellifera]
bom001no-CL2Contig1	YES	NP_001090623	Apis mellifera	1e-128	triosephosphate isomerase 1 [Apis mellifera] gb|ABP65286.1| triosephoshpate isomerase [Apis mellifera] gb|ACE95726.1| triosephoshpate isomerase [Apis mellifera]
bom001no-CL3Contig1	YES	XP_624715	Apis mellifera	3e-59	PREDICTED: similar to CG8209-PA [Apis mellifera]
bom001no-CL3Contig2	YES	XP_624715	Apis mellifera	1e-104	PREDICTED: similar to CG8209-PA [Apis mellifera]
bom001no-CL3Contig3	YES	XP_001599358	Nasonia vitripennis	2e-58	PREDICTED: similar to ribonuclease T2 family [Nasonia vitripennis]
bom001no-CL4Contig1	YES	XP_393603	Apis mellifera	5e-66	PREDICTED: similar to CG8993-PA [Apis mellifera]
bom001no-CL4Contig2	YES	XP_001120160	Apis mellifera	4e-50	PREDICTED: similar to phosphatidylinositol glycan, class Q [Apis mellifera]
bom001no-CL5Contig1	NO	NA	NA	NA	NA
bom001no-CL5Contig2	NO	NA	NA	NA	NA
bom001no-CL5Contig3	YES	XP_002060760	Drosophila willistoni	7e-49	GK20166 [Drosophila willistoni] gb|EDW71746.1| GK20166 [Drosophila willistoni]
bom001no-CL5Contig4	YES	XP_001946790	Acyrthosiphon pisum	2e-08	PREDICTED: similar to predicted protein, partial [Acyrthosiphon pisum]
bom001no-CL5Contig5	YES	XP_001863444	Culex quinquefasciatus	4e-12	conserved hypothetical protein [Culex quinquefasciatus] gb|EDS38571.1| conserved hypothetical protein [Culex quinquefasciatus]
bom001no-CL5Contig6	YES	CAA35587	Drosophila melanogaster	9e-62	unnamed protein product [Drosophila melanogaster]
bom001no-CL6Contig1	YES	XP_393115	Apis mellifera	1e-108	PREDICTED: similar to sar1 CG7073-PA, isoform A isoform 1 [Apis mellifera] ref|XP_623373.1| PREDICTED: similar to sar1 CG7073-PA, isoform A isoform 2 [Apis mellifera]
bom001no-CL6Contig2	YES	XP_001120018	Apis mellifera	1e-121	PREDICTED: similar to mitochondrial ribosomal protein L1 CG7494-PA [Apis mellifera]
bom001no-CL7Contig1	YES	XP_623641	Apis mellifera	7e-90	PREDICTED: similar to lesswright CG3018-PA, isoform A isoform 1 [Apis mellifera] ref|XP_623683.1| PREDICTED: similar to lesswright CG3018-PA, isoform A isoform 2 [Apis mellifera]
bom001no-CL8Contig1	YES	XP_001600285	Nasonia vitripennis	6e-25	PREDICTED: hypothetical protein [Nasonia vitripennis]
bom001no-CL8Contig2	NO	NA	NA	NA	NA
bom001no-CL8Contig3	YES	XP_394333	Apis mellifera	4e-93	PREDICTED: similar to Protein lethal(2)essential for life (Protein Efl21) isoform 1 [Apis mellifera]
bom001no-CL9Contig1	YES	ABP97090	Bombus ignitus	7e-50	diapause-related protein 41 [Bombus ignitus]
bom001no-CL9Contig2	YES	ABP97090	Bombus ignitus	3e-75	diapause-related protein 41 [Bombus ignitus]
bom001no-CL9Contig3	YES	ABP97090	Bombus ignitus	1e-66	diapause-related protein 41 [Bombus ignitus]
bom001no-CL10Contig1	YES	XP_392758	Apis mellifera	8e-68	PREDICTED: similar to skpA CG16983-PA, isoform A isoform 1 [Apis mellifera]
bom001no-CL11Contig1	YES	XP_395810	Apis mellifera	1e-91	PREDICTED: similar to CG11137-PA isoform 1 [Apis mellifera]
bom001no-CL11Contig2	YES	XP_002068487	Drosophila willistoni	1e-06	GK20394 [Drosophila willistoni] gb|EDW79473.1| GK20394 [Drosophila willistoni]
bom001no-CL12Contig1	YES	XP_001120069	Apis mellifera	5e-62	PREDICTED: similar to Autophagy-specific gene 8a CG32672-PA [Apis mellifera]
bom001no-CL13Contig1	YES	XP_393850	Apis mellifera	4e-80	PREDICTED: similar to CG3630-PA [Apis mellifera]
bom001no-CL13Contig2	YES	XP_393850	Apis mellifera	4e-77	PREDICTED: similar to CG3630-PA [Apis mellifera]
bom001no-CL14Contig1	YES	XP_625288	Apis mellifera	7e-72	PREDICTED: hypothetical protein [Apis mellifera]
bom001no-CL15Contig1	YES	XP_001608164	Nasonia vitripennis	6e-69	PREDICTED: hypothetical protein isoform 1 [Nasonia vitripennis]
bom001no-CL16Contig1	YES	XP_001605892	Nasonia vitripennis	2e-62	PREDICTED: similar to troponin C isoform 2 [Nasonia vitripennis]
bom001no-CL16Contig2	YES	XP_001605892	Nasonia vitripennis	2e-63	PREDICTED: similar to troponin C isoform 2 [Nasonia vitripennis]
bom001no-CL16Contig3	YES	XP_001605892	Nasonia vitripennis	1e-63	PREDICTED: similar to troponin C isoform 2 [Nasonia vitripennis]
bom001no-CL17Contig1	YES	XP_392599	Apis mellifera	3e-73	PREDICTED: similar to VhaPPA1-1 CG7007-PA [Apis mellifera]
bom001no-CL18Contig1	YES	XP_624700	Apis mellifera	4e-46	PREDICTED: similar to CG31618-PA [Apis mellifera]
bom001no-CL19Contig1	YES	XP_624543	Apis mellifera	2e-38	PREDICTED: similar to Mediator complex subunit 9 CG5134-PC, isoform C [Apis mellifera]
bom001no-CL19Contig2	YES	XP_624543	Apis mellifera	8e-12	PREDICTED: similar to Mediator complex subunit 9 CG5134-PC, isoform C [Apis mellifera]
bom001no-CL20Contig1	YES	XP_624353	Apis mellifera	1e-143	PREDICTED: similar to CG6084-PA, isoform A isoform 1 [Apis mellifera]
bom001no-CL20Contig2	YES	XP_624353	Apis mellifera	1e-100	PREDICTED: similar to CG6084-PA, isoform A isoform 1 [Apis mellifera]
bom001no-CL21Contig1	YES	XP_623480	Apis mellifera	7e-91	PREDICTED: similar to NADH:ubiquinone reductase 23kD subunit precursor CG3944-PA [Apis mellifera]
bom001no-CL22Contig1	YES	XP_001604482	Nasonia vitripennis	1e-25	PREDICTED: similar to CG6770-PA [Nasonia vitripennis]
bom001no-CL23Contig1	YES	XP_001603724	Nasonia vitripennis	2e-52	PREDICTED: similar to DNA-directed RNA polymerase I, 12kD-subunit, putative [Nasonia vitripennis]
bom001no-CL24Contig1	NO	NA	NA	NA	NA
bom001no-CL24Contig2	NO	NA	NA	NA	NA
bom001no-CL24Contig3	NO	NA	NA	NA	NA
bom001no-CL25Contig1	NO	NA	NA	NA	NA
bom001no-CL25Contig2	NO	NA	NA	NA	NA
bom001no-CL25Contig3	NO	NA	NA	NA	NA
bom001no-CL25Contig4	NO	NA	NA	NA	NA
bom001no-CL26Contig1	YES	XP_395826	Apis mellifera	1e-122	PREDICTED: similar to CG32857-PA [Apis mellifera]
bom001no-CL26Contig2	YES	XP_395826	Apis mellifera	1e-45	PREDICTED: similar to CG32857-PA [Apis mellifera]
bom001no-CL27Contig1	YES	XP_391988	Apis mellifera	1e-110	PREDICTED: similar to CG11255-PA, isoform A isoform 1 [Apis mellifera]
bom001no-CL27Contig2	YES	XP_391988	Apis mellifera	1e-121	PREDICTED: similar to CG11255-PA, isoform A isoform 1 [Apis mellifera]
bom001no-CL28Contig1	YES	XP_001120412	Apis mellifera	5e-31	PREDICTED: similar to CG10219-PA [Apis mellifera]
bom001no-CL29Contig1	YES	XP_393516	Apis mellifera	1e-111	PREDICTED: similar to SEC13-like 1 isoform b [Apis mellifera]
bom001no-CL30Contig1	YES	XP_624839	Apis mellifera	1e-104	PREDICTED: similar to CG10795-PA [Apis mellifera]
bom001no-CL31Contig1	YES	XP_623086	Apis mellifera	2e-75	PREDICTED: similar to CG5946-PB, isoform B isoform 2 [Apis mellifera]
bom001no-CL31Contig2	YES	XP_393300	Apis mellifera	0	PREDICTED: similar to CG7033-PA, isoform A isoform 1 [Apis mellifera]
bom001no-CL32Contig1	YES	XP_001120008	Apis mellifera	2e-14	PREDICTED: hypothetical protein [Apis mellifera]
bom001no-CL32Contig2	YES	XP_001120008	Apis mellifera	2e-14	PREDICTED: hypothetical protein [Apis mellifera]
bom001no-CL33Contig1	YES	XP_001122967	Apis mellifera	4e-36	PREDICTED: similar to CG4663-PA, partial [Apis mellifera]
bom001no-CL34Contig1	YES	XP_623731	Apis mellifera	1e-131	PREDICTED: similar to 40S ribosomal protein S3 [Apis mellifera]
bom001no-CL34Contig2	YES	XP_623731	Apis mellifera	1e-120	PREDICTED: similar to 40S ribosomal protein S3 [Apis mellifera]
bom001no-CL35Contig1	YES	XP_001599411	Nasonia vitripennis	2e-62	PREDICTED: similar to Glutathione S-transferase (GST class-sigma) (Major allergen Bla g 5) [Nasonia vitripennis]
bom001no-CL36Contig1	YES	XP_393709	Apis mellifera	4e-41	PREDICTED: similar to CG8669-PA, isoform A [Apis mellifera]
bom001no-CL36Contig2	YES	XP_393709	Apis mellifera	1e-149	PREDICTED: similar to CG8669-PA, isoform A [Apis mellifera]
bom001no-CL37Contig1	YES	XP_394852	Apis mellifera	2e-86	PREDICTED: similar to leukotriene B4 12-hydroxydehydrogenase [Apis mellifera]
bom001no-CL37Contig2	YES	XP_394852	Apis mellifera	1e-137	PREDICTED: similar to leukotriene B4 12-hydroxydehydrogenase [Apis mellifera]
bom001no-CL38Contig1	YES	XP_623566	Apis mellifera	1e-137	PREDICTED: similar to Succinate dehydrogenase B CG3283-PA [Apis mellifera]
bom001no-CL39Contig1	YES	XP_001600682	Nasonia vitripennis	1e-108	PREDICTED: similar to ras-related protein Rab-8A, putative [Nasonia vitripennis]
bom001no-CL40Contig1	YES	XP_395092	Apis mellifera	5e-55	PREDICTED: similar to CG31997-PA [Apis mellifera]
bom001no-CL41Contig1	YES	XP_392967	Apis mellifera	1e-116	PREDICTED: similar to Rab-protein 1 CG3320-PA, isoform A [Apis mellifera]
bom001no-CL42Contig1	YES	XP_001121806	Apis mellifera	4e-53	PREDICTED: hypothetical protein [Apis mellifera]
bom001no-CL42Contig2	YES	XP_001121806	Apis mellifera	2e-44	PREDICTED: hypothetical protein [Apis mellifera]
bom001no-CL43Contig1	YES	XP_392876	Apis mellifera	3e-82	PREDICTED: similar to Dopamine N acetyltransferase CG3318-PA, isoform A isoform 1 [Apis mellifera]
bom001no-CL43Contig2	YES	XP_392876	Apis mellifera	1e-66	PREDICTED: similar to Dopamine N acetyltransferase CG3318-PA, isoform A isoform 1 [Apis mellifera]
bom001no-CL43Contig3	YES	XP_392876	Apis mellifera	1e-90	PREDICTED: similar to Dopamine N acetyltransferase CG3318-PA, isoform A isoform 1 [Apis mellifera]
bom001no-CL44Contig1	YES	XP_395052	Apis mellifera	1e-97	PREDICTED: similar to CG5629-PA, isoform A [Apis mellifera]
bom001no-CL44Contig2	YES	XP_395052	Apis mellifera	1e-146	PREDICTED: similar to CG5629-PA, isoform A [Apis mellifera]
bom001no-CL45Contig1	YES	XP_392212	Apis mellifera	1e-108	PREDICTED: similar to mitochondrial ribosomal protein L24 CG8849-PA [Apis mellifera]
bom001no-CL46Contig1	YES	XP_393559	Apis mellifera	1e-115	PREDICTED: similar to Rpn11 CG18174-PA isoform 1 [Apis mellifera]
bom001no-CL46Contig2	YES	XP_393559	Apis mellifera	1e-169	PREDICTED: similar to Rpn11 CG18174-PA isoform 1 [Apis mellifera]
bom001no-CL47Contig1	YES	ACU12492	Bombus ignitus	1e-105	venom phospholipase A2 [Bombus ignitus] gb|ACU12493.1| venom phospholipase A2 [Bombus ignitus]
bom001no-CL48Contig1	YES	XP_001604605	Nasonia vitripennis	2e-60	PREDICTED: similar to conserved hypothetical protein [Nasonia vitripennis]
bom001no-CL49Contig1	YES	XP_624826	Apis mellifera	1e-113	PREDICTED: similar to RNA polymerase transcriptional regulation mediator, subunit 6 homolog (Activator-recruited cofactor 33 kDa component) (ARC33) (NY-REN-28 antigen) [Apis mellifera]
bom001no-CL49Contig2	YES	XP_624826	Apis mellifera	1e-112	PREDICTED: similar to RNA polymerase transcriptional regulation mediator, subunit 6 homolog (Activator-recruited cofactor 33 kDa component) (ARC33) (NY-REN-28 antigen) [Apis mellifera]
bom001no-CL50Contig1	YES	XP_625181	Apis mellifera	3e-47	PREDICTED: similar to histidine triad protein 4 [Apis mellifera]
bom001no-CL50Contig2	YES	XP_625181	Apis mellifera	5e-48	PREDICTED: similar to histidine triad protein 4 [Apis mellifera]
bom001no-CL51Contig1	YES	XP_392901	Apis mellifera	4e-71	PREDICTED: similar to bendless CG18319-PA [Apis mellifera]
bom001no-CL51Contig2	YES	XP_001606785	Nasonia vitripennis	1e-40	PREDICTED: similar to ubiquitin conjugating enzyme E2 [Nasonia vitripennis]
bom001no-CL52Contig1	YES	XP_001120419	Apis mellifera	1e-109	PREDICTED: similar to 40S ribosomal protein S6 [Apis mellifera]
bom001no-CL52Contig2	YES	XP_001120419	Apis mellifera	1e-115	PREDICTED: similar to 40S ribosomal protein S6 [Apis mellifera]
bom001no-CL52Contig3	NO	NA	NA	NA	NA
bom001no-CL53Contig1	YES	XP_624422	Apis mellifera	1e-126	PREDICTED: similar to CG2004-PA [Apis mellifera]
bom001no-CL54Contig1	YES	XP_624824	Apis mellifera	1e-101	PREDICTED: similar to ADP-ribosylation factor-like 10C [Apis mellifera]
bom001no-CL54Contig2	NO	NA	NA	NA	NA
bom001no-CL54Contig3	NO	NA	NA	NA	NA
bom001no-CL54Contig4	NO	NA	NA	NA	NA
bom001no-CL55Contig1	YES	XP_001604234	Nasonia vitripennis	1e-84	PREDICTED: similar to CG2852-PA [Nasonia vitripennis]
bom001no-CL56Contig1	YES	XP_001121713	Apis mellifera	1e-36	PREDICTED: similar to CG32521-PA, isoform A [Apis mellifera]
bom001no-CL57Contig1	YES	XP_393034	Apis mellifera	1e-116	PREDICTED: similar to ribosomal protein L7a [Apis mellifera]
bom001no-CL58Contig1	YES	XP_393328	Apis mellifera	1e-162	PREDICTED: similar to epsilon subunit of coatomer protein complex isoform a [Apis mellifera]
bom001no-CL59Contig1	YES	XP_001120819	Apis mellifera	1e-153	PREDICTED: similar to MOCO sulphurase C-terminal domain containing 1 [Apis mellifera]
bom001no-CL60Contig1	YES	Q95SX7	Drosophila melanogaster	2e-15	RecName: Full=Probable RNA-directed DNA polymerase from transposon BS; AltName: Full=Reverse transcriptase gb|AAL25477.1| LD46618p [Drosophila melanogaster]
bom001no-CL61Contig1	YES	XP_624930	Apis mellifera	3e-35	PREDICTED: similar to CG13585-PA, isoform A [Apis mellifera]
bom001no-CL62Contig1	YES	XP_001123307	Apis mellifera	2e-73	PREDICTED: similar to NADH-ubiquinone oxidoreductase 18 kDa subunit, mitochondrial precursor (Complex I-18 kDa) (CI-18 kDa) (Complex I-AQDQ) (CI-AQDQ), partial [Apis mellifera]
bom001no-CL63Contig1	YES	XP_001120257	Apis mellifera	3e-31	PREDICTED: similar to G protein 1 CG8261-PC, isoform C [Apis mellifera]
bom001no-CL64Contig1	YES	XP_393056	Apis mellifera	4e-61	PREDICTED: similar to CG6666-PA [Apis mellifera]
bom001no-CL65Contig1	YES	XP_392115	Apis mellifera	1e-110	PREDICTED: similar to eIF6 CG17611-PA isoform 1 [Apis mellifera]
bom001no-CL66Contig1	YES	XP_001121111	Apis mellifera	2e-42	PREDICTED: similar to Histone H1 [Apis mellifera]
bom001no-CL67Contig1	YES	XP_001120011	Apis mellifera	2e-48	PREDICTED: similar to Eukaryotic initiation factor 1A CG8053-PA, isoform A [Apis mellifera]
bom001no-CL68Contig1	YES	XP_001119883	Apis mellifera	2e-51	PREDICTED: similar to CG11444-PA [Apis mellifera]
bom001no-CL69Contig1	YES	XP_001120846	Apis mellifera	2e-34	PREDICTED: hypothetical protein [Apis mellifera]
bom001no-CL70Contig1	YES	XP_397553	Apis mellifera	4e-73	PREDICTED: similar to mitochondrial ribosomal protein L43 CG5479-PA [Apis mellifera]
bom001no-CL71Contig1	YES	XP_392285	Apis mellifera	5e-94	PREDICTED: similar to CG8974-PC, isoform C [Apis mellifera]
bom001no-CL72Contig1	NO	NA	NA	NA	NA
bom001no-CL72Contig2	NO	NA	NA	NA	NA
bom001no-CL72Contig3	NO	NA	NA	NA	NA
bom001no-CL73Contig1	YES	XP_392881	Apis mellifera	1e-127	PREDICTED: similar to CG3662-PA, isoform A [Apis mellifera]
bom001no-CL74Contig1	YES	NP_001071287	Apis mellifera	3e-59	chemosensory protein 6 [Apis mellifera] emb|CAJ01449.1| hypothetical protein [Apis mellifera] gb|ABH88174.1| chemosensory protein 6 [Apis mellifera]
bom001no-CL75Contig1	YES	XP_393995	Apis mellifera	1e-129	PREDICTED: similar to CG4858-PA [Apis mellifera]
bom001no-CL76Contig1	YES	XP_001120407	Apis mellifera	1e-23	PREDICTED: similar to CG15715-PA isoform 2 [Apis mellifera] ref|XP_001120350.1| PREDICTED: similar to CG15715-PA isoform 1 [Apis mellifera]
bom001no-CL77Contig1	YES	XP_392963	Apis mellifera	1e-43	PREDICTED: similar to thioredoxin-2 CG31884-PA, isoform A [Apis mellifera]
bom001no-CL78Contig1	YES	XP_392032	Apis mellifera	2e-71	PREDICTED: similar to CG32638-PA [Apis mellifera]
bom001no-CL79Contig1	YES	NP_001011604	Apis mellifera	3e-93	ribosomal protein S8 [Apis mellifera] sp|O76756|RS8_APIME RecName: Full=40S ribosomal protein S8 gb|AAC28863.2| ribosomal protein S8 [Apis mellifera]
bom001no-CL80Contig1	NO	NA	NA	NA	NA
bom001no-CL80Contig2	YES	XP_393334	Apis mellifera	2e-45	PREDICTED: similar to Myosin heavy chain CG17927-PB, isoform B isoform 1 [Apis mellifera]
bom001no-CL81Contig1	YES	NP_001152775	Apis mellifera	0	venom serine carboxypeptidase [Apis mellifera] gb|ACN71203.1| venom serine carboxypeptidase precursor [Apis mellifera]
bom001no-CL82Contig1	YES	XP_001120404	Apis mellifera	5e-43	PREDICTED: similar to Transmembrane protein 14C [Apis mellifera]
bom001no-CL82Contig2	YES	XP_001120404	Apis mellifera	3e-43	PREDICTED: similar to Transmembrane protein 14C [Apis mellifera]
bom001no-CL83Contig1	YES	XP_623132	Apis mellifera	1e-115	PREDICTED: similar to CG32177-PA [Apis mellifera]
bom001no-CL84Contig1	YES	XP_392870	Apis mellifera	1e-98	PREDICTED: similar to thioredoxin-like 2 [Apis mellifera]
bom001no-CL85Contig1	YES	XP_624984	Apis mellifera	3e-86	PREDICTED: similar to DNA-directed RNA polymerase III 39 kDa polypeptide (RNA polymerase III C39 subunit) [Apis mellifera]
bom001no-CL85Contig2	YES	XP_001121920	Apis mellifera	3e-62	PREDICTED: similar to CG31142-PA [Apis mellifera]
bom001no-CL85Contig3	YES	XP_623527	Apis mellifera	0	PREDICTED: similar to Proteasome 26S subunit subunit 4 ATPase CG5289-PA isoform 1 [Apis mellifera]
bom001no-CL85Contig4	YES	XP_623527	Apis mellifera	1e-105	PREDICTED: similar to Proteasome 26S subunit subunit 4 ATPase CG5289-PA isoform 1 [Apis mellifera]
bom001no-CL86Contig1	YES	XP_397261	Apis mellifera	1e-83	PREDICTED: similar to Ubiquitin-conjugating enzyme E2 L3 (Ubiquitin-protein ligase L3) (Ubiquitin carrier protein L3) (UbcM4) [Apis mellifera]
bom001no-CL87Contig1	YES	XP_623636	Apis mellifera	1e-133	PREDICTED: similar to CG32250-PA [Apis mellifera]
bom001no-CL87Contig2	NO	NA	NA	NA	NA
bom001no-CL88Contig1	YES	XP_625023	Apis mellifera	2e-79	PREDICTED: similar to ARMET-like protein precursor [Apis mellifera]
bom001no-CL89Contig1	YES	XP_392227	Apis mellifera	2e-64	PREDICTED: similar to Roc1a CG16982-PA [Apis mellifera]
bom001no-CL90Contig1	YES	XP_393287	Apis mellifera	1e-100	PREDICTED: similar to CG5703-PA [Apis mellifera]
bom001no-CL91Contig1	YES	XP_395659	Apis mellifera	1e-88	PREDICTED: similar to Protein lethal(2)essential for life (Protein Efl21) isoform 1 [Apis mellifera]
bom001no-CL92Contig1	YES	XP_001119911	Apis mellifera	3e-44	PREDICTED: similar to CG30100-PA [Apis mellifera]
bom001no-CL93Contig1	NO	NA	NA	NA	NA
bom001no-CL93Contig2	NO	NA	NA	NA	NA
bom001no-CL93Contig3	NO	NA	NA	NA	NA
bom001no-CL94Contig1	YES	XP_623804	Apis mellifera	3e-74	PREDICTED: similar to ADAM metallopeptidase with thrombospondin type 1 motif, 14 isoform 2 preproprotein isoform 1, partial [Apis mellifera]
bom001no-CL94Contig2	YES	XP_623804	Apis mellifera	5e-81	PREDICTED: similar to ADAM metallopeptidase with thrombospondin type 1 motif, 14 isoform 2 preproprotein isoform 1, partial [Apis mellifera]
bom001no-CL94Contig3	YES	XP_396342	Apis mellifera	6e-46	PREDICTED: similar to ADAM metallopeptidase with thrombospondin type 1 motif, 3 proprotein [Apis mellifera]
bom001no-CL95Contig1	NO	NA	NA	NA	NA
bom001no-CL95Contig2	YES	XP_394745	Apis mellifera	3e-39	PREDICTED: similar to CG8498-PA [Apis mellifera]
bom001no-CL96Contig1	YES	XP_623434	Apis mellifera	1e-83	PREDICTED: similar to CG2811-PA [Apis mellifera]
bom001no-CL96Contig2	YES	XP_623434	Apis mellifera	4e-36	PREDICTED: similar to CG2811-PA [Apis mellifera]
bom001no-CL97Contig1	YES	XP_001121377	Apis mellifera	4e-56	PREDICTED: similar to Mitochondrial import inner membrane translocase subunit TIM16 (Protein black pearl) [Apis mellifera]
bom001no-CL97Contig2	YES	XP_001121377	Apis mellifera	3e-56	PREDICTED: similar to Mitochondrial import inner membrane translocase subunit TIM16 (Protein black pearl) [Apis mellifera]
bom001no-CL98Contig1	YES	XP_393453	Apis mellifera	1e-21	PREDICTED: similar to 6-phosphofructo-2-kinase/fructose-2,6-biphosphatase 1 (6PF-2-K/Fru-2,6-P2ASE liver isozyme) isoform 1 [Apis mellifera]
bom001no-CL98Contig2	YES	XP_393453	Apis mellifera	1e-165	PREDICTED: similar to 6-phosphofructo-2-kinase/fructose-2,6-biphosphatase 1 (6PF-2-K/Fru-2,6-P2ASE liver isozyme) isoform 1 [Apis mellifera]
bom001no-CL98Contig3	NO	NA	NA	NA	NA
bom001no-CL99Contig1	YES	XP_623997	Apis mellifera	8e-98	PREDICTED: similar to Rab-protein 11 CG5771-PB, isoform B [Apis mellifera]
bom001no-CL100Contig1	YES	XP_625158	Apis mellifera	1e-69	PREDICTED: similar to CG14057-PA isoform 2 [Apis mellifera]
bom001no-CL101Contig1	YES	XP_001122043	Apis mellifera	2e-51	PREDICTED: similar to CG13321-PA, partial [Apis mellifera]
bom001no-CL102Contig1	YES	XP_623244	Apis mellifera	1e-106	PREDICTED: similar to CG15848-PA.3 isoform 2 [Apis mellifera]
bom001no-CL103Contig1	YES	XP_397307	Apis mellifera	3e-66	PREDICTED: similar to Ribosomal protein L10Ab CG7283-PA, isoform A isoform 1 [Apis mellifera]
bom001no-CL103Contig2	YES	XP_397307	Apis mellifera	1e-105	PREDICTED: similar to Ribosomal protein L10Ab CG7283-PA, isoform A isoform 1 [Apis mellifera]
bom001no-CL104Contig1	YES	XP_001120847	Apis mellifera	4e-89	PREDICTED: similar to Phospholipid hydroperoxide glutathione peroxidase, mitochondrial precursor (PHGPx) (GPX-4) [Apis mellifera]
bom001no-CL104Contig2	YES	XP_001120847	Apis mellifera	1e-88	PREDICTED: similar to Phospholipid hydroperoxide glutathione peroxidase, mitochondrial precursor (PHGPx) (GPX-4) [Apis mellifera]
bom001no-CL105Contig1	YES	XP_396004	Apis mellifera	9e-85	PREDICTED: similar to mitochondrial ribosomal protein L17 CG13880-PA [Apis mellifera]
bom001no-CL106Contig1	YES	XP_394574	Apis mellifera	1e-159	PREDICTED: similar to CG11594-PA, isoform A isoform 1 [Apis mellifera]
bom001no-CL106Contig2	YES	XP_394574	Apis mellifera	3e-60	PREDICTED: similar to CG11594-PA, isoform A isoform 1 [Apis mellifera]
bom001no-CL106Contig3	YES	XP_394574	Apis mellifera	1e-146	PREDICTED: similar to CG11594-PA, isoform A isoform 1 [Apis mellifera]
bom001no-CL107Contig1	YES	XP_396161	Apis mellifera	9e-86	PREDICTED: similar to calcyclin binding protein [Apis mellifera]
bom001no-CL108Contig1	YES	XP_001897032	Brugia malayi	1e-105	polyubiquitin precursor [Brugia malayi] gb|EDP34110.1| polyubiquitin precursor, putative [Brugia malayi]
bom001no-CL109Contig1	YES	XP_392941	Apis mellifera	0	PREDICTED: similar to Ancient ubiquitous protein 1 precursor [Apis mellifera]
bom001no-CL110Contig1	YES	XP_623753	Apis mellifera	9e-77	PREDICTED: similar to lethal (1) G0320 CG32701-PA [Apis mellifera]
bom001no-CL111Contig1	YES	XP_001119822	Apis mellifera	8e-61	PREDICTED: similar to yippee-like 5 [Apis mellifera]
bom001no-CL112Contig1	YES	XP_395330	Apis mellifera	1e-111	PREDICTED: similar to CG31937-PA [Apis mellifera]
bom001no-CL112Contig2	YES	XP_395330	Apis mellifera	4e-73	PREDICTED: similar to CG31937-PA [Apis mellifera]
bom001no-CL113Contig1	YES	XP_395924	Apis mellifera	0	PREDICTED: similar to CG11089-PA [Apis mellifera]
bom001no-CL113Contig2	YES	XP_395924	Apis mellifera	5e-94	PREDICTED: similar to CG11089-PA [Apis mellifera]
bom001no-CL114Contig1	NO	NA	NA	NA	NA
bom001no-CL114Contig2	NO	NA	NA	NA	NA
bom001no-CL115Contig1	YES	XP_001608180	Nasonia vitripennis	8e-81	PREDICTED: similar to short-chain dehydrogenase [Nasonia vitripennis]
bom001no-CL115Contig2	YES	XP_396619	Apis mellifera	1e-77	PREDICTED: similar to CG7675-PB, isoform B [Apis mellifera]
bom001no-CL115Contig3	YES	XP_396619	Apis mellifera	4e-97	PREDICTED: similar to CG7675-PB, isoform B [Apis mellifera]
bom001no-CL116Contig1	YES	NP_001071291	Apis mellifera	8e-72	globin 1 [Apis mellifera] emb|CAJ43389.1| globin 1 [Apis mellifera] emb|CAJ43388.1| globin 1 [Apis mellifera]
bom001no-CL116Contig2	YES	NP_001071291	Apis mellifera	2e-76	globin 1 [Apis mellifera] emb|CAJ43389.1| globin 1 [Apis mellifera] emb|CAJ43388.1| globin 1 [Apis mellifera]
bom001no-CL117Contig1	YES	XP_001653423	Aedes aegypti	1e-14	hypothetical protein AaeL_AAEL008723 [Aedes aegypti] gb|EAT39457.1| conserved hypothetical protein [Aedes aegypti]
bom001no-CL118Contig1	YES	XP_623672	Apis mellifera	0	PREDICTED: similar to CG5525-PA isoform 1 [Apis mellifera]
bom001no-CL119Contig1	YES	XP_393054	Apis mellifera	0	PREDICTED: similar to p47 protein isoform a [Apis mellifera]
bom001no-CL120Contig1	YES	XP_393583	Apis mellifera	1e-125	PREDICTED: similar to Proteasome subunit alpha type 7-1 (Proteasome 28 kDa subunit 1) (PROS-Dm28.1) isoform 1 [Apis mellifera]
bom001no-CL121Contig1	YES	XP_392518	Apis mellifera	1e-127	PREDICTED: similar to Proteasome subunit alpha type 3 (Proteasome component C8) (Macropain subunit C8) (Multicatalytic endopeptidase complex subunit C8) [Apis mellifera]
bom001no-CL122Contig1	YES	XP_623965	Apis mellifera	5e-61	PREDICTED: similar to Misexpression suppressor of KSR 4 CG31447-PA [Apis mellifera]
bom001no-CL123Contig1	YES	XP_624291	Apis mellifera	1e-129	PREDICTED: similar to metaxin 1 [Apis mellifera]
bom001no-CL123Contig2	YES	ACP44066	Bombus ignitus	1e-108	2-cys peroxiredoxin [Bombus ignitus] gb|ACP44067.1| 2-cys peroxiredoxin [Bombus ignitus]
bom001no-CL124Contig1	YES	ACL51929	Bombus ignitus	1e-120	glutathione S-transferase [Bombus ignitus] gb|ACL51930.1| glutathione S-transferase [Bombus ignitus]
bom001no-CL125Contig1	YES	XP_625006	Apis mellifera	1e-125	PREDICTED: similar to Copper chaperone for superoxide dismutase (Superoxide dismutase copper chaperone), partial [Apis mellifera]
bom001no-CL126Contig1	YES	XP_394833	Apis mellifera	9e-87	PREDICTED: similar to lethal (2) tumorous imaginal discs CG5504-PC, isoform C [Apis mellifera]
bom001no-CL126Contig2	YES	XP_394833	Apis mellifera	0	PREDICTED: similar to lethal (2) tumorous imaginal discs CG5504-PC, isoform C [Apis mellifera]
bom001no-CL127Contig1	YES	XP_624282	Apis mellifera	6e-99	PREDICTED: similar to von Hippel-Lindau binding protein 1 [Apis mellifera]
bom001no-CL128Contig1	YES	XP_001120366	Apis mellifera	3e-73	PREDICTED: similar to fau CG6544-PB, isoform B isoform 1 [Apis mellifera]
bom001no-CL128Contig2	YES	XP_001120366	Apis mellifera	6e-57	PREDICTED: similar to fau CG6544-PB, isoform B isoform 1 [Apis mellifera]
bom001no-CL129Contig1	YES	XP_397043	Apis mellifera	6e-79	PREDICTED: similar to Adenine phosphoribosyltransferase CG18315-PA, isoform A [Apis mellifera]
bom001no-CL130Contig1	YES	XP_623371	Apis mellifera	1e-118	PREDICTED: similar to SNF1A/AMP-activated protein kinase CG3051-PA, isoform A isoform 2 [Apis mellifera] ref|XP_393081.2| PREDICTED: similar to SNF1A/AMP-activated protein kinase CG3051-PA, isoform A isoform 1 [Apis mellifera]
bom001no-CL130Contig2	YES	XP_623371	Apis mellifera	1e-169	PREDICTED: similar to SNF1A/AMP-activated protein kinase CG3051-PA, isoform A isoform 2 [Apis mellifera] ref|XP_393081.2| PREDICTED: similar to SNF1A/AMP-activated protein kinase CG3051-PA, isoform A isoform 1 [Apis mellifera]
bom001no-CL130Contig3	YES	XP_624739	Apis mellifera	1e-110	PREDICTED: similar to solute carrier family 25 (carnitine/acylcarnitine translocase), member 20 [Apis mellifera]
bom001no-CL131Contig1	YES	NP_001014993	Apis mellifera	1e-97	elongation factor 1-alpha [Apis mellifera] gb|AAC38959.1| elongation factor-1alpha F2 [Apis mellifera]
bom001no-CL132Contig1	YES	XP_001120540	Apis mellifera	1e-120	PREDICTED: similar to CG4433-PB, isoform B [Apis mellifera]
bom001no-CL133Contig1	YES	XP_623497	Apis mellifera	1e-139	PREDICTED: similar to CG3609-PA isoform 2 [Apis mellifera] ref|XP_395693.2| PREDICTED: similar to CG3609-PA [Apis mellifera]
bom001no-CL133Contig2	YES	XP_623497	Apis mellifera	1e-149	PREDICTED: similar to CG3609-PA isoform 2 [Apis mellifera] ref|XP_395693.2| PREDICTED: similar to CG3609-PA [Apis mellifera]
bom001no-CL134Contig1	YES	XP_624697	Apis mellifera	0	PREDICTED: similar to 26S proteasome non-ATPase regulatory subunit 6 (26S proteasome regulatory subunit S10) (Rpn7 protein) [Apis mellifera]
bom001no-CL135Contig1	YES	XP_392143	Apis mellifera	1e-56	PREDICTED: similar to aprataxin [Apis mellifera]
bom001no-CL135Contig2	YES	XP_392143	Apis mellifera	2e-89	PREDICTED: similar to aprataxin [Apis mellifera]
bom001no-CL135Contig3	YES	XP_392143	Apis mellifera	1e-50	PREDICTED: similar to aprataxin [Apis mellifera]
bom001no-CL136Contig1	YES	XP_392394	Apis mellifera	3e-55	PREDICTED: similar to WAP four-disulfide core domain 2 isoform 1 [Apis mellifera] ref|XP_623074.1| PREDICTED: similar to WAP four-disulfide core domain 2 isoform 2 [Apis mellifera]
bom001no-CL136Contig2	YES	XP_392394	Apis mellifera	6e-54	PREDICTED: similar to WAP four-disulfide core domain 2 isoform 1 [Apis mellifera] ref|XP_623074.1| PREDICTED: similar to WAP four-disulfide core domain 2 isoform 2 [Apis mellifera]
bom001no-CL136Contig3	YES	XP_392394	Apis mellifera	4e-55	PREDICTED: similar to WAP four-disulfide core domain 2 isoform 1 [Apis mellifera] ref|XP_623074.1| PREDICTED: similar to WAP four-disulfide core domain 2 isoform 2 [Apis mellifera]
bom001no-CL137Contig1	YES	XP_623848	Apis mellifera	1e-137	PREDICTED: similar to Peptidyl-prolyl cis-trans isomerase E (PPIase E) (Rotamase E) (Cyclophilin E) (Cyclophilin 33) isoform 1 [Apis mellifera]
bom001no-CL137Contig2	YES	XP_623848	Apis mellifera	1e-162	PREDICTED: similar to Peptidyl-prolyl cis-trans isomerase E (PPIase E) (Rotamase E) (Cyclophilin E) (Cyclophilin 33) isoform 1 [Apis mellifera]
bom001no-CL138Contig1	YES	XP_623901	Apis mellifera	1e-101	PREDICTED: similar to Muscle protein 20 CG4696-PA, isoform A [Apis mellifera]
bom001no-CL139Contig1	YES	XP_393723	Apis mellifera	1e-107	PREDICTED: similar to Rab-protein 10 CG17060-PA [Apis mellifera]
bom001no-CL139Contig2	YES	XP_001606644	Nasonia vitripennis	3e-49	PREDICTED: similar to ras-related protein Rab-10, putative [Nasonia vitripennis]
bom001no-CL139Contig3	YES	XP_393723	Apis mellifera	2e-89	PREDICTED: similar to Rab-protein 10 CG17060-PA [Apis mellifera]
bom001no-CL140Contig1	YES	XP_001119900	Apis mellifera	4e-55	PREDICTED: similar to enhancer of rudimentary CG1871-PA, isoform A [Apis mellifera]
bom001no-CL141Contig1	YES	XP_623252	Apis mellifera	1e-164	PREDICTED: similar to CG31075-PA [Apis mellifera]
bom001no-CL142Contig1	YES	XP_392760	Apis mellifera	7e-71	PREDICTED: similar to ATP synthase O subunit, mitochondrial precursor (Oligomycin sensitivity conferral protein) (OSCP) [Apis mellifera]
bom001no-CL143Contig1	NO	NA	NA	NA	NA
bom001no-CL143Contig2	YES	XP_393342	Apis mellifera	4e-20	PREDICTED: similar to Msr-110 CG10596-PB, isoform B [Apis mellifera]
bom001no-CL144Contig1	YES	XP_001122200	Apis mellifera	1e-64	PREDICTED: similar to Baldspot CG3971-PA, isoform A [Apis mellifera]
bom001no-CL145Contig1	YES	XP_625238	Apis mellifera	4e-65	PREDICTED: hypothetical protein isoform 1 [Apis mellifera] ref|XP_625239.1| PREDICTED: hypothetical protein isoform 2 [Apis mellifera]
bom001no-CL146Contig1	YES	XP_001122701	Apis mellifera	7e-74	PREDICTED: similar to geko CG13695-PB [Apis mellifera]
bom001no-CL147Contig1	YES	XP_392919	Apis mellifera	6e-69	PREDICTED: similar to CG12304-PB, isoform B [Apis mellifera]
bom001no-CL147Contig2	YES	XP_392919	Apis mellifera	8e-64	PREDICTED: similar to CG12304-PB, isoform B [Apis mellifera]
bom001no-CL148Contig1	YES	XP_001123353	Apis mellifera	1e-72	PREDICTED: similar to CG6543-PA, isoform A [Apis mellifera]
bom001no-CL149Contig1	YES	XP_625210	Apis mellifera	1e-148	PREDICTED: similar to CG6188-PA [Apis mellifera]
bom001no-CL150Contig1	YES	XP_394332	Apis mellifera	2e-87	PREDICTED: similar to mitochondrial ribosomal protein S29 CG3633-PA isoform 1 [Apis mellifera]
bom001no-CL151Contig1	YES	XP_624293	Apis mellifera	1e-164	PREDICTED: similar to lethal (2) k05713 CG8256-PC, isoform C [Apis mellifera]
bom001no-CL152Contig1	YES	XP_396873	Apis mellifera	0	PREDICTED: similar to CG1637-PB, isoform B [Apis mellifera]
bom001no-CL153Contig1	YES	XP_623227	Apis mellifera	3e-41	PREDICTED: similar to smt3 CG4494-PA isoform 1 [Apis mellifera]
bom001no-CL153Contig2	YES	XP_623227	Apis mellifera	2e-43	PREDICTED: similar to smt3 CG4494-PA isoform 1 [Apis mellifera]
bom001no-CL154Contig1	YES	XP_001119998	Apis mellifera	1e-85	PREDICTED: similar to separation anxiety CG12352-PA [Apis mellifera]
bom001no-CL155Contig1	YES	XP_392065	Apis mellifera	3e-60	PREDICTED: similar to CG1240-PA [Apis mellifera]
bom001no-CL156Contig1	YES	XP_001123063	Apis mellifera	2e-80	PREDICTED: similar to CG7967-PA, partial [Apis mellifera]
bom001no-CL156Contig2	YES	XP_001123063	Apis mellifera	5e-69	PREDICTED: similar to CG7967-PA, partial [Apis mellifera]
bom001no-CL157Contig1	YES	XP_001121099	Apis mellifera	3e-90	PREDICTED: similar to galectin CG11372-PA, partial [Apis mellifera]
bom001no-CL157Contig2	YES	XP_001121099	Apis mellifera	1e-124	PREDICTED: similar to galectin CG11372-PA, partial [Apis mellifera]
bom001no-CL157Contig3	YES	XP_001121099	Apis mellifera	6e-89	PREDICTED: similar to galectin CG11372-PA, partial [Apis mellifera]
bom001no-CL158Contig1	YES	XP_623525	Apis mellifera	3e-39	PREDICTED: hypothetical protein isoform 2 [Apis mellifera]
bom001no-CL158Contig2	YES	XP_623525	Apis mellifera	4e-37	PREDICTED: hypothetical protein isoform 2 [Apis mellifera]
bom001no-CL159Contig1	YES	XP_393590	Apis mellifera	4e-65	PREDICTED: similar to GATA zinc finger domain containing 1 [Apis mellifera]
bom001no-CL159Contig2	YES	XP_393590	Apis mellifera	1e-116	PREDICTED: similar to GATA zinc finger domain containing 1 [Apis mellifera]
bom001no-CL160Contig1	YES	XP_392988	Apis mellifera	8e-95	PREDICTED: similar to Ribosomal protein L6 CG11522-PB, isoform B [Apis mellifera]
bom001no-CL161Contig1	YES	XP_001122056	Apis mellifera	1e-67	PREDICTED: similar to CG10681-PA [Apis mellifera]
bom001no-CL161Contig2	YES	XP_394467	Apis mellifera	2e-95	PREDICTED: similar to vihar CG10682-PA [Apis mellifera]
bom001no-CL162Contig1	YES	XP_001599587	Nasonia vitripennis	1e-120	PREDICTED: similar to ENSANGP00000002264 [Nasonia vitripennis]
bom001no-CL162Contig2	YES	XP_001599587	Nasonia vitripennis	4e-98	PREDICTED: similar to ENSANGP00000002264 [Nasonia vitripennis]
bom001no-CL163Contig1	YES	XP_393572	Apis mellifera	6e-39	PREDICTED: similar to sec15 CG7034-PA [Apis mellifera]
bom001no-CL164Contig1	NO	NA	NA	NA	NA
bom001no-CL164Contig2	NO	NA	NA	NA	NA
bom001no-CL164Contig3	NO	NA	NA	NA	NA
bom001no-CL165Contig1	YES	XP_001122788	Apis mellifera	5e-87	PREDICTED: similar to Probable signal peptidase complex subunit 3 (Microsomal signal peptidase 22 kDa subunit) (SPase 22 kDa subunit) (SPC22) [Apis mellifera]
bom001no-CL166Contig1	YES	XP_624508	Apis mellifera	1e-116	PREDICTED: similar to CG30493-PB isoform 1 [Apis mellifera]
bom001no-CL167Contig1	YES	XP_001122086	Apis mellifera	6e-50	PREDICTED: similar to CG10075-PA [Apis mellifera]
bom001no-CL167Contig2	YES	XP_001122086	Apis mellifera	3e-75	PREDICTED: similar to CG10075-PA [Apis mellifera]
bom001no-CL168Contig1	YES	XP_393267	Apis mellifera	1e-126	PREDICTED: similar to Nucleosome remodeling factor - 38kD CG4634-PA [Apis mellifera]
bom001no-CL169Contig1	YES	XP_392162	Apis mellifera	2e-99	PREDICTED: similar to CG8397-PA [Apis mellifera]
bom001no-CL170Contig1	YES	XP_001601070	Nasonia vitripennis	1e-27	PREDICTED: similar to BUP [Nasonia vitripennis]
bom001no-CL170Contig2	YES	XP_001601070	Nasonia vitripennis	2e-38	PREDICTED: similar to BUP [Nasonia vitripennis]
bom001no-CL170Contig3	YES	XP_001601070	Nasonia vitripennis	1e-38	PREDICTED: similar to BUP [Nasonia vitripennis]
bom001no-CL171Contig1	YES	XP_397201	Apis mellifera	1e-121	PREDICTED: similar to CG6459-PA [Apis mellifera]
bom001no-CL172Contig1	YES	XP_001120636	Apis mellifera	6e-47	PREDICTED: similar to mitochondrial ribosomal protein S14 CG32531-PA [Apis mellifera]
bom001no-CL173Contig1	YES	BAA31569	Serratia marcescens	7e-27	CBP21 precursor [Serratia marcescens] gb|AAU88202.1| chitin-binding protein precursor [Serratia marcescens]
bom001no-CL174Contig1	YES	XP_624155	Apis mellifera	1e-40	PREDICTED: similar to CG12814-PA [Apis mellifera]
bom001no-CL175Contig1	YES	XP_623800	Apis mellifera	1e-147	PREDICTED: similar to Succinyl coenzyme A synthetase subunit CG1065-PA [Apis mellifera]
bom001no-CL176Contig1	YES	XP_395869	Apis mellifera	2e-83	PREDICTED: similar to CG1017-PA [Apis mellifera]
bom001no-CL176Contig2	YES	XP_395869	Apis mellifera	1e-93	PREDICTED: similar to CG1017-PA [Apis mellifera]
bom001no-CL177Contig1	YES	XP_392983	Apis mellifera	4e-73	PREDICTED: similar to CG3683-PA, isoform A [Apis mellifera]
bom001no-CL178Contig1	YES	XP_394861	Apis mellifera	5e-98	PREDICTED: similar to CG3106-PA [Apis mellifera]
bom001no-CL179Contig1	YES	XP_001606225	Nasonia vitripennis	1e-114	PREDICTED: similar to protein phsophatase-2a [Nasonia vitripennis]
bom001no-CL180Contig1	YES	XP_001606973	Nasonia vitripennis	1e-117	PREDICTED: similar to armc4 [Nasonia vitripennis]
bom001no-CL181Contig1	YES	ACT88125	Drosophila melanogaster	3e-78	AT15141p [Drosophila melanogaster]
bom001no-CL182Contig1	YES	XP_392544	Apis mellifera	1e-110	PREDICTED: similar to Probable elongation factor 1-delta (EF-1-delta) [Apis mellifera]
bom001no-CL183Contig1	YES	XP_623843	Apis mellifera	1e-139	PREDICTED: similar to CG6767-PB, isoform B isoform 1 [Apis mellifera]
bom001no-CL183Contig2	YES	XP_623843	Apis mellifera	0	PREDICTED: similar to CG6767-PB, isoform B isoform 1 [Apis mellifera]
bom001no-CL184Contig1	YES	XP_001604210	Nasonia vitripennis	1e-106	PREDICTED: similar to CG8031-PA [Nasonia vitripennis]
bom001no-CL184Contig2	YES	XP_001604210	Nasonia vitripennis	1e-129	PREDICTED: similar to CG8031-PA [Nasonia vitripennis]
bom001no-CL185Contig1	YES	XP_624837	Apis mellifera	5e-70	PREDICTED: similar to CG30051-PB [Apis mellifera]
bom001no-CL186Contig1	NO	NA	NA	NA	NA
bom001no-CL187Contig1	YES	XP_392201	Apis mellifera	4e-72	PREDICTED: similar to D1037.3 [Apis mellifera]
bom001no-CL188Contig1	YES	XP_624846	Apis mellifera	2e-69	PREDICTED: similar to CG16817-PA [Apis mellifera]
bom001no-CL188Contig2	YES	XP_624846	Apis mellifera	6e-69	PREDICTED: similar to CG16817-PA [Apis mellifera]
bom001no-CL189Contig1	YES	XP_623474	Apis mellifera	1e-124	PREDICTED: similar to Carbonyl reductase [NADPH] 1 (NADPH-dependent carbonyl reductase 1) [Apis mellifera]
bom001no-CL190Contig1	YES	XP_625097	Apis mellifera	1e-54	PREDICTED: similar to Mediator complex subunit 11 CG6884-PA [Apis mellifera]
bom001no-CL191Contig1	YES	XP_395748	Apis mellifera	2e-51	PREDICTED: similar to FK506-binding protein FKBP59 CG4535-PA [Apis mellifera]
bom001no-CL191Contig2	YES	XP_395748	Apis mellifera	0	PREDICTED: similar to FK506-binding protein FKBP59 CG4535-PA [Apis mellifera]
bom001no-CL192Contig1	YES	XP_001122370	Apis mellifera	6e-72	PREDICTED: similar to disulfide isomerase [Apis mellifera]
bom001no-CL192Contig2	YES	XP_001122370	Apis mellifera	4e-87	PREDICTED: similar to disulfide isomerase [Apis mellifera]
bom001no-CL193Contig1	NO	NA	NA	NA	NA
bom001no-CL193Contig2	NO	NA	NA	NA	NA
bom001no-CL193Contig3	NO	NA	NA	NA	NA
bom001no-CL194Contig1	YES	XP_001119858	Apis mellifera	2e-59	PREDICTED: similar to CG13759-PA [Apis mellifera]
bom001no-CL194Contig2	YES	XP_001119858	Apis mellifera	8e-89	PREDICTED: similar to CG13759-PA [Apis mellifera]
bom001no-CL194Contig3	YES	XP_001119858	Apis mellifera	2e-67	PREDICTED: similar to CG13759-PA [Apis mellifera]
bom001no-CL195Contig1	YES	XP_625044	Apis mellifera	1e-139	PREDICTED: similar to CG12567-PA.3 [Apis mellifera]
bom001no-CL196Contig1	YES	XP_001121931	Apis mellifera	2e-69	PREDICTED: similar to thread CG12284-PA, isoform A [Apis mellifera]
bom001no-CL197Contig1	NO	NA	NA	NA	NA
bom001no-CL197Contig2	YES	XP_397488	Apis mellifera	7e-42	PREDICTED: hypothetical protein [Apis mellifera]
bom001no-CL198Contig1	YES	XP_395824	Apis mellifera	7e-78	PREDICTED: similar to transcription factor IIB [Apis mellifera]
bom001no-CL198Contig2	YES	XP_395824	Apis mellifera	1e-107	PREDICTED: similar to transcription factor IIB [Apis mellifera]
bom001no-CL199Contig1	YES	XP_392231	Apis mellifera	1e-122	PREDICTED: hypothetical protein [Apis mellifera]
bom001no-CL200Contig1	YES	XP_624227	Apis mellifera	2e-94	PREDICTED: similar to CG32068-PA [Apis mellifera]
bom001no-CL201Contig1	NO	NA	NA	NA	NA
bom001no-CL201Contig2	YES	XP_396637	Apis mellifera	8e-55	PREDICTED: similar to CG9396-PA [Apis mellifera]
bom001no-CL202Contig1	NO	NA	NA	NA	NA
bom001no-CL202Contig2	NO	NA	NA	NA	NA
bom001no-CL203Contig1	YES	XP_001121569	Apis mellifera	1e-98	PREDICTED: similar to Tetraspanin 2A CG11415-PA [Apis mellifera]
bom001no-CL203Contig2	YES	XP_001121569	Apis mellifera	6e-43	PREDICTED: similar to Tetraspanin 2A CG11415-PA [Apis mellifera]
bom001no-CL204Contig1	YES	XP_393007	Apis mellifera	1e-50	PREDICTED: similar to maggie CG14981-PA, isoform A [Apis mellifera]
bom001no-CL204Contig2	YES	XP_393007	Apis mellifera	1e-50	PREDICTED: similar to maggie CG14981-PA, isoform A [Apis mellifera]
bom001no-CL204Contig3	YES	XP_393007	Apis mellifera	4e-57	PREDICTED: similar to maggie CG14981-PA, isoform A [Apis mellifera]
bom001no-CL205Contig1	YES	XP_624351	Apis mellifera	1e-112	PREDICTED: similar to ade5 CG3989-PA [Apis mellifera]
bom001no-CL205Contig2	YES	XP_624351	Apis mellifera	1e-120	PREDICTED: similar to ade5 CG3989-PA [Apis mellifera]
bom001no-CL206Contig1	YES	XP_393093	Apis mellifera	1e-164	PREDICTED: similar to Cell division control protein 2 homolog (p34 protein kinase) [Apis mellifera]
bom001no-CL207Contig1	YES	ABV68875	Bombus ignitus	1e-120	ferritin [Bombus ignitus]
bom001no-CL208Contig1	YES	XP_394993	Apis mellifera	1e-123	PREDICTED: similar to Proteasome subunit beta type 4 precursor (Proteasome beta chain) (Macropain beta chain) (Multicatalytic endopeptidase complex beta chain) (Proteasome chain 3) [Apis mellifera]
bom001no-CL209Contig1	YES	XP_001119857	Apis mellifera	9e-87	PREDICTED: similar to mitochondrial ribosomal protein S7 CG5108-PA [Apis mellifera]
bom001no-CL210Contig1	YES	XP_001120746	Apis mellifera	4e-55	PREDICTED: hypothetical protein [Apis mellifera]
bom001no-CL211Contig1	YES	XP_624142	Apis mellifera	1e-76	PREDICTED: similar to muted [Apis mellifera]
bom001no-CL212Contig1	YES	XP_624297	Apis mellifera	1e-132	PREDICTED: similar to HIV-1 Rev binding protein [Apis mellifera]
bom001no-CL213Contig1	YES	XP_393371	Apis mellifera	3e-75	PREDICTED: similar to Myosin regulatory light chain 2 (MLC-2) [Apis mellifera]
bom001no-CL214Contig1	NO	NA	NA	NA	NA
bom001no-CL214Contig2	NO	NA	NA	NA	NA
bom001no-CL214Contig3	NO	NA	NA	NA	NA
bom001no-CL214Contig4	NO	NA	NA	NA	NA
bom001no-CL215Contig1	YES	XP_002056379	Drosophila virilis	2e-32	GJ10915 [Drosophila virilis] gb|EDW59491.1| GJ10915 [Drosophila virilis]
bom001no-CL216Contig1	YES	XP_623158	Apis mellifera	1e-131	PREDICTED: similar to ring finger protein 126 [Apis mellifera]
bom001no-CL216Contig2	YES	XP_623158	Apis mellifera	1e-109	PREDICTED: similar to ring finger protein 126 [Apis mellifera]
bom001no-CL217Contig1	YES	XP_623743	Apis mellifera	1e-154	PREDICTED: similar to Rpt1 CG1341-PA [Apis mellifera]
bom001no-CL218Contig1	YES	XP_397330	Apis mellifera	0	PREDICTED: similar to CG1970-PA isoform 1 [Apis mellifera]
bom001no-CL218Contig2	YES	XP_397330	Apis mellifera	1e-118	PREDICTED: similar to CG1970-PA isoform 1 [Apis mellifera]
bom001no-CL219Contig1	YES	XP_396130	Apis mellifera	1e-102	PREDICTED: similar to phosphoserine phosphatase [Apis mellifera]
bom001no-CL220Contig1	YES	XP_396785	Apis mellifera	2e-86	PREDICTED: similar to NADH dehydrogenase [ubiquinone] 1 alpha subcomplex subunit 10, mitochondrial precursor (NADH-ubiquinone oxidoreductase 42 kDa subunit) (Complex I-42KD) (CI-42KD) [Apis mellifera]
bom001no-CL221Contig1	YES	XP_395102	Apis mellifera	1e-136	PREDICTED: similar to Probable UDP-glucose 4-epimerase (Galactowaldenase) (UDP-galactose 4-epimerase) [Apis mellifera]
bom001no-CL221Contig2	YES	XP_395102	Apis mellifera	1e-110	PREDICTED: similar to Probable UDP-glucose 4-epimerase (Galactowaldenase) (UDP-galactose 4-epimerase) [Apis mellifera]
bom001no-CL222Contig1	YES	XP_395324	Apis mellifera	2e-71	PREDICTED: similar to CG8055-PA [Apis mellifera]
bom001no-CL223Contig1	YES	XP_396817	Apis mellifera	0	PREDICTED: similar to CG9674-PA, isoform A isoform 1 [Apis mellifera]
bom001no-CL224Contig1	YES	XP_396907	Apis mellifera	1e-55	PREDICTED: similar to Nhp2 non-histone chromosome protein 2-like 1 [Apis mellifera]
bom001no-CL225Contig1	NO	NA	NA	NA	NA
bom001no-CL225Contig2	NO	NA	NA	NA	NA
bom001no-CL225Contig3	NO	NA	NA	NA	NA
bom001no-CL226Contig1	YES	XP_394036	Apis mellifera	6e-55	PREDICTED: similar to ATP synthase D chain, mitochondrial [Apis mellifera]
bom001no-CL227Contig1	YES	XP_395299	Apis mellifera	8e-78	PREDICTED: similar to Translationally controlled tumor protein CG4800-PA isoform 1 [Apis mellifera]
bom001no-CL228Contig1	YES	XP_001122224	Apis mellifera	3e-68	PREDICTED: similar to maf-S CG9954-PA [Apis mellifera]
bom001no-CL229Contig1	YES	XP_392962	Apis mellifera	1e-128	PREDICTED: similar to Guanine nucleotide-binding protein subunit beta-like protein (Receptor of activated protein kinase C homolog) isoform 1 [Apis mellifera]
bom001no-CL230Contig1	YES	XP_001122467	Apis mellifera	4e-19	PREDICTED: similar to CG7580-PA [Apis mellifera]
bom001no-CL231Contig1	NO	NA	NA	NA	NA
bom001no-CL231Contig2	NO	NA	NA	NA	NA
bom001no-CL232Contig1	YES	XP_624943	Apis mellifera	6e-83	PREDICTED: similar to Ribosomal protein S7 CG1883-PA, isoform A [Apis mellifera]
bom001no-CL232Contig2	YES	XP_624943	Apis mellifera	2e-87	PREDICTED: similar to Ribosomal protein S7 CG1883-PA, isoform A [Apis mellifera]
bom001no-CL233Contig1	YES	XP_392553	Apis mellifera	1e-148	PREDICTED: similar to CG11334-PB, isoform B [Apis mellifera]
bom001no-CL234Contig1	YES	XP_001122953	Apis mellifera	2e-24	PREDICTED: similar to CG4398-PA, partial [Apis mellifera]
bom001no-CL235Contig1	YES	XP_001600833	Nasonia vitripennis	1e-54	PREDICTED: similar to Ornithine decarboxylase antizyme (ODC-Az), partial [Nasonia vitripennis]
bom001no-CL236Contig1	YES	XP_393166	Apis mellifera	1e-100	PREDICTED: similar to Putative proteasome inhibitor [Apis mellifera]
bom001no-CL237Contig1	YES	XP_001600217	Nasonia vitripennis	1e-90	PREDICTED: similar to ENSANGP00000013067 [Nasonia vitripennis]
bom001no-CL237Contig2	YES	XP_001600217	Nasonia vitripennis	9e-79	PREDICTED: similar to ENSANGP00000013067 [Nasonia vitripennis]
bom001no-CL237Contig3	YES	XP_001600217	Nasonia vitripennis	2e-32	PREDICTED: similar to ENSANGP00000013067 [Nasonia vitripennis]
bom001no-CL238Contig1	YES	XP_001121931	Apis mellifera	3e-13	PREDICTED: similar to thread CG12284-PA, isoform A [Apis mellifera]
bom001no-CL239Contig1	YES	XP_625078	Apis mellifera	1e-147	PREDICTED: similar to ATP synthase gamma chain, mitochondrial precursor [Apis mellifera]
bom001no-CL240Contig1	YES	XP_393400	Apis mellifera	1e-150	PREDICTED: similar to small glutamine-rich tetratricopeptide repeat (TPR)-containing [Apis mellifera]
bom001no-CL241Contig1	YES	XP_396572	Apis mellifera	3e-71	PREDICTED: similar to mitochondrial ribosomal protein L22 CG4742-PA isoform 1 [Apis mellifera]
bom001no-CL242Contig1	YES	XP_624894	Apis mellifera	2e-92	PREDICTED: similar to Helicase at 25E CG7269-PA, isoform A [Apis mellifera]
bom001no-CL242Contig2	YES	XP_624894	Apis mellifera	0	PREDICTED: similar to Helicase at 25E CG7269-PA, isoform A [Apis mellifera]
bom001no-CL243Contig1	YES	XP_391905	Apis mellifera	1e-151	PREDICTED: similar to Proteasome 2 subunit CG3329-PA [Apis mellifera]
bom001no-CL244Contig1	YES	XP_001119897	Apis mellifera	6e-84	PREDICTED: similar to Cyclophilin 1 CG9916-PA [Apis mellifera]
bom001no-CL245Contig1	YES	XP_001942805	Acyrthosiphon pisum	5e-47	PREDICTED: similar to AGAP007736-PA [Acyrthosiphon pisum]
bom001no-CL245Contig2	YES	XP_001942805	Acyrthosiphon pisum	2e-53	PREDICTED: similar to AGAP007736-PA [Acyrthosiphon pisum]
bom001no-CL246Contig1	YES	XP_001604415	Nasonia vitripennis	8e-99	PREDICTED: hypothetical protein [Nasonia vitripennis]
bom001no-CL247Contig1	NO	NA	NA	NA	NA
bom001no-CL248Contig1	YES	XP_001121743	Apis mellifera	3e-83	PREDICTED: similar to Protein Kr-h2 [Apis mellifera]
bom001no-CL248Contig2	YES	XP_001121743	Apis mellifera	2e-99	PREDICTED: similar to Protein Kr-h2 [Apis mellifera]
bom001no-CL249Contig1	YES	XP_623725	Apis mellifera	1e-157	PREDICTED: similar to porin CG6647-PA, isoform A [Apis mellifera]
bom001no-CL250Contig1	YES	XP_391931	Apis mellifera	1e-123	PREDICTED: similar to Probable cytochrome P450 6g2 (CYPVIG2) isoform 1 [Apis mellifera]
bom001no-CL250Contig2	YES	XP_001602347	Nasonia vitripennis	8e-55	PREDICTED: similar to cytochrome P450 CYP6K1 [Nasonia vitripennis]
bom001no-CL251Contig1	NO	NA	NA	NA	NA
bom001no-CL251Contig2	NO	NA	NA	NA	NA
bom001no-CL251Contig3	NO	NA	NA	NA	NA
bom001no-CL251Contig4	NO	NA	NA	NA	NA
bom001no-CL252Contig1	YES	XP_624357	Apis mellifera	1e-117	PREDICTED: similar to supercoiling factor CG9148-PA, isoform A [Apis mellifera]
bom001no-CL253Contig1	YES	XP_393519	Apis mellifera	3e-66	PREDICTED: similar to Fatty acid-binding protein, adipocyte (AFABP) (Adipocyte lipid-binding protein) (ALBP) (A-FABP) [Apis mellifera]
bom001no-CL254Contig1	YES	XP_395608	Apis mellifera	1e-119	PREDICTED: similar to solute carrier family 39 (zinc transporter), member 13 [Apis mellifera]
bom001no-CL255Contig1	YES	XP_392497	Apis mellifera	1e-108	PREDICTED: similar to CG6022-PA isoform 1 [Apis mellifera]
bom001no-CL256Contig1	YES	XP_394555	Apis mellifera	1e-127	PREDICTED: similar to zinc finger like protein 1 isoform 1 [Apis mellifera]
bom001no-CL257Contig1	YES	XP_001122728	Apis mellifera	2e-79	PREDICTED: similar to RWD domain containing 2 [Apis mellifera]
bom001no-CL258Contig1	YES	XP_001122052	Apis mellifera	1e-107	PREDICTED: similar to CG17180-PA [Apis mellifera]
bom001no-CL258Contig2	YES	XP_001122052	Apis mellifera	1e-138	PREDICTED: similar to CG17180-PA [Apis mellifera]
bom001no-CL259Contig1	NO	NA	NA	NA	NA
bom001no-CL260Contig1	YES	XP_396561	Apis mellifera	1e-107	PREDICTED: similar to Rpb5 CG11979-PA [Apis mellifera]
bom001no-CL261Contig1	YES	XP_623093	Apis mellifera	6e-84	PREDICTED: similar to RAD23a homolog isoform 2 [Apis mellifera]
bom001no-CL261Contig2	YES	XP_623093	Apis mellifera	1e-153	PREDICTED: similar to RAD23a homolog isoform 2 [Apis mellifera]
bom001no-CL262Contig1	YES	XP_001603596	Nasonia vitripennis	4e-55	PREDICTED: similar to conserved hypothetical protein [Nasonia vitripennis]
bom001no-CL262Contig2	YES	XP_001603596	Nasonia vitripennis	4e-47	PREDICTED: similar to conserved hypothetical protein [Nasonia vitripennis]
bom001no-CL263Contig1	YES	XP_001602973	Nasonia vitripennis	3e-81	PREDICTED: similar to ENSANGP00000015764 [Nasonia vitripennis]
bom001no-CL263Contig2	YES	XP_001602973	Nasonia vitripennis	1e-53	PREDICTED: similar to ENSANGP00000015764 [Nasonia vitripennis]
bom001no-CL264Contig1	YES	XP_623312	Apis mellifera	1e-103	PREDICTED: similar to sideroflexin 2 [Apis mellifera]
bom001no-CL265Contig1	NO	NA	NA	NA	NA
bom001no-CL265Contig2	NO	NA	NA	NA	NA
bom001no-CL265Contig3	NO	NA	NA	NA	NA
bom001no-CL266Contig1	YES	XP_623637	Apis mellifera	1e-129	PREDICTED: similar to Int6 homologue CG9677-PA [Apis mellifera]
bom001no-CL266Contig2	YES	XP_623637	Apis mellifera	1e-132	PREDICTED: similar to Int6 homologue CG9677-PA [Apis mellifera]
bom001no-CL267Contig1	YES	XP_623197	Apis mellifera	0	PREDICTED: similar to GDP dissociation inhibitor CG4422-PA [Apis mellifera]
bom001no-CL268Contig1	YES	XP_624817	Apis mellifera	3e-55	PREDICTED: similar to Y106G6H.8 [Apis mellifera]
bom001no-CL269Contig1	YES	XP_623703	Apis mellifera	1e-112	PREDICTED: similar to CG14209-PD, isoform D isoform 1 [Apis mellifera]
bom001no-CL270Contig1	YES	XP_623582	Apis mellifera	1e-166	PREDICTED: similar to Annexin IX CG5730-PC, isoform C isoform 2 [Apis mellifera]
bom001no-CL271Contig1	YES	XP_393614	Apis mellifera	1e-120	PREDICTED: similar to 60S ribosomal protein L7 [Apis mellifera]
bom001no-CL272Contig1	YES	XP_001120519	Apis mellifera	2e-42	PREDICTED: hypothetical protein [Apis mellifera]
bom001no-CL273Contig1	NO	NA	NA	NA	NA
bom001no-CL273Contig2	YES	XP_623736	Apis mellifera	0	PREDICTED: similar to Actin 88F CG5178-PA [Apis mellifera]
bom001no-CL274Contig1	YES	XP_001123058	Apis mellifera	3e-40	PREDICTED: similar to Rbp1-like CG1987-PA, partial [Apis mellifera]
bom001no-CL274Contig2	YES	XP_001123058	Apis mellifera	5e-40	PREDICTED: similar to Rbp1-like CG1987-PA, partial [Apis mellifera]
bom001no-CL275Contig1	YES	XP_001122332	Apis mellifera	8e-89	PREDICTED: similar to CG8493-PA, isoform A [Apis mellifera]
bom001no-CL276Contig1	YES	XP_392601	Nasonia vitripennis	2e-33	PREDICTED: similar to Protein translation factor SUI1 homolog [Apis mellifera] ref|XP_001601324.1| PREDICTED: similar to translation initiation factor 1 [Nasonia vitripennis]
bom001no-CL276Contig2	YES	XP_392601	Nasonia vitripennis	1e-57	PREDICTED: similar to Protein translation factor SUI1 homolog [Apis mellifera] ref|XP_001601324.1| PREDICTED: similar to translation initiation factor 1 [Nasonia vitripennis]
bom001no-CL277Contig1	YES	XP_002053986	Drosophila virilis	1e-21	GJ24186 [Drosophila virilis] gb|EDW67506.1| GJ24186 [Drosophila virilis]
bom001no-CL277Contig2	YES	XP_002053986	Drosophila virilis	5e-28	GJ24186 [Drosophila virilis] gb|EDW67506.1| GJ24186 [Drosophila virilis]
bom001no-CL278Contig1	YES	XP_623504	Apis mellifera	2e-78	PREDICTED: similar to Myosin-2 essential light chain (Myosin II essential light chain) (Nonmuscle myosin essential light chain) isoform 1 [Apis mellifera]
bom001no-CL279Contig1	YES	NP_001136330	Nasonia vitripennis	2e-65	solute carrier family 25, member 26 [Nasonia vitripennis]
bom001no-CL279Contig2	YES	NP_001136330	Nasonia vitripennis	6e-31	solute carrier family 25, member 26 [Nasonia vitripennis]
bom001no-CL280Contig1	YES	XP_391936	Apis mellifera	0	PREDICTED: similar to Tubulin alpha-1 chain [Apis mellifera]
bom001no-CL281Contig1	YES	NP_001091698	Apis mellifera	1e-133	yellow-e3 [Apis mellifera] gb|ABB82366.1| yellow e3-like protein [Apis mellifera]
bom001no-CL281Contig2	YES	NP_001091698	Apis mellifera	1e-106	yellow-e3 [Apis mellifera] gb|ABB82366.1| yellow e3-like protein [Apis mellifera]
bom001no-CL282Contig1	YES	XP_397047	Apis mellifera	1e-143	PREDICTED: similar to CG4769-PA [Apis mellifera]
bom001no-CL283Contig1	YES	XP_393561	Apis mellifera	0	PREDICTED: similar to Angiotensin converting enzyme CG8827-PA, isoform A [Apis mellifera]
bom001no-CL283Contig2	YES	XP_393561	Apis mellifera	1e-74	PREDICTED: similar to Angiotensin converting enzyme CG8827-PA, isoform A [Apis mellifera]
bom001no-CL284Contig1	YES	XP_394313	Apis mellifera	6e-59	PREDICTED: similar to Microsomal glutathione S-transferase-like CG1742-PA, isoform A isoform 1 [Apis mellifera]
bom001no-CL285Contig1	YES	XP_001606977	Nasonia vitripennis	1e-172	PREDICTED: similar to protein phosphatase 2c [Nasonia vitripennis]
bom001no-CL286Contig1	YES	XP_001657745	Aedes aegypti	2e-79	clathrin coat assembly protein ap19 [Aedes aegypti] gb|EAT47940.1| clathrin coat assembly protein ap19 [Aedes aegypti]
bom001no-CL287Contig1	YES	XP_001122154	Apis mellifera	5e-31	PREDICTED: similar to SECIS binding protein 2 [Apis mellifera]
bom001no-CL288Contig1	YES	XP_001120798	Apis mellifera	9e-71	PREDICTED: similar to CG7781-PA [Apis mellifera]
bom001no-CL288Contig2	YES	XP_001120798	Apis mellifera	2e-70	PREDICTED: similar to CG7781-PA [Apis mellifera]
bom001no-CL289Contig1	YES	XP_623807	Apis mellifera	1e-66	PREDICTED: similar to Pomp CG9324-PA [Apis mellifera]
bom001no-CL290Contig1	YES	XP_001122588	Apis mellifera	7e-62	PREDICTED: similar to boca CG30498-PA, partial [Apis mellifera]
bom001no-CL291Contig1	YES	XP_392564	Apis mellifera	4e-94	PREDICTED: similar to Rheb CG1081-PA, isoform A [Apis mellifera]
bom001no-CL292Contig1	YES	XP_624063	Apis mellifera	6e-59	PREDICTED: similar to Probable oligoribonuclease, partial [Apis mellifera]
bom001no-CL292Contig2	YES	XP_624063	Apis mellifera	4e-51	PREDICTED: similar to Probable oligoribonuclease, partial [Apis mellifera]
bom001no-CL293Contig1	YES	XP_001119828	Apis mellifera	2e-92	PREDICTED: similar to Ribosomal protein L19 CG2746-PA, isoform A [Apis mellifera]
bom001no-CL294Contig1	YES	XP_001120695	Apis mellifera	2e-28	PREDICTED: similar to CG30415-PA, isoform A [Apis mellifera]
bom001no-CL295Contig1	YES	XP_394559	Apis mellifera	3e-98	PREDICTED: similar to ADP-ribosylation factor-like protein 2 isoform 1 [Apis mellifera]
bom001no-CL296Contig1	YES	XP_001122299	Apis mellifera	1e-104	PREDICTED: similar to CG9451-PA, partial [Apis mellifera]
bom001no-CL297Contig1	YES	XP_624266	Apis mellifera	1e-31	PREDICTED: similar to High mobility group protein DSP1 (Protein dorsal switch 1) [Apis mellifera]
bom001no-CL297Contig2	YES	XP_624266	Apis mellifera	1e-102	PREDICTED: similar to High mobility group protein DSP1 (Protein dorsal switch 1) [Apis mellifera]
bom001no-CL298Contig1	YES	XP_001122452	Apis mellifera	9e-56	PREDICTED: similar to mitochondrial ribosomal protein S26 CG7354-PA [Apis mellifera]
bom001no-CL299Contig1	YES	XP_391829	Apis mellifera	5e-49	PREDICTED: similar to belle CG9748-PA [Apis mellifera]
bom001no-CL300Contig1	YES	XP_001600199	Nasonia vitripennis	1e-73	PREDICTED: similar to short-chain dehydrogenase [Nasonia vitripennis]
bom001no-CL301Contig1	YES	XP_392995	Apis mellifera	6e-83	PREDICTED: similar to Protein-L-isoaspartate(D-aspartate) O-methyltransferase (Protein-beta-aspartate methyltransferase) (PIMT) (Protein L-isoaspartyl/D-aspartyl methyltransferase) (L-isoaspartyl protein carboxyl methyltransferase) [Apis mellifera]
bom001no-CL301Contig2	YES	XP_392995	Apis mellifera	6e-45	PREDICTED: similar to Protein-L-isoaspartate(D-aspartate) O-methyltransferase (Protein-beta-aspartate methyltransferase) (PIMT) (Protein L-isoaspartyl/D-aspartyl methyltransferase) (L-isoaspartyl protein carboxyl methyltransferase) [Apis mellifera]
bom001no-CL302Contig1	YES	XP_396098	Apis mellifera	5e-26	PREDICTED: similar to CG13917-PA [Apis mellifera]
bom001no-CL303Contig1	YES	XP_395319	Apis mellifera	1e-106	PREDICTED: similar to Peroxiredoxin-6 (Antioxidant protein 2) (1-Cys peroxiredoxin) (1-Cys PRX) (Acidic calcium-independent phospholipase A2) (aiPLA2) (Non-selenium glutathione peroxidase) (NSGPx) [Apis mellifera]
bom001no-CL304Contig1	YES	AAX62475	Lysiphlebus testaceipes	8e-60	mitochondrial ribosomal protein L11 [Lysiphlebus testaceipes]
bom001no-CL305Contig1	YES	XP_396405	Apis mellifera	1e-120	PREDICTED: similar to CG3587-PA, partial [Apis mellifera]
bom001no-CL306Contig1	YES	XP_001602821	Nasonia vitripennis	5e-58	PREDICTED: similar to conserved hypothetical protein [Nasonia vitripennis]
bom001no-CL307Contig1	YES	NP_477408	Drosophila melanogaster	2e-45	cytoplasmic dynein light chain 2, isoform A [Drosophila melanogaster] ref|NP_722698.1| cytoplasmic dynein light chain 2, isoform B [Drosophila melanogaster] ref|XP_001120015.1| PREDICTED: similar to Dynein light chain 2, cytoplasmic (8 kDa dynein light chain) [Apis mellifera] ref|XP_001968277.1| GG24601 [Drosophila erecta] ref|XP_001968279.1| GG24789 [Drosophila erecta] ref|XP_002041694.1| GM1681…
bom001no-CL307Contig2	YES	NP_477408	Drosophila melanogaster	2e-45	cytoplasmic dynein light chain 2, isoform A [Drosophila melanogaster] ref|NP_722698.1| cytoplasmic dynein light chain 2, isoform B [Drosophila melanogaster] ref|XP_001120015.1| PREDICTED: similar to Dynein light chain 2, cytoplasmic (8 kDa dynein light chain) [Apis mellifera] ref|XP_001968277.1| GG24601 [Drosophila erecta] ref|XP_001968279.1| GG24789 [Drosophila erecta] ref|XP_002041694.1| GM1681…
bom001no-CL308Contig1	YES	XP_001122057	Apis mellifera	5e-29	PREDICTED: similar to CG40500-PA.3 [Apis mellifera]
bom001no-CL309Contig1	YES	XP_396921	Apis mellifera	6e-78	PREDICTED: similar to CG5986-PA [Apis mellifera]
bom001no-CL309Contig2	YES	XP_396921	Apis mellifera	3e-78	PREDICTED: similar to CG5986-PA [Apis mellifera]
bom001no-CL310Contig1	YES	XP_624330	Apis mellifera	1e-158	PREDICTED: similar to B-cell receptor-associated protein 37 [Apis mellifera]
bom001no-CL311Contig1	YES	XP_393786	Apis mellifera	5e-57	PREDICTED: similar to Transcription initiation factor TFIID subunit 12 (Transcription initiation factor TFIID 20 kDa subunits) (TAFII-20) (TAFII20) [Apis mellifera]
bom001no-CL312Contig1	YES	XP_393438	Apis mellifera	1e-124	PREDICTED: similar to Vacuolar ATP synthase subunit d 1 (V-ATPase d subunit 1) (Vacuolar proton pump d subunit 1) (V-ATPase 39 kDa subunit 1) [Apis mellifera]
bom001no-CL312Contig2	YES	XP_393438	Apis mellifera	1e-111	PREDICTED: similar to Vacuolar ATP synthase subunit d 1 (V-ATPase d subunit 1) (Vacuolar proton pump d subunit 1) (V-ATPase 39 kDa subunit 1) [Apis mellifera]
bom001no-CL312Contig3	YES	XP_393438	Apis mellifera	3e-90	PREDICTED: similar to Vacuolar ATP synthase subunit d 1 (V-ATPase d subunit 1) (Vacuolar proton pump d subunit 1) (V-ATPase 39 kDa subunit 1) [Apis mellifera]
bom001no-CL312Contig4	YES	XP_393438	Apis mellifera	1e-155	PREDICTED: similar to Vacuolar ATP synthase subunit d 1 (V-ATPase d subunit 1) (Vacuolar proton pump d subunit 1) (V-ATPase 39 kDa subunit 1) [Apis mellifera]
bom001no-CL313Contig1	YES	XP_396701	Apis mellifera	1e-120	PREDICTED: similar to CG2453-PA [Apis mellifera]
bom001no-CL314Contig1	YES	XP_397233	Apis mellifera	1e-99	PREDICTED: similar to Translin [Apis mellifera]
bom001no-CL315Contig1	YES	XP_393321	Apis mellifera	5e-92	PREDICTED: similar to proteasome (prosome, macropain) subunit, beta type, 6 [Apis mellifera]
bom001no-CL316Contig1	YES	XP_393223	Apis mellifera	0	PREDICTED: similar to G protein beta subunit-like [Apis mellifera]
bom001no-CL317Contig1	YES	XP_623626	Apis mellifera	6e-59	PREDICTED: similar to Intronic Protein 259 CG5277-PA [Apis mellifera]
bom001no-CL318Contig1	YES	XP_001605381	Nasonia vitripennis	2e-69	PREDICTED: similar to carbonic anhydrase [Nasonia vitripennis]
bom001no-CL319Contig1	YES	XP_397017	Apis mellifera	2e-27	PREDICTED: similar to CG10960-PB, isoform B [Apis mellifera]
bom001no-CL320Contig1	YES	XP_393482	Apis mellifera	2e-71	PREDICTED: similar to coiled-coil domain containing 95 [Apis mellifera]
bom001no-CL320Contig2	YES	XP_393482	Apis mellifera	1e-67	PREDICTED: similar to coiled-coil domain containing 95 [Apis mellifera]
bom001no-CL320Contig3	YES	XP_393482	Apis mellifera	2e-76	PREDICTED: similar to coiled-coil domain containing 95 [Apis mellifera]
bom001no-CL321Contig1	NO	NA	NA	NA	NA
bom001no-CL321Contig2	NO	NA	NA	NA	NA
bom001no-CL322Contig1	YES	XP_001602139	Nasonia vitripennis	2e-29	PREDICTED: hypothetical protein [Nasonia vitripennis]
bom001no-CL322Contig2	YES	XP_001944746	Acyrthosiphon pisum	5e-35	PREDICTED: similar to inosine-uridine preferring nucleoside hydrolase [Acyrthosiphon pisum]
bom001no-CL322Contig3	YES	XP_001599297	Nasonia vitripennis	4e-55	PREDICTED: similar to inosine-uridine preferring nucleoside hydrolase [Nasonia vitripennis]
bom001no-CL323Contig1	YES	XP_623365	Apis mellifera	1e-55	PREDICTED: similar to UBL3 CG9038-PA, isoform A isoform 2 [Apis mellifera]
bom001no-CL324Contig1	YES	XP_001121670	Apis mellifera	3e-56	PREDICTED: similar to CG14464-PA.3 [Apis mellifera]
bom001no-CL325Contig1	YES	XP_624978	Apis mellifera	3e-40	PREDICTED: similar to BRCA1/BRCA2-containing complex subunit 3 [Apis mellifera]
bom001no-CL325Contig2	YES	XP_624978	Apis mellifera	2e-40	PREDICTED: similar to BRCA1/BRCA2-containing complex subunit 3 [Apis mellifera]
bom001no-CL326Contig1	YES	XP_391877	Apis mellifera	0	PREDICTED: similar to CG7739-PA [Apis mellifera]
bom001no-CL326Contig2	YES	XP_391877	Apis mellifera	1e-159	PREDICTED: similar to CG7739-PA [Apis mellifera]
bom001no-CL327Contig1	YES	XP_393351	Apis mellifera	3e-72	PREDICTED: similar to Nucleoside diphosphate kinase (NDK) (NDP kinase) (Abnormal wing disks protein) (Killer of prune protein) [Apis mellifera]
bom001no-CL328Contig1	YES	XP_973913	Tribolium castaneum	2e-69	PREDICTED: similar to NICE-3 family member [Tribolium castaneum]
bom001no-CL329Contig1	YES	XP_001121310	Apis mellifera	6e-90	PREDICTED: similar to AN1-type zinc finger protein 1 [Apis mellifera]
bom001no-CL330Contig1	YES	XP_001121701	Apis mellifera	4e-47	PREDICTED: similar to Aspartyl -hydroxylase CG8421-PB, isoform B [Apis mellifera]
bom001no-CL331Contig1	YES	XP_623649	Apis mellifera	2e-66	PREDICTED: similar to tetratricopeptide repeat domain 11 [Apis mellifera]
bom001no-CL332Contig1	YES	XP_623856	Apis mellifera	4e-75	PREDICTED: similar to CG4447-PA [Apis mellifera]
bom001no-CL332Contig2	YES	XP_623856	Apis mellifera	1e-59	PREDICTED: similar to CG4447-PA [Apis mellifera]
bom001no-CL333Contig1	NO	NA	NA	NA	NA
bom001no-CL334Contig1	NO	NA	NA	NA	NA
bom001no-CL335Contig1	YES	XP_392209	Apis mellifera	2e-97	PREDICTED: similar to CG40410-PA.3 [Apis mellifera]
bom001no-CL336Contig1	YES	XP_395530	Apis mellifera	1e-129	PREDICTED: similar to Probable U2 small nuclear ribonucleoprotein A (U2 snRNP-A) [Apis mellifera]
bom001no-CL337Contig1	YES	XP_393969	Apis mellifera	2e-73	PREDICTED: similar to Probable cytochrome P450 9f2 (CYPIXF2) [Apis mellifera]
bom001no-CL338Contig1	YES	XP_393381	Apis mellifera	2e-99	PREDICTED: similar to Cyclophilin 1 CG9916-PA [Apis mellifera]
bom001no-CL339Contig1	YES	XP_001121040	Apis mellifera	2e-44	PREDICTED: hypothetical protein, partial [Apis mellifera]
bom001no-CL339Contig2	YES	XP_001121040	Apis mellifera	5e-44	PREDICTED: hypothetical protein, partial [Apis mellifera]
bom001no-CL340Contig1	YES	XP_392583	Apis mellifera	4e-07	PREDICTED: similar to CG2556-PA [Apis mellifera]
bom001no-CL340Contig2	YES	XP_392583	Apis mellifera	1e-106	PREDICTED: similar to CG2556-PA [Apis mellifera]
bom001no-CL341Contig1	YES	XP_001605408	Nasonia vitripennis	7e-27	PREDICTED: similar to ENSANGP00000031565 [Nasonia vitripennis]
bom001no-CL342Contig1	YES	XP_395664	Apis mellifera	3e-56	PREDICTED: similar to CG32405-PA [Apis mellifera]
bom001no-CL343Contig1	YES	ACU00433	Bombus hypocrita	0	vitellogenin [Bombus hypocrita]
bom001no-CL344Contig1	YES	XP_395909	Apis mellifera	2e-81	PREDICTED: similar to transcription factor-like 4 [Apis mellifera]
bom001no-CL344Contig2	YES	XP_395909	Apis mellifera	9e-76	PREDICTED: similar to transcription factor-like 4 [Apis mellifera]
bom001no-CL345Contig1	YES	XP_001602882	Nasonia vitripennis	3e-32	PREDICTED: similar to ENSANGP00000021542 [Nasonia vitripennis]
bom001no-CL345Contig2	YES	XP_001602882	Nasonia vitripennis	1e-38	PREDICTED: similar to ENSANGP00000021542 [Nasonia vitripennis]
bom001no-CL346Contig1	YES	XP_392490	Apis mellifera	1e-160	PREDICTED: similar to Retinoid- and fatty-acid binding protein CG11064-PA isoform 1 [Apis mellifera]
bom001no-CL347Contig1	YES	XP_395356	Apis mellifera	1e-166	PREDICTED: similar to CG9953-PA [Apis mellifera]
bom001no-CL348Contig1	YES	XP_001606826	Nasonia vitripennis	1e-145	PREDICTED: similar to putative carboxypeptidase A-like [Nasonia vitripennis]
bom001no-CL349Contig1	NO	NA	NA	NA	NA
bom001no-CL349Contig2	NO	NA	NA	NA	NA
bom001no-CL350Contig1	YES	XP_392785	Apis mellifera	3e-91	PREDICTED: similar to CG1598-PA [Apis mellifera]
bom001no-CL351Contig1	YES	XP_001120529	Apis mellifera	3e-22	PREDICTED: similar to nucleolar protein family A, member 3 [Apis mellifera]
bom001no-CL352Contig1	YES	XP_397174	Apis mellifera	1e-102	PREDICTED: similar to glutamate-cysteine ligase, modifier subunit [Apis mellifera]
bom001no-CL353Contig1	YES	XP_624181	Apis mellifera	1e-140	PREDICTED: similar to Gp150 CG5820-PD, isoform D [Apis mellifera]
bom001no-CL353Contig2	YES	XP_624181	Apis mellifera	6e-79	PREDICTED: similar to Gp150 CG5820-PD, isoform D [Apis mellifera]
bom001no-CL354Contig1	YES	XP_396615	Apis mellifera	1e-101	PREDICTED: similar to CG9066-PA [Apis mellifera]
bom001no-CL355Contig1	YES	XP_001120423	Apis mellifera	3e-31	PREDICTED: similar to fau CG6544-PC, isoform C isoform 2 [Apis mellifera]
bom001no-CL356Contig1	YES	AAY63979	Lysiphlebus testaceipes	1e-151	glycerol-3-phosphate dehydrogenase [Lysiphlebus testaceipes]
bom001no-CL357Contig1	NO	NA	NA	NA	NA
bom001no-CL357Contig2	NO	NA	NA	NA	NA
bom001no-CL358Contig1	YES	XP_392935	Apis mellifera	1e-42	PREDICTED: similar to CG31648-PA isoform 1 [Apis mellifera] ref|XP_623232.1| PREDICTED: similar to CG31648-PA isoform 2 [Apis mellifera]
bom001no-CL358Contig2	YES	XP_392935	Apis mellifera	1e-114	PREDICTED: similar to CG31648-PA isoform 1 [Apis mellifera] ref|XP_623232.1| PREDICTED: similar to CG31648-PA isoform 2 [Apis mellifera]
bom001no-CL359Contig1	YES	XP_001121507	Apis mellifera	4e-62	PREDICTED: similar to Tetraspanin 47F CG9033-PB, isoform B [Apis mellifera]
bom001no-CL359Contig2	YES	XP_001121507	Apis mellifera	2e-62	PREDICTED: similar to Tetraspanin 47F CG9033-PB, isoform B [Apis mellifera]
bom001no-CL360Contig1	YES	XP_001607037	Nasonia vitripennis	2e-38	PREDICTED: similar to CG10407-PA [Nasonia vitripennis]
bom001no-CL360Contig2	YES	XP_001607037	Nasonia vitripennis	4e-06	PREDICTED: similar to CG10407-PA [Nasonia vitripennis]
bom001no-CL361Contig1	YES	XP_623194	Apis mellifera	6e-99	PREDICTED: similar to CG6180-PA isoform 2 [Apis mellifera]
bom001no-CL362Contig1	NO	NA	NA	NA	NA
bom001no-CL362Contig2	NO	NA	NA	NA	NA
bom001no-CL363Contig1	YES	XP_001121045	Apis mellifera	5e-76	PREDICTED: similar to CG17508-PA [Apis mellifera]
bom001no-CL364Contig1	YES	XP_001122195	Apis mellifera	3e-98	PREDICTED: similar to CG17029-PA [Apis mellifera]
bom001no-CL364Contig2	YES	XP_001122195	Apis mellifera	3e-82	PREDICTED: similar to CG17029-PA [Apis mellifera]
bom001no-CL365Contig1	YES	XP_391823	Apis mellifera ligustica	5e-55	PREDICTED: similar to Cytochrome c proximal CG17903-PA [Apis mellifera] sp|P00038|CYC_APIME RecName: Full=Cytochrome c gb|AAT12410.1| mitochondrial cytochrome C [Apis mellifera ligustica]
bom001no-CL366Contig1	YES	XP_623668	Apis mellifera	1e-123	PREDICTED: similar to CG10077-PA, isoform A isoform 1 [Apis mellifera]
bom001no-CL367Contig1	YES	XP_393466	Apis mellifera	1e-106	PREDICTED: similar to logjam CG10733-PA, isoform A [Apis mellifera]
bom001no-CL368Contig1	YES	XP_001601651	Nasonia vitripennis	5e-95	PREDICTED: hypothetical protein [Nasonia vitripennis]
bom001no-CL368Contig2	YES	XP_623635	Apis mellifera	4e-69	PREDICTED: hypothetical protein [Apis mellifera]
bom001no-CL369Contig1	YES	XP_001122335	Apis mellifera	9e-49	PREDICTED: similar to nucleolin [Apis mellifera]
bom001no-CL369Contig2	NO	NA	NA	NA	NA
bom001no-CL370Contig1	YES	XP_001120574	Apis mellifera	1e-116	PREDICTED: similar to oxidative stress responsive 1 [Apis mellifera]
bom001no-CL371Contig1	YES	XP_623677	Apis mellifera	2e-33	PREDICTED: similar to zinc finger CCCH type containing 11A isoform 2 [Apis mellifera]
bom001no-CL371Contig2	YES	XP_623677	Apis mellifera	9e-95	PREDICTED: similar to zinc finger CCCH type containing 11A isoform 2 [Apis mellifera]
bom001no-CL372Contig1	YES	XP_395045	Apis mellifera	1e-101	PREDICTED: similar to CG10153-PA [Apis mellifera]
bom001no-CL373Contig1	YES	XP_392592	Apis mellifera	7e-77	PREDICTED: similar to Tetraspanin 29Fa CG9494-PA isoform 1 [Apis mellifera]
bom001no-CL374Contig1	YES	XP_001599107	Nasonia vitripennis	5e-35	PREDICTED: similar to conserved hypothetical protein [Nasonia vitripennis]
bom001no-CL375Contig1	YES	XP_624068	Apis mellifera	6e-92	PREDICTED: similar to CG12118-PA, isoform A [Apis mellifera]
bom001no-CL375Contig2	YES	XP_624068	Apis mellifera	3e-88	PREDICTED: similar to CG12118-PA, isoform A [Apis mellifera]
bom001no-CL375Contig3	YES	XP_624068	Apis mellifera	1e-90	PREDICTED: similar to CG12118-PA, isoform A [Apis mellifera]
bom001no-CL376Contig1	YES	XP_001121529	Apis mellifera	5e-48	PREDICTED: similar to lethal (2) 35Di CG13240-PA, isoform A [Apis mellifera]
bom001no-CL377Contig1	YES	XP_393468	Apis mellifera	1e-110	PREDICTED: similar to CG17331-PA isoform 1 [Apis mellifera]
bom001no-CL377Contig2	NO	NA	NA	NA	NA
bom001no-CL378Contig1	YES	XP_624076	Apis mellifera	7e-55	PREDICTED: similar to Ferritin 2 light chain homologue CG1469-PA, isoform A [Apis mellifera]
bom001no-CL379Contig1	YES	XP_393504	Apis mellifera	1e-107	PREDICTED: similar to CG13926-PA [Apis mellifera]
bom001no-CL380Contig1	YES	XP_001607385	Nasonia vitripennis	1e-93	PREDICTED: similar to ubiquitin conjugating enzyme [Nasonia vitripennis]
bom001no-CL381Contig1	YES	XP_624111	Apis mellifera	0	PREDICTED: similar to CG1416-PA, isoform A isoform 2 [Apis mellifera]
bom001no-CL382Contig1	YES	XP_001120476	Apis mellifera	1e-28	PREDICTED: hypothetical protein [Apis mellifera]
bom001no-CL383Contig1	YES	XP_392005	Apis mellifera	2e-85	PREDICTED: similar to CG15735-PA [Apis mellifera]
bom001no-CL383Contig2	YES	XP_392005	Apis mellifera	1e-73	PREDICTED: similar to CG15735-PA [Apis mellifera]
bom001no-CL384Contig1	YES	XP_001122736	Apis mellifera	6e-89	PREDICTED: similar to Transcription initiation factor TFIID subunit 9 (Transcription initiation factor TFIID 42 kDa subunit) (TAFII-42) (TAFII40) (p42) (Protein enhancer of yellow 1), partial [Apis mellifera]
bom001no-CL384Contig2	YES	XP_001122736	Apis mellifera	2e-88	PREDICTED: similar to Transcription initiation factor TFIID subunit 9 (Transcription initiation factor TFIID 42 kDa subunit) (TAFII-42) (TAFII40) (p42) (Protein enhancer of yellow 1), partial [Apis mellifera]
bom001no-CL385Contig1	YES	XP_001607323	Nasonia vitripennis	5e-67	PREDICTED: similar to putative beta-NAC-like protein [Nasonia vitripennis]
bom001no-CL386Contig1	YES	XP_001120811	Apis mellifera	6e-60	PREDICTED: similar to prefoldin subunit 4 [Apis mellifera]
bom001no-CL387Contig1	YES	XP_001122496	Apis mellifera	4e-42	PREDICTED: hypothetical protein [Apis mellifera]
bom001no-CL388Contig1	YES	XP_001601213	Nasonia vitripennis	2e-39	PREDICTED: similar to leucine-rich transmembrane protein, putative [Nasonia vitripennis]
bom001no-CL389Contig1	YES	XP_001121412	Apis mellifera	1e-44	PREDICTED: similar to CG11808-PA [Apis mellifera]
bom001no-CL390Contig1	YES	XP_623079	Apis mellifera	1e-127	PREDICTED: similar to BM-40-SPARC CG6378-PA isoform 2 [Apis mellifera] ref|XP_392466.2| PREDICTED: similar to BM-40-SPARC CG6378-PA isoform 1 [Apis mellifera]
bom001no-CL391Contig1	YES	XP_392626	Apis mellifera	2e-87	PREDICTED: similar to CG7220-PA, isoform A [Apis mellifera]
bom001no-CL392Contig1	YES	NP_001157186	Apis mellifera	1e-141	gram-negative bacteria-binding protein 1-2 [Apis mellifera]
bom001no-CL392Contig2	YES	NP_001157186	Apis mellifera	4e-66	gram-negative bacteria-binding protein 1-2 [Apis mellifera]
bom001no-CL393Contig1	YES	XP_969526	Tribolium castaneum	1e-109	PREDICTED: similar to AGAP011050-PA [Tribolium castaneum]
bom001no-CL394Contig1	YES	XP_397337	Apis mellifera	1e-122	PREDICTED: similar to CG3652-PA [Apis mellifera]
bom001no-CL395Contig1	YES	XP_393581	Apis mellifera	4e-60	PREDICTED: similar to geminin CG3183-PA [Apis mellifera]
bom001no-CL395Contig2	YES	XP_393581	Apis mellifera	2e-51	PREDICTED: similar to geminin CG3183-PA [Apis mellifera]
bom001no-CL396Contig1	YES	XP_001601427	Nasonia vitripennis	4e-23	PREDICTED: similar to splicing factor pTSR1, putative [Nasonia vitripennis]
bom001no-CL397Contig1	YES	XP_001121894	Apis mellifera	2e-63	PREDICTED: similar to Coiled-coil domain-containing protein 53 [Apis mellifera]
bom001no-CL398Contig1	YES	NP_001011591	Apis mellifera	7e-10	odorant binding protein ASP2 [Apis mellifera] gb|AAL60418.1|AF393493_1 odorant binding protein ASP2 [Apis mellifera] gb|AAD51945.1| putative odorant-binding protein ASP2 [Apis mellifera]
bom001no-CL399Contig1	YES	XP_394153	Apis mellifera	1e-64	PREDICTED: similar to TAF9 RNA polymerase II, TATA box binding protein (TBP)-associated factor isoform a [Apis mellifera]
bom001no-CL400Contig1	YES	XP_391953	Apis mellifera	8e-49	PREDICTED: similar to mitochondrial ribosomal protein L16 CG3109-PA [Apis mellifera]
bom001no-CL400Contig2	YES	XP_391953	Apis mellifera	9e-32	PREDICTED: similar to mitochondrial ribosomal protein L16 CG3109-PA [Apis mellifera]
bom001no-CL401Contig1	YES	AAC36245	Anisopteromalus calandrae	1e-103	carboxylesterase [Anisopteromalus calandrae]
bom001no-CL401Contig2	YES	XP_396046	Apis mellifera	1e-144	PREDICTED: similar to CG32843-PA, partial [Apis mellifera]
bom001no-CL402Contig1	NO	NA	NA	NA	NA
bom001no-CL402Contig2	YES	XP_623481	Apis mellifera	2e-20	PREDICTED: similar to CG3955-PA [Apis mellifera]
bom001no-CL402Contig3	NO	NA	NA	NA	NA
bom001no-CL403Contig1	YES	XP_001122903	Apis mellifera	9e-70	PREDICTED: similar to CG17292-PA, isoform A, partial [Apis mellifera]
bom001no-CL403Contig2	YES	XP_001122903	Apis mellifera	6e-79	PREDICTED: similar to CG17292-PA, isoform A, partial [Apis mellifera]
bom001no-CL404Contig1	YES	XP_392361	Apis mellifera	0	PREDICTED: similar to CG33519-PB isoform 1 [Apis mellifera]
bom001no-CL404Contig2	YES	XP_392361	Apis mellifera	1e-140	PREDICTED: similar to CG33519-PB isoform 1 [Apis mellifera]
bom001no-CL405Contig1	YES	XP_001120470	Apis mellifera	1e-104	PREDICTED: similar to Ubiquitin conjugating enzyme 4 CG8284-PA [Apis mellifera]
bom001no-CL406Contig1	YES	NP_001011630	Apis mellifera	9e-62	fatty acid binding protein [Apis mellifera] dbj|BAC54131.1| fatty acid binding protein [Apis mellifera]
bom001no-CL407Contig1	YES	XP_392194	Apis mellifera	3e-74	PREDICTED: similar to Fibp CG8660-PD, isoform D [Apis mellifera]
bom001no-CL408Contig1	YES	P82176	Galleria mellonella	1e-13	RecName: Full=Inducible metalloproteinase inhibitor protein; Contains: RecName: Full=IMPI alpha; Flags: Precursor emb|CAE12200.1| inducible metalloproteinase inhibitor protein [Galleria mellonella] gb|AAQ73240.1| inducible metalloproteinase inhibitor [Galleria mellonella]
bom001no-CL409Contig1	YES	XP_001605875	Nasonia vitripennis	2e-30	PREDICTED: similar to diazepam binding inhibitor, putative [Nasonia vitripennis]
bom001no-CL410Contig1	YES	XP_624302	Apis mellifera	1e-129	PREDICTED: similar to cellular repressor of E1A-stimulated genes [Apis mellifera]
bom001no-CL411Contig1	YES	XP_396320	Apis mellifera	1e-166	PREDICTED: similar to Ubiquitin fusion degradation protein 1 homolog (UB fusion protein 1) [Apis mellifera]
bom001no-CL412Contig1	YES	XP_624733	Apis mellifera	1e-125	PREDICTED: similar to slowmo CG9131-PB, isoform B isoform 1 [Apis mellifera]
bom001no-CL413Contig1	YES	XP_001121433	Apis mellifera	1e-102	PREDICTED: similar to CG9649-PA [Apis mellifera]
bom001no-CL414Contig1	YES	XP_002038340	Drosophila sechellia	1e-150	GM10777 [Drosophila sechellia] gb|EDW54877.1| GM10777 [Drosophila sechellia]
bom001no-CL415Contig1	YES	XP_392078	Apis mellifera	5e-89	PREDICTED: similar to CG5023-PA [Apis mellifera]
bom001no-CL416Contig1	YES	XP_393671	Apis mellifera	1e-135	PREDICTED: similar to Ribosomal protein L8 CG1263-PA, isoform A [Apis mellifera]
bom001no-CL417Contig1	YES	XP_623750	Apis mellifera	6e-58	PREDICTED: similar to CG31715-PA [Apis mellifera]
bom001no-CL418Contig1	YES	XP_623106	Apis mellifera	1e-153	PREDICTED: similar to 60S acidic ribosomal protein P0 (DNA-(apurinic or apyrimidinic site) lyase) (Apurinic-apyrimidinic endonuclease) isoform 1 [Apis mellifera]
bom001no-CL419Contig1	YES	XP_001119942	Apis mellifera	3e-41	PREDICTED: similar to Down syndrome critical region protein c [Apis mellifera]
bom001no-CL420Contig1	YES	XP_393356	Apis mellifera	0	PREDICTED: similar to eIF4AIII CG7483-PA isoform 1 [Apis mellifera]
bom001no-CL421Contig1	YES	NP_001036848	Bombyx mori	1e-101	En10 protein [Bombyx mori] sp|Q9GV27|EIF3H_BOMMO RecName: Full=Eukaryotic translation initiation factor 3 subunit H; Short=eIF3h dbj|BAB16696.1| EN10 [Bombyx mori]
bom001no-CL422Contig1	YES	XP_394359	Apis mellifera	1e-62	PREDICTED: similar to CG4071-PA, isoform A [Apis mellifera]
bom001no-CL422Contig2	YES	XP_394359	Apis mellifera	2e-63	PREDICTED: similar to CG4071-PA, isoform A [Apis mellifera]
bom001no-CL423Contig1	YES	XP_001122326	Apis mellifera	2e-31	PREDICTED: similar to angiotensin I converting enzyme (peptidyl-dipeptidase A) 1 isoform 1 [Apis mellifera]
bom001no-CL423Contig2	YES	XP_001122326	Apis mellifera	2e-62	PREDICTED: similar to angiotensin I converting enzyme (peptidyl-dipeptidase A) 1 isoform 1 [Apis mellifera]
bom001no-CL424Contig1	YES	XP_002433013	Pediculus humanus corporis	2e-18	hypothetical protein Phum_PHUM609160 [Pediculus humanus corporis] gb|EEB20275.1| hypothetical protein Phum_PHUM609160 [Pediculus humanus corporis]
bom001no-CL425Contig1	YES	XP_624240	Apis mellifera	7e-84	PREDICTED: similar to Ubiquitin-conjugating enzyme E2-17 kDa (Ubiquitin-protein ligase) (Ubiquitin carrier protein) [Apis mellifera]
bom001no-CL426Contig1	YES	AAZ79896	Bombus ignitus	4e-83	Cu,Zn superoxidase dismutase [Bombus ignitus]
bom001no-CL427Contig1	YES	NP_001155259	Apis mellifera	1e-12	hypothetical protein LOC100302106 [Apis mellifera] ref|NP_001155260.1| hypothetical protein LOC100302106 [Apis mellifera]
bom001no-CL427Contig2	YES	NP_001155259	Apis mellifera	1e-12	hypothetical protein LOC100302106 [Apis mellifera] ref|NP_001155260.1| hypothetical protein LOC100302106 [Apis mellifera]
bom001no-CL428Contig1	YES	XP_001607859	Nasonia vitripennis	4e-47	PREDICTED: similar to MGC85327 protein [Nasonia vitripennis]
bom001no-CL429Contig1	YES	XP_001122962	Apis mellifera	6e-26	PREDICTED: similar to CG10252-PA, partial [Apis mellifera]
bom001no-CL430Contig1	YES	XP_001121477	Apis mellifera	1e-40	PREDICTED: similar to bc10 CG4867-PA [Apis mellifera]
bom001no-CL431Contig1	YES	NP_001011592	Apis mellifera	4e-64	tetraspanin F139 [Apis mellifera] gb|AAF90150.1|AF274024_1 tetraspanin F139 [Apis mellifera]
bom001no-CL432Contig1	YES	XP_001119969	Apis mellifera	2e-14	PREDICTED: similar to CG10154-PA [Apis mellifera]
bom001no-CL433Contig1	YES	XP_001121832	Apis mellifera	2e-80	PREDICTED: similar to CG18661-PA [Apis mellifera]
bom001no-CL434Contig1	NO	NA	NA	NA	NA
bom001no-CL434Contig2	NO	NA	NA	NA	NA
bom001no-CL435Contig1	YES	XP_392401	Apis mellifera	1e-163	PREDICTED: similar to Sorbitol dehydrogenase-2 CG4649-PA [Apis mellifera]
bom001no-CL436Contig1	YES	XP_001120958	Apis mellifera	1e-98	PREDICTED: similar to mitochondrial ribosomal protein L4 CG5818-PA [Apis mellifera]
bom001no-CL436Contig2	YES	XP_001120958	Apis mellifera	9e-81	PREDICTED: similar to mitochondrial ribosomal protein L4 CG5818-PA [Apis mellifera]
bom001no-CL437Contig1	YES	XP_001122454	Apis mellifera	6e-36	PREDICTED: similar to Cysteine-rich protein 1 (Cysteine-rich intestinal protein) (CRIP) [Apis mellifera]
bom001no-CL438Contig1	YES	XP_392955	Apis mellifera	1e-123	PREDICTED: similar to Protein NipSnap [Apis mellifera]
bom001no-CL439Contig1	YES	XP_623555	Apis mellifera	5e-82	PREDICTED: similar to Nascent polypeptide associated complex protein alpha subunit CG8759-PB, isoform B isoform 1 [Apis mellifera]
bom001no-CL440Contig1	NO	NA	NA	NA	NA
bom001no-CL440Contig2	YES	XP_001120963	Apis mellifera	2e-84	PREDICTED: similar to CG4080-PA [Apis mellifera]
bom001no-CL441Contig1	YES	XP_623370	Apis mellifera	1e-144	PREDICTED: similar to Eb1 CG3265-PB, isoform B isoform 2 [Apis mellifera]
bom001no-CL442Contig1	YES	XP_001120607	Apis mellifera	1e-43	PREDICTED: similar to LSM5 homolog, U6 small nuclear RNA associated [Apis mellifera]
bom001no-CL443Contig1	YES	XP_001121333	Apis mellifera	8e-46	PREDICTED: similar to CG7319-PC, isoform C [Apis mellifera]
bom001no-CL443Contig2	YES	XP_001121333	Apis mellifera	2e-52	PREDICTED: similar to CG7319-PC, isoform C [Apis mellifera]
bom001no-CL444Contig1	YES	XP_625284	Apis mellifera	2e-34	PREDICTED: hypothetical protein [Apis mellifera]
bom001no-CL445Contig1	YES	XP_395671	Apis mellifera	2e-77	PREDICTED: similar to Probable cytochrome P450 6a17 (CYPVIA17) isoform 1, partial [Apis mellifera]
bom001no-CL446Contig1	YES	XP_623450	Apis mellifera	8e-69	PREDICTED: similar to CG7920-PA, isoform A isoform 2 [Apis mellifera]
bom001no-CL446Contig2	YES	XP_392705	Apis mellifera	0	PREDICTED: similar to CG7920-PA, isoform A isoform 1 [Apis mellifera]
bom001no-CL447Contig1	YES	XP_001120283	Apis mellifera	1e-100	PREDICTED: similar to CG14777-PB [Apis mellifera]
bom001no-CL447Contig2	YES	XP_001120283	Apis mellifera	3e-93	PREDICTED: similar to CG14777-PB [Apis mellifera]
bom001no-CL448Contig1	YES	XP_623766	Apis mellifera	1e-123	PREDICTED: similar to Hsp70/Hsp90 organizing protein homolog CG2720-PA isoform 1 [Apis mellifera]
bom001no-CL448Contig2	YES	XP_623766	Apis mellifera	0	PREDICTED: similar to Hsp70/Hsp90 organizing protein homolog CG2720-PA isoform 1 [Apis mellifera]
bom001no-CL449Contig1	YES	XP_392381	Apis mellifera	0	PREDICTED: similar to CG12163-PA, isoform A [Apis mellifera]
bom001no-CL450Contig1	YES	XP_393027	Apis mellifera	1e-176	PREDICTED: similar to hsp70-interacting protein [Apis mellifera]
bom001no-CL451Contig1	YES	XP_392702	Apis mellifera	1e-64	PREDICTED: similar to CG30387-PB, isoform B [Apis mellifera]
bom001no-CL451Contig2	YES	XP_392702	Apis mellifera	7e-45	PREDICTED: similar to CG30387-PB, isoform B [Apis mellifera]
bom001no-CL452Contig1	YES	XP_393807	Apis mellifera	1e-145	PREDICTED: similar to cabut CG4427-PA, isoform A [Apis mellifera]
bom001no-CL453Contig1	YES	XP_001120806	Apis mellifera	9e-18	PREDICTED: hypothetical protein [Apis mellifera]
bom001no-CL453Contig2	YES	XP_001120806	Apis mellifera	3e-20	PREDICTED: hypothetical protein [Apis mellifera]
bom001no-CL454Contig1	YES	XP_624763	Apis mellifera	1e-65	PREDICTED: similar to lethal (2) 35Bg CG4180-PA [Apis mellifera]
bom001no-CL455Contig1	YES	XP_001601196	Nasonia vitripennis	1e-115	PREDICTED: similar to ENSANGP00000023686 [Nasonia vitripennis]
bom001no-CL456Contig1	YES	XP_624255	Apis mellifera	1e-155	PREDICTED: similar to CG6020-PA [Apis mellifera]
bom001no-CL457Contig1	YES	XP_393875	Apis mellifera	8e-89	PREDICTED: similar to Chromobox protein homolog 1 (Heterochromatin protein 1 homolog beta) (HP1 beta) (Modifier 1 protein) (M31) (Heterochromatin protein p25) [Apis mellifera]
bom001no-CL458Contig1	YES	XP_395927	Apis mellifera	1e-109	PREDICTED: similar to Lk6 CG17342-PA, isoform A [Apis mellifera]
bom001no-CL459Contig1	NO	NA	NA	NA	NA
bom001no-CL459Contig2	YES	XP_001604310	Nasonia vitripennis	1e-42	PREDICTED: hypothetical protein [Nasonia vitripennis]
bom001no-CL460Contig1	YES	XP_624383	Apis mellifera	5e-60	PREDICTED: similar to CG32280-PA, isoform A [Apis mellifera]
bom001no-CL461Contig1	YES	XP_393078	Apis mellifera	1e-134	PREDICTED: similar to 6-phosphofructo-2-kinase CG3400-PG, isoform G [Apis mellifera]
bom001no-CL462Contig1	YES	XP_395405	Apis mellifera	2e-64	PREDICTED: similar to Prefoldin subunit 5 (C-myc-binding protein Mm-1) (Myc modulator 1) (EIG-1) [Apis mellifera]
bom001no-CL463Contig1	YES	XP_001122554	Apis mellifera	1e-111	PREDICTED: similar to Der1-like domain family, member 1, partial [Apis mellifera]
bom001no-CL464Contig1	NO	NA	NA	NA	NA
bom001no-CL464Contig2	NO	NA	NA	NA	NA
bom001no-CL465Contig1	YES	XP_393528	Apis mellifera	1e-121	PREDICTED: similar to CG9331-PB, isoform B [Apis mellifera]
bom001no-CL466Contig1	YES	XP_393835	Apis mellifera	8e-88	PREDICTED: similar to Translation initiation factor eIF-2B subunit beta (eIF-2B GDP-GTP exchange factor subunit beta) (S20I15) (S20III15) [Apis mellifera]
bom001no-CL467Contig1	YES	XP_397146	Apis mellifera	1e-170	PREDICTED: similar to CG9357-PA [Apis mellifera]
bom001no-CL468Contig1	YES	XP_624325	Apis mellifera	6e-70	PREDICTED: similar to mitochondrial ribosomal protein S35 CG2101-PA [Apis mellifera]
bom001no-CL468Contig2	YES	XP_624325	Apis mellifera	1e-106	PREDICTED: similar to mitochondrial ribosomal protein S35 CG2101-PA [Apis mellifera]
bom001no-CL469Contig1	YES	XP_392773	Apis mellifera	1e-155	PREDICTED: similar to beta-ureidopropionase isoform 1 [Apis mellifera]
bom001no-CL469Contig2	YES	XP_392773	Apis mellifera	1e-143	PREDICTED: similar to beta-ureidopropionase isoform 1 [Apis mellifera]
bom001no-CL470Contig1	YES	NP_001035311	Apis mellifera	1e-17	odorant binding protein 3 [Apis mellifera] gb|ABD92639.1| OBP3 [Apis mellifera]
bom001no-CL471Contig1	NO	NA	NA	NA	NA
bom001no-CL472Contig1	NO	NA	NA	NA	NA
bom001no-CL472Contig2	YES	XP_001603856	Nasonia vitripennis	1e-27	PREDICTED: similar to adducin [Nasonia vitripennis]
bom001no-CL472Contig3	YES	XP_393212	Apis mellifera	1e-132	PREDICTED: similar to hu li tai shao CG9325-PB, isoform B [Apis mellifera]
bom001no-CL473Contig1	YES	XP_392181	Apis mellifera	3e-52	PREDICTED: similar to CG31344-PA isoform 1 [Apis mellifera]
bom001no-CL474Contig1	YES	XP_624474	Apis mellifera	1e-165	PREDICTED: similar to Methyltransferase-like protein 2 isoform 1 [Apis mellifera]
bom001no-CL475Contig1	NO	NA	NA	NA	NA
bom001no-CL475Contig2	NO	NA	NA	NA	NA
bom001no-CL475Contig3	NO	NA	NA	NA	NA
bom001no-CL476Contig1	YES	XP_395256	Apis mellifera	1e-158	PREDICTED: similar to eukaryotic initiation factor 5C CG2922-PG, isoform G [Apis mellifera]
bom001no-CL477Contig1	YES	XP_624877	Apis mellifera	1e-153	PREDICTED: similar to ubiquitin-binding protein homolog [Apis mellifera]
bom001no-CL478Contig1	YES	XP_392108	Apis mellifera	0	PREDICTED: similar to Fatty acid (long chain) transport protein CG7400-PA, isoform A [Apis mellifera]
bom001no-CL479Contig1	YES	XP_394333	Apis mellifera	3e-39	PREDICTED: similar to Protein lethal(2)essential for life (Protein Efl21) isoform 1 [Apis mellifera]
bom001no-CL480Contig1	YES	XP_001121693	Apis mellifera	0	PREDICTED: similar to CG5731-PA [Apis mellifera]
bom001no-CL481Contig1	YES	XP_396097	Apis mellifera	6e-96	PREDICTED: similar to CG16865-PA [Apis mellifera]
bom001no-CL482Contig1	YES	XP_625118	Apis mellifera	5e-75	PREDICTED: similar to CG4802-PA [Apis mellifera]
bom001no-CL483Contig1	YES	XP_001120985	Apis mellifera	0	PREDICTED: similar to Cytochrome b5-related CG13279-PA [Apis mellifera]
bom001no-CL484Contig1	YES	XP_396399	Apis mellifera	1e-168	PREDICTED: similar to CG7470-PA [Apis mellifera]
bom001no-CL485Contig1	YES	XP_001599726	Nasonia vitripennis	1e-112	PREDICTED: hypothetical protein [Nasonia vitripennis]
bom001no-CL486Contig1	YES	XP_001120898	Apis mellifera	5e-78	PREDICTED: similar to CG4646-PA [Apis mellifera]
bom001no-CL487Contig1	YES	XP_001637096	Nematostella vectensis	1e-20	predicted protein [Nematostella vectensis] gb|EDO45033.1| predicted protein [Nematostella vectensis]
bom001no-CL487Contig2	YES	XP_001637096	Nematostella vectensis	2e-26	predicted protein [Nematostella vectensis] gb|EDO45033.1| predicted protein [Nematostella vectensis]
bom001no-CL488Contig1	YES	XP_393701	Apis mellifera	4e-84	PREDICTED: similar to Signal peptidase complex subunit 2 (Microsomal signal peptidase 25 kDa subunit) (SPase 25 kDa subunit) [Apis mellifera]
bom001no-CL488Contig2	YES	XP_393701	Apis mellifera	4e-84	PREDICTED: similar to Signal peptidase complex subunit 2 (Microsomal signal peptidase 25 kDa subunit) (SPase 25 kDa subunit) [Apis mellifera]
bom001no-CL489Contig1	YES	AAN76688	Apis mellifera ligustica	0	catalase [Apis mellifera ligustica]
bom001no-CL490Contig1	YES	XP_624132	Apis mellifera	5e-37	PREDICTED: hypothetical protein [Apis mellifera]
bom001no-CL491Contig1	YES	XP_394922	Apis mellifera	1e-178	PREDICTED: similar to Juvenile hormone epoxide hydrolase 1 CG15101-PA [Apis mellifera]
bom001no-CL491Contig2	YES	XP_394922	Apis mellifera	4e-92	PREDICTED: similar to Juvenile hormone epoxide hydrolase 1 CG15101-PA [Apis mellifera]
bom001no-CL492Contig1	YES	XP_395851	Apis mellifera	1e-167	PREDICTED: similar to CG17337-PA isoform 1 [Apis mellifera]
bom001no-CL493Contig1	YES	XP_624308	Apis mellifera	1e-142	PREDICTED: similar to Paxillin CG31794-PC, isoform C [Apis mellifera]
bom001no-CL493Contig2	YES	XP_624308	Apis mellifera	1e-142	PREDICTED: similar to Paxillin CG31794-PC, isoform C [Apis mellifera]
bom001no-CL494Contig1	NO	NA	NA	NA	NA
bom001no-CL495Contig1	NO	NA	NA	NA	NA
bom001no-CL495Contig2	YES	XP_001607629	Nasonia vitripennis	1e-64	PREDICTED: similar to ENSANGP00000013271 [Nasonia vitripennis]
bom001no-CL496Contig1	YES	XP_001119981	Apis mellifera	1e-157	PREDICTED: similar to Cytochrome P450 6a2 (CYPVIA2) (P450-B1) [Apis mellifera]
bom001no-CL497Contig1	YES	XP_001607131	Nasonia vitripennis	2e-66	PREDICTED: similar to GH19182p [Nasonia vitripennis]
bom001no-CL498Contig1	YES	NP_001153742	Apis mellifera	6e-80	hypothetical protein LOC552304 [Apis mellifera] gb|ACP39962.1| glutathione S-transferase S1 [Apis mellifera]
bom001no-CL499Contig1	YES	XP_624979	Apis mellifera	5e-99	PREDICTED: similar to coated vesicle membrane protein [Apis mellifera]
bom001no-CL500Contig1	YES	XP_001604251	Nasonia vitripennis	1e-59	PREDICTED: hypothetical protein [Nasonia vitripennis]
bom001no-CL501Contig1	YES	XP_396837	Apis mellifera	1e-105	PREDICTED: similar to CG1463-PA [Apis mellifera]
bom001no-CL501Contig2	NO	NA	NA	NA	NA
bom001no-CL502Contig1	YES	XP_394551	Apis mellifera	5e-81	PREDICTED: similar to NEDD8-conjugating enzyme [Apis mellifera]
bom001no-CL503Contig1	YES	XP_001123223	Apis mellifera	1e-84	PREDICTED: hypothetical protein, partial [Apis mellifera]
bom001no-CL503Contig2	YES	XP_001602425	Nasonia vitripennis	1e-139	PREDICTED: similar to CG33138-PA [Nasonia vitripennis]
bom001no-CL504Contig1	NO	NA	NA	NA	NA
bom001no-CL505Contig1	YES	XP_392131	Apis mellifera	9e-97	PREDICTED: similar to LRP16 protein isoform 1 [Apis mellifera]
bom001no-CL506Contig1	YES	XP_392383	Apis mellifera	0	PREDICTED: similar to X box binding protein-1 CG9415-PB, isoform B [Apis mellifera]
bom001no-CL507Contig1	YES	XP_392000	Apis mellifera	1e-66	PREDICTED: similar to Probable cytochrome P450 9f2 (CYPIXF2) [Apis mellifera]
bom001no-CL508Contig1	YES	XP_393092	Apis mellifera	1e-113	PREDICTED: similar to Qm CG17521-PA, isoform A isoform 1 [Apis mellifera] ref|XP_623169.1| PREDICTED: similar to Qm CG17521-PA, isoform A isoform 2 [Apis mellifera]
bom001no-CL509Contig1	YES	XP_001119892	Apis mellifera	8e-46	PREDICTED: similar to NP15.6 CG6008-PA isoform 1 [Apis mellifera] ref|XP_001119955.1| PREDICTED: similar to NP15.6 CG6008-PA isoform 2 [Apis mellifera]
bom001no-CL510Contig1	YES	XP_001602759	Nasonia vitripennis	1e-33	PREDICTED: hypothetical protein [Nasonia vitripennis]
bom001no-CL511Contig1	YES	XP_001607032	Nasonia vitripennis	2e-88	PREDICTED: similar to CG9149-PA [Nasonia vitripennis]
bom001no-CL512Contig1	YES	XP_001121654	Apis mellifera	1e-60	PREDICTED: similar to mitogen-activated protein kinase kinase 1 interacting protein 1 [Apis mellifera]
bom001no-CL513Contig1	YES	XP_001120311	Apis mellifera	1e-151	PREDICTED: similar to Sc2 CG10849-PA [Apis mellifera]
bom001no-CL514Contig1	YES	XP_623050	Apis mellifera	1e-147	PREDICTED: similar to Ribosomal protein S4 CG11276-PA, isoform A isoform 1 [Apis mellifera]
bom001no-CL515Contig1	YES	XP_001603464	Nasonia vitripennis	1e-110	PREDICTED: similar to RNA, U3 small nucleolar interacting protein 2 (predicted) [Nasonia vitripennis]
bom001no-CL516Contig1	YES	XP_392112	Apis mellifera	1e-101	PREDICTED: similar to CG2713-PA [Apis mellifera]
bom001no-CL517Contig1	YES	XP_624813	Apis mellifera	3e-62	PREDICTED: similar to CG32808-PA, partial [Apis mellifera]
bom001no-CL517Contig2	YES	XP_624813	Apis mellifera	6e-48	PREDICTED: similar to CG32808-PA, partial [Apis mellifera]
bom001no-CL518Contig1	NO	NA	NA	NA	NA
bom001no-CL519Contig1	NO	NA	NA	NA	NA
bom001no-CL520Contig1	YES	XP_001121086	Apis mellifera	6e-54	PREDICTED: similar to CG15266-PA [Apis mellifera]
bom001no-CL520Contig2	YES	XP_001121086	Apis mellifera	3e-66	PREDICTED: similar to CG15266-PA [Apis mellifera]
bom001no-CL520Contig3	YES	XP_001121086	Apis mellifera	3e-20	PREDICTED: similar to CG15266-PA [Apis mellifera]
bom001no-CL521Contig1	YES	XP_624346	Apis mellifera	4e-24	PREDICTED: similar to Vacuolar ATP synthase subunit G (V-ATPase G subunit) (Vacuolar proton pump G subunit) (V-ATPase 13 kDa subunit) [Apis mellifera]
bom001no-CL522Contig1	YES	XP_001121481	Apis mellifera	3e-65	PREDICTED: similar to mitochondrial ribosomal protein L35 CG13410-PA [Apis mellifera]
bom001no-CL523Contig1	YES	XP_395085	Apis mellifera	0	PREDICTED: similar to Probable cytochrome P450 6a14 (CYPVIA14) [Apis mellifera]
bom001no-CL524Contig1	YES	XP_623065	Apis mellifera	1e-172	PREDICTED: similar to succinate dehydrogenase complex, subunit A, flavoprotein (Fp) isoform 1 [Apis mellifera]
bom001no-CL525Contig1	YES	XP_624104	Apis mellifera	0	PREDICTED: similar to CG8446-PA isoform 2 [Apis mellifera]
bom001no-CL526Contig1	YES	XP_001121959	Apis mellifera	2e-80	PREDICTED: similar to CG8891-PA [Apis mellifera]
bom001no-CL527Contig1	YES	XP_625194	Apis mellifera	1e-175	PREDICTED: similar to CG5510-PA [Apis mellifera]
bom001no-CL528Contig1	YES	XP_624910	Apis mellifera	4e-49	PREDICTED: similar to CG11267-PA [Apis mellifera]
bom001no-CL529Contig1	YES	XP_393573	Apis mellifera	2e-25	PREDICTED: similar to CG33936-PB, isoform B isoform 1 [Apis mellifera]
bom001no-CL529Contig2	NO	NA	NA	NA	NA
bom001no-CL529Contig3	NO	NA	NA	NA	NA
bom001no-CL530Contig1	YES	XP_624310	Apis mellifera	2e-59	PREDICTED: similar to Epididymal secretory protein E1 precursor (Niemann-Pick disease type C2 protein) (hE1) [Apis mellifera]
bom001no-CL531Contig1	YES	NP_001011651	Apis mellifera	3e-69	troponin C type IIIa [Apis mellifera] tpg|DAA01879.1| TPA_inf: troponin C type IIIa [Apis mellifera]
bom001no-CL531Contig2	YES	NP_001011651	Apis mellifera	1e-68	troponin C type IIIa [Apis mellifera] tpg|DAA01879.1| TPA_inf: troponin C type IIIa [Apis mellifera]
bom001no-CL532Contig1	YES	XP_392903	Apis mellifera	1e-119	PREDICTED: similar to RAB18, member RAS oncogene family [Apis mellifera]
bom001no-CL533Contig1	YES	XP_395533	Apis mellifera	1e-168	PREDICTED: similar to CHORD CG6198-PA [Apis mellifera]
bom001no-CL534Contig1	YES	XP_001120716	Apis mellifera	0	PREDICTED: similar to Carboxypeptidase D precursor (Metallocarboxypeptidase D) (Protein silver) [Apis mellifera]
bom001no-CL535Contig1	NO	NA	NA	NA	NA
bom001no-CL536Contig1	YES	XP_624896	Apis mellifera	1e-113	PREDICTED: similar to Ribosomal protein L13 CG4651-PA, isoform A isoform 1 [Apis mellifera]
bom001no-CL537Contig1	YES	XP_392899	Apis mellifera	1e-167	PREDICTED: similar to 60 kDa heat shock protein, mitochondrial precursor (Hsp60) (60 kDa chaperonin) (CPN60) (Heat shock protein 60) (HSP-60) (Mitochondrial matrix protein P1) [Apis mellifera]
bom001no-CL538Contig1	YES	XP_625148	Apis mellifera	3e-88	PREDICTED: similar to heixuedian CG5876-PA [Apis mellifera]
bom001no-CL538Contig2	YES	XP_625148	Apis mellifera	4e-75	PREDICTED: similar to heixuedian CG5876-PA [Apis mellifera]
bom001no-CL539Contig1	YES	XP_395661	Apis mellifera	5e-61	PREDICTED: similar to SPT3-associated factor 42 isoform 1 [Apis mellifera]
bom001no-CL540Contig1	YES	XP_391965	Apis mellifera	1e-172	PREDICTED: similar to AP-50 CG7057-PA, isoform A isoform 1 [Apis mellifera]
bom001no-CL541Contig1	YES	XP_624684	Apis mellifera	1e-69	PREDICTED: similar to CG14341-PB, isoform B [Apis mellifera]
bom001no-CL542Contig1	YES	XP_001120690	Apis mellifera	8e-67	PREDICTED: similar to mitochondrial ribosomal protein L41 CG12954-PA [Apis mellifera]
bom001no-CL543Contig1	YES	XP_001657636	Aedes aegypti	3e-53	hypothetical protein AaeL_AAEL006286 [Aedes aegypti] gb|EAT42140.1| conserved hypothetical protein [Aedes aegypti]
bom001no-CL544Contig1	YES	XP_623199	Apis mellifera	9e-64	PREDICTED: similar to Hsc70Cb CG6603-PA, isoform A isoform 1 [Apis mellifera]
bom001no-CL544Contig2	NO	NA	NA	NA	NA
bom001no-CL545Contig1	YES	XP_001121810	Apis mellifera	7e-66	PREDICTED: similar to CG3408-PA [Apis mellifera]
bom001no-CL546Contig1	YES	XP_625253	Apis mellifera	5e-60	PREDICTED: hypothetical protein [Apis mellifera]
bom001no-CL546Contig2	YES	XP_625253	Apis mellifera	1e-57	PREDICTED: hypothetical protein [Apis mellifera]
bom001no-CL547Contig1	YES	XP_393072	Apis mellifera	1e-102	PREDICTED: similar to Snf5-related 1 CG1064-PA [Apis mellifera]
bom001no-CL548Contig1	YES	NP_001107670	Apis mellifera	2e-77	apolipophorin-III-like protein [Apis mellifera] gb|ABY82793.1| apolipophorin-III-like protein [Apis mellifera]
bom001no-CL549Contig1	YES	XP_001606279	Nasonia vitripennis	1e-125	PREDICTED: similar to MGC115427 protein [Nasonia vitripennis]
bom001no-CL550Contig1	YES	XP_001121578	Apis mellifera	3e-73	PREDICTED: similar to GIY-YIG domain containing 2 [Apis mellifera]
bom001no-CL551Contig1	YES	XP_397328	Apis mellifera	4e-78	PREDICTED: similar to CG8078-PA [Apis mellifera]
bom001no-CL552Contig1	YES	XP_001606587	Nasonia vitripennis	9e-82	PREDICTED: hypothetical protein [Nasonia vitripennis]
bom001no-CL553Contig1	YES	XP_392305	Apis mellifera	1e-100	PREDICTED: similar to globin inducing factor, fetal [Apis mellifera]
bom001no-CL553Contig2	YES	XP_392305	Apis mellifera	1e-101	PREDICTED: similar to globin inducing factor, fetal [Apis mellifera]
bom001no-CL554Contig1	YES	XP_624147	Apis mellifera	1e-21	PREDICTED: similar to CG3560-PA [Apis mellifera]
bom001no-CL555Contig1	YES	ACA04899	Bombus ignitus	4e-62	hymenoptaecin [Bombus ignitus]
bom001no-CL556Contig1	YES	XP_625245	Apis mellifera	3e-22	PREDICTED: hypothetical protein [Apis mellifera]
bom001no-CL556Contig2	YES	XP_625245	Apis mellifera	3e-22	PREDICTED: hypothetical protein [Apis mellifera]
bom001no-CL557Contig1	YES	XP_001120582	Apis mellifera	3e-74	PREDICTED: similar to CG10340-PA [Apis mellifera]
bom001no-CL558Contig1	YES	XP_395683	Apis mellifera	0	PREDICTED: similar to CG10576-PA, isoform A [Apis mellifera]
bom001no-CL559Contig1	YES	XP_392811	Apis mellifera	0	PREDICTED: similar to lethal (1) G0156 CG12233-PA, isoform A [Apis mellifera]
bom001no-CL560Contig1	YES	XP_624112	Apis mellifera	0	PREDICTED: similar to Vacuolar H+-ATPase 55kD B subunit CG17369-PB, isoform B [Apis mellifera]
bom001no-CL561Contig1	YES	XP_624556	Apis mellifera	1e-82	PREDICTED: similar to CG8728-PA, partial [Apis mellifera]
bom001no-CL561Contig2	YES	XP_001604153	Nasonia vitripennis	0	PREDICTED: similar to mitochondrial processing peptidase alpha subunit [Nasonia vitripennis]
bom001no-CL562Contig1	YES	XP_001122985	Apis mellifera	1e-145	PREDICTED: similar to Proliferating cell nuclear antigen (PCNA) (Cyclin) (Mutagen-sensitive 209 protein) [Apis mellifera]
bom001no-CL563Contig1	YES	XP_623467	Apis mellifera	7e-23	PREDICTED: similar to female sterile (1) K10 CG3218-PA [Apis mellifera]
bom001no-CL563Contig2	YES	XP_623467	Apis mellifera	8e-72	PREDICTED: similar to female sterile (1) K10 CG3218-PA [Apis mellifera]
bom001no-CL564Contig1	YES	XP_393421	Apis mellifera	2e-46	PREDICTED: similar to CG4692-PB, isoform B [Apis mellifera]
bom001no-CL565Contig1	NO	NA	NA	NA	NA
bom001no-CL565Contig2	YES	XP_394187	Apis mellifera	2e-63	PREDICTED: similar to Nucleoplasmin CG7917-PA isoform 1 [Apis mellifera]
bom001no-CL565Contig3	YES	XP_394187	Apis mellifera	2e-63	PREDICTED: similar to Nucleoplasmin CG7917-PA isoform 1 [Apis mellifera]
bom001no-CL566Contig1	YES	XP_001120691	Apis mellifera	4e-17	PREDICTED: hypothetical protein [Apis mellifera]
bom001no-CL567Contig1	YES	XP_624452	Apis mellifera	4e-90	PREDICTED: hypothetical protein [Apis mellifera]
bom001no-CL568Contig1	YES	XP_392658	Apis mellifera	6e-81	PREDICTED: similar to CG6359-PA, isoform A isoform 1 [Apis mellifera]
bom001no-CL569Contig1	YES	XP_396646	Apis mellifera	1e-110	PREDICTED: similar to Shwachman-Bodian-Diamond syndrome protein [Apis mellifera]
bom001no-CL570Contig1	YES	XP_392304	Apis mellifera	1e-23	PREDICTED: hypothetical protein isoform 1 [Apis mellifera]
bom001no-CL571Contig1	YES	XP_001806936	Tribolium castaneum	2e-08	PREDICTED: hypothetical protein [Tribolium castaneum]
bom001no-CL572Contig1	YES	XP_623814	Apis mellifera	1e-128	PREDICTED: similar to brain washing CG13969-PA [Apis mellifera]
bom001no-CL572Contig2	YES	XP_623814	Apis mellifera	8e-55	PREDICTED: similar to brain washing CG13969-PA [Apis mellifera]
bom001no-CL573Contig1	YES	XP_623721	Apis mellifera	4e-90	PREDICTED: similar to mitochondrial ribosomal protein L44 CG2109-PA [Apis mellifera]
bom001no-CL574Contig1	YES	XP_623300	Apis mellifera	0	PREDICTED: similar to Protein henna isoform 2 [Apis mellifera]
bom001no-CL575Contig1	YES	XP_623356	Apis mellifera	0	PREDICTED: similar to -coatomer protein CG1528-PA, isoform A isoform 2 [Apis mellifera]
bom001no-CL576Contig1	YES	XP_391859	Apis mellifera	1e-31	PREDICTED: similar to coiled-coil-helix-coiled-coil-helix domain containing 2 [Apis mellifera]
bom001no-CL577Contig1	YES	XP_001120475	Apis mellifera	5e-63	PREDICTED: similar to prefoldin subunit 2 [Apis mellifera]
bom001no-CL578Contig1	YES	XP_001121891	Apis mellifera	3e-64	PREDICTED: hypothetical protein [Apis mellifera]
bom001no-CL579Contig1	YES	XP_391971	Apis mellifera	8e-96	PREDICTED: similar to COP9 signalosome complex subunit 8 (Signalosome subunit 8) (SGN8) (JAB1-containing signalosome subunit 8) (COP9 homolog) [Apis mellifera]
bom001no-CL580Contig1	YES	XP_395079	Apis mellifera	1e-157	PREDICTED: similar to Pancreatic lipase-related protein 2 precursor (Secretory glycoprotein GP-3) isoform 1 [Apis mellifera]
bom001no-CL581Contig1	YES	XP_001606344	Nasonia vitripennis	0	PREDICTED: similar to MGC115145 protein [Nasonia vitripennis]
bom001no-CL582Contig1	YES	XP_623444	Apis mellifera	8e-95	PREDICTED: similar to CG5684-PA, isoform A isoform 1 [Apis mellifera]
bom001no-CL583Contig1	YES	XP_393294	Apis mellifera	1e-116	PREDICTED: similar to Proteasome 25kD subunit CG5266-PA [Apis mellifera]
bom001no-CL583Contig2	YES	XP_393294	Apis mellifera	1e-102	PREDICTED: similar to Proteasome 25kD subunit CG5266-PA [Apis mellifera]
bom001no-CL584Contig1	YES	XP_623934	Apis mellifera	1e-149	PREDICTED: similar to CG12134-PA, isoform A [Apis mellifera]
bom001no-CL585Contig1	YES	XP_624466	Apis mellifera	1e-100	PREDICTED: similar to CG6195-PA [Apis mellifera]
bom001no-CL586Contig1	YES	XP_392719	Apis mellifera	2e-83	PREDICTED: similar to CG30152-PA [Apis mellifera]
bom001no-CL587Contig1	YES	XP_625114	Apis mellifera	1e-125	PREDICTED: similar to Phosphoglyceromutase CG1721-PA, isoform A [Apis mellifera]
bom001no-CL588Contig1	YES	XP_625189	Apis mellifera	0	PREDICTED: similar to CG30437-PA, isoform A [Apis mellifera]
bom001no-CL589Contig1	YES	XP_625217	Apis mellifera	1e-125	PREDICTED: similar to 26S proteasome non-ATPase regulatory subunit 8 (26S proteasome regulatory subunit S14) (p31) [Apis mellifera]
bom001no-CL590Contig1	YES	XP_001603226	Nasonia vitripennis	3e-45	PREDICTED: similar to dfg10 protein [Nasonia vitripennis]
bom001no-CL591Contig1	YES	NP_001123227	Nasonia vitripennis	2e-38	RNaseP protein p30 [Nasonia vitripennis]
bom001no-CL592Contig1	YES	XP_392565	Apis mellifera	3e-90	PREDICTED: similar to Ribosomal protein L18 CG8615-PA [Apis mellifera]
bom001no-CL593Contig1	YES	XP_001120251	Apis mellifera	1e-15	PREDICTED: hypothetical protein [Apis mellifera]
bom001no-CL593Contig2	YES	XP_001120251	Apis mellifera	5e-16	PREDICTED: hypothetical protein [Apis mellifera]
bom001no-CL593Contig3	YES	XP_001120251	Apis mellifera	1e-14	PREDICTED: hypothetical protein [Apis mellifera]
bom001no-CL594Contig1	YES	XP_001605848	Nasonia vitripennis	2e-56	PREDICTED: similar to conserved hypothetical protein [Nasonia vitripennis]
bom001no-CL595Contig1	YES	XP_001120730	Apis mellifera	8e-26	PREDICTED: hypothetical protein [Apis mellifera]
bom001no-CL596Contig1	YES	XP_391838	Apis mellifera	1e-178	PREDICTED: similar to Neural conserved at 73EF CG11661-PF, isoform F isoform 1 [Apis mellifera]
bom001no-CL596Contig2	YES	XP_391838	Apis mellifera	1e-101	PREDICTED: similar to Neural conserved at 73EF CG11661-PF, isoform F isoform 1 [Apis mellifera]
bom001no-CL597Contig1	YES	XP_623669	Apis mellifera	6e-96	PREDICTED: similar to Minute (2) 21AB CG2674-PC, isoform C isoform 2 [Apis mellifera]
bom001no-CL598Contig1	YES	XP_001120471	Apis mellifera	1e-111	PREDICTED: similar to 3-hydroxyacyl-CoA dehydrogenase type-2 (3-hydroxyacyl-CoA dehydrogenase type II) (Type II HADH) (3-hydroxy-2-methylbutyryl-CoA dehydrogenase) (Scully protein) [Apis mellifera]
bom001no-CL599Contig1	YES	XP_396259	Apis mellifera	1e-54	PREDICTED: similar to CG32576-PB, isoform B [Apis mellifera]
bom001no-CL600Contig1	YES	XP_001608164	Nasonia vitripennis	3e-68	PREDICTED: hypothetical protein isoform 1 [Nasonia vitripennis]
bom001no-CL600Contig2	YES	XP_001608164	Nasonia vitripennis	5e-69	PREDICTED: hypothetical protein isoform 1 [Nasonia vitripennis]
bom001no-CL601Contig1	YES	XP_001599794	Nasonia vitripennis	1e-38	PREDICTED: similar to CG6299-PB [Nasonia vitripennis]
bom001no-CL602Contig1	YES	XP_001120569	Apis mellifera	1e-45	PREDICTED: similar to roadblock CG10751-PA [Apis mellifera]
bom001no-CL603Contig1	YES	XP_001119973	Apis mellifera	1e-122	PREDICTED: similar to Brix domain-containing protein 2 (Ribosome biogenesis protein Brix) [Apis mellifera]
bom001no-CL604Contig1	NO	NA	NA	NA	NA
bom001no-CL605Contig1	YES	XP_624417	Apis mellifera	1e-126	PREDICTED: similar to toll interacting protein [Apis mellifera]
bom001no-CL606Contig1	YES	XP_396151	Apis mellifera	1e-118	PREDICTED: similar to CG9578-PA [Apis mellifera]
bom001no-CL607Contig1	YES	XP_001604584	Nasonia vitripennis	2e-83	PREDICTED: similar to pyruvate dehydrogenase [Nasonia vitripennis]
bom001no-CL607Contig2	YES	XP_311527	Anopheles gambiae str. PEST	6e-84	AGAP010421-PA [Anopheles gambiae str. PEST] gb|EAA07168.2| AGAP010421-PA [Anopheles gambiae str. PEST]
bom001no-CL608Contig1	YES	XP_001120866	Apis mellifera	1e-70	PREDICTED: similar to Cysteine string protein [Apis mellifera]
bom001no-CL608Contig2	YES	XP_001120866	Apis mellifera	1e-100	PREDICTED: similar to Cysteine string protein [Apis mellifera]
bom001no-CL609Contig1	YES	XP_623570	Apis mellifera	4e-99	PREDICTED: similar to Eukaryotic translation initiation factor 4E type 3 (eIF4E type 3) (eIF-4E type 3) (mRNA cap-binding protein type 3) (Eukaryotic translation initiation factor 4E-like 3) (eIF4E-like protein 4E-LP) [Apis mellifera]
bom001no-CL609Contig2	YES	XP_623570	Apis mellifera	1e-98	PREDICTED: similar to Eukaryotic translation initiation factor 4E type 3 (eIF4E type 3) (eIF-4E type 3) (mRNA cap-binding protein type 3) (Eukaryotic translation initiation factor 4E-like 3) (eIF4E-like protein 4E-LP) [Apis mellifera]
bom001no-CL609Contig3	YES	XP_623570	Apis mellifera	1e-102	PREDICTED: similar to Eukaryotic translation initiation factor 4E type 3 (eIF4E type 3) (eIF-4E type 3) (mRNA cap-binding protein type 3) (Eukaryotic translation initiation factor 4E-like 3) (eIF4E-like protein 4E-LP) [Apis mellifera]
bom001no-CL610Contig1	YES	XP_396656	Apis mellifera	9e-22	PREDICTED: similar to SRY interacting protein 1 CG10939-PA [Apis mellifera]
bom001no-CL611Contig1	YES	XP_001605915	Nasonia vitripennis	1e-104	PREDICTED: similar to eukaryotic translation initiation factor 2 subunit 2 [Nasonia vitripennis]
bom001no-CL612Contig1	YES	XP_623146	Apis mellifera	1e-107	PREDICTED: similar to CG10527-PA isoform 1 [Apis mellifera]
bom001no-CL612Contig2	YES	XP_623207	Apis mellifera	1e-160	PREDICTED: similar to CG10527-PA isoform 2 [Apis mellifera]
bom001no-CL613Contig1	NO	NA	NA	NA	NA
bom001no-CL614Contig1	YES	XP_392591	Apis mellifera	2e-84	PREDICTED: similar to pyridoxine 5-phosphate oxidase [Apis mellifera]
bom001no-CL615Contig1	YES	XP_391898	Apis mellifera	1e-88	PREDICTED: similar to CG6066-PA isoform 1 [Apis mellifera]
bom001no-CL616Contig1	YES	XP_001120184	Apis mellifera	5e-88	PREDICTED: similar to CG32708-PA [Apis mellifera]
bom001no-CL617Contig1	YES	XP_001606056	Nasonia vitripennis	5e-42	PREDICTED: similar to alpha-endosulfine, putative [Nasonia vitripennis]
bom001no-CL618Contig1	YES	XP_623505	Apis mellifera	2e-94	PREDICTED: similar to CG8386-PA [Apis mellifera]
bom001no-CL619Contig1	YES	XP_623985	Apis mellifera	1e-100	PREDICTED: similar to upstream transcription factor 2 [Apis mellifera]
bom001no-CL620Contig1	YES	XP_392345	Apis mellifera	1e-117	PREDICTED: similar to anterior pharynx defective 1 CG2855-PA [Apis mellifera]
bom001no-CL621Contig1	YES	XP_624173	Apis mellifera	6e-91	PREDICTED: similar to 6-phosphogluconolactonase [Apis mellifera]
bom001no-CL622Contig1	YES	XP_623926	Apis mellifera	3e-54	PREDICTED: similar to ciboulot CG4944-PB, isoform B [Apis mellifera]
bom001no-CL623Contig1	YES	XP_396881	Apis mellifera	1e-116	PREDICTED: similar to Unc119c [Apis mellifera]
bom001no-CL624Contig1	YES	XP_395657	Apis mellifera	6e-67	PREDICTED: similar to Presenilins-associated rhomboid-like protein, mitochondrial precursor (Mitochondrial intramembrane cleaving protease PARL), partial [Apis mellifera]
bom001no-CL625Contig1	YES	XP_396465	Apis mellifera	1e-42	PREDICTED: similar to CG6463-PA [Apis mellifera]
bom001no-CL626Contig1	YES	XP_001121911	Apis mellifera	4e-69	PREDICTED: similar to mitochondrial ribosomal protein L49 CG4647-PA [Apis mellifera]
bom001no-CL627Contig1	YES	XP_393630	Apis mellifera	0	PREDICTED: similar to CG14764-PA [Apis mellifera]
bom001no-CL628Contig1	YES	XP_001122019	Apis mellifera	1e-88	PREDICTED: similar to Mitochondrial carrier homolog 1 CG6851-PA, isoform A [Apis mellifera]
bom001no-CL629Contig1	YES	XP_397424	Apis mellifera	1e-68	PREDICTED: similar to mitochondrial ribosomal protein L46 CG13922-PA [Apis mellifera]
bom001no-CL630Contig1	YES	XP_623821	Apis mellifera	4e-53	PREDICTED: hypothetical protein isoform 1 [Apis mellifera]
bom001no-CL631Contig1	YES	XP_001120449	Apis mellifera	1e-75	PREDICTED: similar to CG17560-PA, partial [Apis mellifera]
bom001no-CL632Contig1	YES	XP_001604690	Nasonia vitripennis	4e-53	PREDICTED: similar to conserved hypothetical protein [Nasonia vitripennis]
bom001no-CL632Contig2	YES	XP_001604690	Nasonia vitripennis	8e-39	PREDICTED: similar to conserved hypothetical protein [Nasonia vitripennis]
bom001no-CL633Contig1	YES	XP_397069	Apis mellifera	1e-78	PREDICTED: similar to Senescence marker protein-30 CG7390-PA, isoform A [Apis mellifera]
bom001no-CL634Contig1	YES	XP_001600489	Nasonia vitripennis	6e-67	PREDICTED: similar to Rab GTPase-interacting factor golgi membrane protein [Nasonia vitripennis]
bom001no-CL635Contig1	NO	NA	NA	NA	NA
bom001no-CL636Contig1	YES	XP_001120415	Apis mellifera	1e-25	PREDICTED: similar to CG14430-PA [Apis mellifera]
bom001no-CL636Contig2	YES	XP_969810	Tribolium castaneum	8e-46	PREDICTED: similar to conserved hypothetical protein [Tribolium castaneum]
bom001no-CL637Contig1	YES	XP_624836	Apis mellifera	1e-120	PREDICTED: similar to RNA polymerase II 33kD subunit CG7885-PA, isoform A [Apis mellifera]
bom001no-CL638Contig1	YES	XP_624453	Apis mellifera	6e-85	PREDICTED: similar to Csl4 CG6249-PA [Apis mellifera]
bom001no-CL639Contig1	YES	XP_396922	Apis mellifera	1e-117	PREDICTED: similar to CG7460-PB isoform 1 [Apis mellifera]
bom001no-CL640Contig1	NO	NA	NA	NA	NA
bom001no-CL641Contig1	YES	XP_001119855	Apis mellifera	1e-171	PREDICTED: similar to eIF2B- CG10315-PA, isoform A [Apis mellifera]
bom001no-CL642Contig1	YES	XP_976338	Tribolium castaneum	4e-06	PREDICTED: hypothetical protein [Tribolium castaneum]
bom001no-CL642Contig2	YES	XP_976417	Tribolium castaneum	7e-09	PREDICTED: hypothetical protein [Tribolium castaneum]
bom001no-CL643Contig1	YES	XP_393567	Apis mellifera	3e-92	PREDICTED: similar to CG4300-PA, isoform A isoform 1 [Apis mellifera]
bom001no-CL644Contig1	YES	XP_001607620	Nasonia vitripennis	2e-61	PREDICTED: similar to conserved hypothetical protein [Nasonia vitripennis]
bom001no-CL645Contig1	YES	XP_690712	Danio rerio	3e-12	PREDICTED: hypothetical protein [Danio rerio]
bom001no-CL646Contig1	YES	XP_624372	Apis mellifera	9e-85	PREDICTED: similar to Putative deoxyribose-phosphate aldolase (Phosphodeoxyriboaldolase) (Deoxyriboaldolase) (DERA) [Apis mellifera]
bom001no-CL647Contig1	YES	XP_624993	Apis mellifera	9e-49	PREDICTED: similar to lethal (1) G0136 CG8198-PA [Apis mellifera]
bom001no-CL648Contig1	YES	NP_001157187	Apis mellifera	1e-75	peptidoglycan-recognition protein SA [Apis mellifera]
bom001no-CL649Contig1	YES	XP_393127	Apis mellifera	4e-71	PREDICTED: similar to Plasma kallikrein precursor (Plasma prekallikrein) (Kininogenin) (Fletcher factor) [Apis mellifera]
bom001no-CL649Contig2	YES	XP_393127	Apis mellifera	5e-69	PREDICTED: similar to Plasma kallikrein precursor (Plasma prekallikrein) (Kininogenin) (Fletcher factor) [Apis mellifera]
bom001no-CL650Contig1	YES	NP_001011635	Apis mellifera	1e-135	yellow-f [Apis mellifera] gb|AAT74557.1| yellow-f-like protein [Apis mellifera]
bom001no-CL650Contig2	YES	NP_001011635	Apis mellifera	1e-73	yellow-f [Apis mellifera] gb|AAT74557.1| yellow-f-like protein [Apis mellifera]
bom001no-CL651Contig1	YES	XP_001120801	Apis mellifera	1e-40	PREDICTED: similar to Cytochrome b5 (CYTB5) [Apis mellifera]
bom001no-CL652Contig1	NO	NA	NA	NA	NA
bom001no-CL653Contig1	YES	XP_623798	Apis mellifera	1e-20	PREDICTED: similar to aldehyde dehydrogenase 1 family, member L2 [Apis mellifera]
bom001no-CL653Contig2	YES	XP_623798	Apis mellifera	0	PREDICTED: similar to aldehyde dehydrogenase 1 family, member L2 [Apis mellifera]
bom001no-CL654Contig1	NO	NA	NA	NA	NA
bom001no-CL655Contig1	YES	XP_001605735	Nasonia vitripennis	6e-40	PREDICTED: similar to ENSANGP00000014095, partial [Nasonia vitripennis]
bom001no-CL656Contig1	YES	XP_625208	Apis mellifera	1e-142	PREDICTED: similar to Soluble NSF attachment protein CG6625-PA [Apis mellifera]
bom001no-CL657Contig1	NO	NA	NA	NA	NA
bom001no-CL658Contig1	YES	XP_623502	Apis mellifera	5e-98	PREDICTED: similar to lethal (1) G0334 CG7010-PC, isoform C isoform 1 [Apis mellifera]
bom001no-CL659Contig1	YES	XP_393234	Apis mellifera	1e-169	PREDICTED: similar to CG17896-PB, isoform B [Apis mellifera]
bom001no-CL660Contig1	YES	XP_623109	Apis mellifera	2e-67	PREDICTED: similar to CG1675-PA isoform 1 [Apis mellifera]
bom001no-CL661Contig1	YES	XP_393226	Apis mellifera	9e-96	PREDICTED: similar to ribosomal protein S5 isoform 1 [Apis mellifera] ref|XP_624084.1| PREDICTED: similar to ribosomal protein S5 isoform 2 [Apis mellifera]
bom001no-CL661Contig2	YES	XP_393226	Apis mellifera	1e-115	PREDICTED: similar to ribosomal protein S5 isoform 1 [Apis mellifera] ref|XP_624084.1| PREDICTED: similar to ribosomal protein S5 isoform 2 [Apis mellifera]
bom001no-CL662Contig1	YES	XP_001120034	Apis mellifera	6e-48	PREDICTED: similar to CG31950-PA [Apis mellifera]
bom001no-CL663Contig1	YES	XP_392612	Apis mellifera	0	PREDICTED: similar to CG8888-PA [Apis mellifera]
bom001no-CL664Contig1	YES	XP_001122507	Apis mellifera	9e-12	PREDICTED: similar to CG8116-PA [Apis mellifera]
bom001no-CL665Contig1	YES	XP_001120213	Apis mellifera	1e-62	PREDICTED: similar to BMP and activin membrane-bound inhibitor [Apis mellifera]
bom001no-CL666Contig1	YES	XP_392313	Apis mellifera	1e-166	PREDICTED: similar to -Tubulin at 56D CG9277-PB, isoform B [Apis mellifera]
bom001no-CL667Contig1	YES	XP_394657	Apis mellifera	3e-76	PREDICTED: similar to ubiquinol-cytochrome c reductase, Rieske iron-sulfur polypeptide 1 [Apis mellifera]
bom001no-CL667Contig2	YES	XP_394657	Apis mellifera	1e-100	PREDICTED: similar to ubiquinol-cytochrome c reductase, Rieske iron-sulfur polypeptide 1 [Apis mellifera]
bom001no-CL668Contig1	NO	NA	NA	NA	NA
bom001no-CL668Contig2	NO	NA	NA	NA	NA
bom001no-CL669Contig1	YES	XP_623358	Apis mellifera	2e-87	PREDICTED: similar to CG1599-PA [Apis mellifera]
bom001no-CL670Contig1	YES	XP_001123102	Apis mellifera	7e-16	PREDICTED: similar to Y37E3.4 [Apis mellifera]
bom001no-CL671Contig1	YES	XP_001122681	Apis mellifera	6e-81	PREDICTED: similar to CG9259-PA [Apis mellifera]
bom001no-CL672Contig1	YES	XP_395034	Apis mellifera	1e-130	PREDICTED: similar to Myotubularin-related protein 2 isoform 1 [Apis mellifera]
bom001no-CL673Contig1	YES	XP_393500	Apis mellifera	1e-100	PREDICTED: similar to Sarcoplasmic calcium-binding protein 2 CG14904-PA [Apis mellifera]
bom001no-CL673Contig2	YES	XP_393500	Apis mellifera	1e-100	PREDICTED: similar to Sarcoplasmic calcium-binding protein 2 CG14904-PA [Apis mellifera]
bom001no-CL674Contig1	YES	XP_624506	Apis mellifera	3e-30	PREDICTED: similar to CG5862-PA [Apis mellifera]
bom001no-CL675Contig1	YES	XP_394885	Apis mellifera	1e-105	PREDICTED: similar to CG12079-PA [Apis mellifera]
bom001no-CL676Contig1	YES	XP_392119	Apis mellifera	1e-124	PREDICTED: similar to Phosphatidylinositol 3-kinase regulatory subunit alpha (PI3-kinase p85-subunit alpha) (PtdIns-3-kinase p85-alpha) (PI3K) [Apis mellifera]
bom001no-CL677Contig1	YES	XP_624156	Apis mellifera	0	PREDICTED: similar to ATP synthase- CG11154-PA, isoform A [Apis mellifera]
bom001no-CL678Contig1	YES	XP_623438	Apis mellifera	0	PREDICTED: similar to CG7430-PA isoform 1 [Apis mellifera]
bom001no-CL679Contig1	YES	XP_002422629	Pediculus humanus corporis	3e-45	histone H2B.3, putative [Pediculus humanus corporis] gb|EEB09891.1| histone H2B.3, putative [Pediculus humanus corporis]
bom001no-CL680Contig1	YES	XP_392009	Apis mellifera	5e-89	PREDICTED: similar to rudimentary-like CG3593-PA [Apis mellifera]
bom001no-CL681Contig1	YES	XP_623813	Apis mellifera	1e-110	PREDICTED: similar to Ribosomal protein L13A CG1475-PB isoform 2 [Apis mellifera]
bom001no-CL682Contig1	YES	XP_001122819	Apis mellifera	2e-15	PREDICTED: hypothetical protein [Apis mellifera]
bom001no-CL682Contig2	YES	XP_001122819	Apis mellifera	1e-15	PREDICTED: hypothetical protein [Apis mellifera]
bom001no-CL683Contig1	YES	BAH71102	Acyrthosiphon pisum	1e-104	ACYPI006151 [Acyrthosiphon pisum]
bom001no-CL684Contig1	YES	XP_393582	Apis mellifera	1e-104	PREDICTED: similar to RER1 retention in endoplasmic reticulum 1 homolog [Apis mellifera]
bom001no-CL685Contig1	NO	NA	NA	NA	NA
bom001no-CL686Contig1	YES	XP_001605660	Nasonia vitripennis	1e-21	PREDICTED: similar to astakine [Nasonia vitripennis]
bom001no-CL687Contig1	YES	XP_001606035	Nasonia vitripennis	2e-57	PREDICTED: similar to staufen [Nasonia vitripennis]
bom001no-CL688Contig1	YES	XP_392672	Apis mellifera	6e-28	PREDICTED: similar to CG1746-PA, isoform A isoform 1 [Apis mellifera] ref|XP_623661.1| PREDICTED: similar to CG1746-PA, isoform A isoform 2 [Apis mellifera]
bom001no-CL689Contig1	YES	XP_396691	Apis mellifera	1e-116	PREDICTED: similar to XPMC2 prevents mitotic catastrophe 2 homolog [Apis mellifera]
bom001no-CL690Contig1	NO	NA	NA	NA	NA
bom001no-CL691Contig1	YES	XP_392076	Apis mellifera	1e-90	PREDICTED: similar to nuclear receptor binding factor 2 isoform 1 [Apis mellifera]
bom001no-CL692Contig1	YES	XP_624019	Apis mellifera	1e-45	PREDICTED: similar to CG7380-PA [Apis mellifera]
bom001no-CL693Contig1	YES	XP_395930	Apis mellifera	8e-97	PREDICTED: similar to mitochondrial ribosomal protein L28 CG3782-PA [Apis mellifera]
bom001no-CL694Contig1	YES	XP_001600507	Nasonia vitripennis	1e-100	PREDICTED: similar to ENSANGP00000017622 [Nasonia vitripennis]
bom001no-CL695Contig1	YES	XP_624541	Apis mellifera	2e-59	PREDICTED: similar to leucine zipper and CTNNBIP1 domain containing [Apis mellifera]
bom001no-CL696Contig1	YES	XP_392059	Apis mellifera	1e-51	PREDICTED: similar to Ribosomal protein L26 CG6846-PA isoform 1 [Apis mellifera]
bom001no-CL697Contig1	YES	XP_397557	Apis mellifera	3e-81	PREDICTED: hypothetical protein [Apis mellifera]
bom001no-CL698Contig1	NO	NA	NA	NA	NA
bom001no-CL698Contig2	YES	XP_392234	Apis mellifera	4e-24	PREDICTED: similar to phosphodiesterase 8A [Apis mellifera]
bom001no-CL699Contig1	YES	XP_001122049	Apis mellifera	2e-87	PREDICTED: similar to actin related protein 2/3 complex subunit 4 [Apis mellifera]
bom001no-CL699Contig2	YES	XP_001122049	Apis mellifera	3e-84	PREDICTED: similar to actin related protein 2/3 complex subunit 4 [Apis mellifera]
bom001no-CL700Contig1	YES	XP_393699	Apis mellifera	6e-89	PREDICTED: similar to CG31650-PC, isoform C [Apis mellifera]
bom001no-CL700Contig2	YES	XP_393699	Apis mellifera	1e-155	PREDICTED: similar to CG31650-PC, isoform C [Apis mellifera]
bom001no-CL701Contig1	YES	ACN63343	Apis cerana japonica	1e-179	alpha-glucosidase isozyme II [Apis cerana japonica]
bom001no-CL702Contig1	YES	XP_624205	Apis mellifera	1e-88	PREDICTED: similar to Protein dodo [Apis mellifera]
bom001no-CL703Contig1	YES	XP_001121822	Apis mellifera	1e-27	PREDICTED: similar to Cyclin-dependent kinase subunit 30A CG3738-PA [Apis mellifera]
bom001no-CL704Contig1	YES	XP_397411	Apis mellifera	1e-103	PREDICTED: similar to Lipid storage droplet-2 CG9057-PA [Apis mellifera]
bom001no-CL705Contig1	YES	XP_392655	Apis mellifera	1e-74	PREDICTED: similar to nitrogen fixation cluster-like [Apis mellifera]
bom001no-CL706Contig1	YES	XP_001120771	Apis mellifera	5e-44	PREDICTED: similar to CG17218-PA, isoform A [Apis mellifera]
bom001no-CL707Contig1	YES	XP_001601392	Nasonia vitripennis	2e-97	PREDICTED: similar to gamma-glutamyl hydrolase, putative [Nasonia vitripennis]
bom001no-CL708Contig1	YES	XP_396741	Apis mellifera	1e-122	PREDICTED: similar to 40S ribosomal protein S3a (C3 protein) [Apis mellifera]
bom001no-CL709Contig1	YES	XP_001603543	Nasonia vitripennis	3e-92	PREDICTED: similar to GM20958p [Nasonia vitripennis]
bom001no-CL710Contig1	YES	XP_001599892	Nasonia vitripennis	3e-34	PREDICTED: similar to conserved hypothetical protein [Nasonia vitripennis]
bom001no-CL710Contig2	YES	XP_001599892	Nasonia vitripennis	5e-53	PREDICTED: similar to conserved hypothetical protein [Nasonia vitripennis]
bom001no-CL710Contig3	YES	XP_001599892	Nasonia vitripennis	1e-52	PREDICTED: similar to conserved hypothetical protein [Nasonia vitripennis]
bom001no-CL711Contig1	YES	XP_396197	Apis mellifera	1e-140	PREDICTED: similar to WD repeat domain 45 isoform 1 [Apis mellifera]
bom001no-CL712Contig1	YES	XP_623084	Apis mellifera	0	PREDICTED: similar to Aldehyde dehydrogenase CG3752-PA isoform 1 [Apis mellifera]
bom001no-CL713Contig1	YES	XP_623788	Apis mellifera	1e-13	PREDICTED: similar to CG10237-PB, isoform B isoform 2 [Apis mellifera] ref|XP_391911.2| PREDICTED: similar to CG10237-PB, isoform B isoform 1 [Apis mellifera]
bom001no-CL714Contig1	YES	XP_397119	Apis mellifera	1e-154	PREDICTED: similar to Serine pyruvate aminotransferase CG3926-PA [Apis mellifera]
bom001no-CL714Contig2	YES	XP_397119	Apis mellifera	9e-99	PREDICTED: similar to Serine pyruvate aminotransferase CG3926-PA [Apis mellifera]
bom001no-CL715Contig1	NO	NA	NA	NA	NA
bom001no-CL716Contig1	YES	XP_001123357	Apis mellifera	1e-119	PREDICTED: similar to CG18870-PA [Apis mellifera]
bom001no-CL716Contig2	YES	XP_001123357	Apis mellifera	2e-61	PREDICTED: similar to CG18870-PA [Apis mellifera]
bom001no-CL717Contig1	YES	XP_001606847	Nasonia vitripennis	1e-111	PREDICTED: similar to GA11002-PA [Nasonia vitripennis]
bom001no-CL718Contig1	YES	XP_624686	Apis mellifera	3e-29	PREDICTED: similar to zinc finger CCHC-type and RNA binding motif 1 [Apis mellifera]
bom001no-CL718Contig2	YES	XP_624686	Apis mellifera	1e-104	PREDICTED: similar to zinc finger CCHC-type and RNA binding motif 1 [Apis mellifera]
bom001no-CL719Contig1	YES	XP_624971	Apis mellifera	5e-86	PREDICTED: similar to mitochondrial ribosomal protein L19 CG8039-PA [Apis mellifera]
bom001no-CL720Contig1	YES	XP_001122696	Apis mellifera	7e-90	PREDICTED: similar to CG14661-PA [Apis mellifera]
bom001no-CL721Contig1	NO	NA	NA	NA	NA
bom001no-CL722Contig1	YES	XP_394599	Apis mellifera	0	PREDICTED: similar to CG7456-PA [Apis mellifera]
bom001no-CL723Contig1	YES	XP_001119845	Apis mellifera	1e-27	PREDICTED: similar to CG32276-PA, isoform A [Apis mellifera]
bom001no-CL724Contig1	YES	XP_395393	Apis mellifera	8e-49	PREDICTED: similar to Probable mitochondrial 28S ribosomal protein S25 (S25mt) (MRP-S25) [Apis mellifera]
bom001no-CL724Contig2	YES	XP_395393	Apis mellifera	3e-74	PREDICTED: similar to Probable mitochondrial 28S ribosomal protein S25 (S25mt) (MRP-S25) [Apis mellifera]
bom001no-CL725Contig1	YES	XP_393333	Apis mellifera	0	PREDICTED: similar to CG8309-PA [Apis mellifera]
bom001no-CL726Contig1	NO	NA	NA	NA	NA
bom001no-CL726Contig2	NO	NA	NA	NA	NA
bom001no-CL727Contig1	YES	XP_392651	Apis mellifera	1e-108	PREDICTED: similar to Rab-protein 2 CG3269-PA [Apis mellifera]
bom001no-CL728Contig1	YES	XP_395282	Apis mellifera	1e-125	PREDICTED: similar to WW-domain oxidoreductase isoform 1 [Apis mellifera]
bom001no-CL728Contig2	YES	XP_395282	Apis mellifera	6e-99	PREDICTED: similar to WW-domain oxidoreductase isoform 1 [Apis mellifera]
bom001no-CL729Contig1	YES	XP_393949	Apis mellifera	7e-87	PREDICTED: similar to Signal recognition particle receptor CG33162-PA [Apis mellifera]
bom001no-CL730Contig1	YES	XP_623458	Apis mellifera	1e-114	PREDICTED: similar to hydroxyacylglutathione hydrolase isoform 1 [Apis mellifera]
bom001no-CL731Contig1	YES	XP_001121930	Apis mellifera	3e-95	PREDICTED: similar to Ribosomal protein L11 CG7726-PA [Apis mellifera]
bom001no-CL732Contig1	YES	XP_966781	Tribolium castaneum	6e-79	PREDICTED: similar to Protein BUD31 homolog (Protein G10 homolog) isoform 1 [Tribolium castaneum]
bom001no-CL733Contig1	YES	XP_001608244	Nasonia vitripennis	3e-24	PREDICTED: hypothetical protein [Nasonia vitripennis]
bom001no-CL733Contig2	YES	XP_001608244	Nasonia vitripennis	7e-25	PREDICTED: hypothetical protein [Nasonia vitripennis]
bom001no-CL734Contig1	YES	P0C8Y1	Danio rerio	5e-12	RecName: Full=UPF0582 protein C13orf37 homolog
bom001no-CL735Contig1	YES	XP_624522	Apis mellifera	1e-130	PREDICTED: similar to nudix (nucleoside diphosphate linked moiety X)-type motif 21 isoform 2 [Apis mellifera]
bom001no-CL736Contig1	YES	XP_624432	Apis mellifera	8e-57	PREDICTED: similar to c20orf24 homolog [Apis mellifera]
bom001no-CL737Contig1	YES	XP_001121224	Apis mellifera	4e-45	PREDICTED: hypothetical protein [Apis mellifera]
bom001no-CL738Contig1	YES	XP_001122082	Apis mellifera	2e-58	PREDICTED: similar to CG7950-PA, isoform A [Apis mellifera]
bom001no-CL738Contig2	YES	XP_001122058	Apis mellifera	9e-28	PREDICTED: similar to corto CG2530-PA [Apis mellifera]
bom001no-CL739Contig1	YES	XP_392976	Apis mellifera	1e-159	PREDICTED: similar to Lipid storage droplet-1 CG10374-PC, isoform C isoform 1 [Apis mellifera]
bom001no-CL740Contig1	YES	XP_392397	Apis mellifera	0	PREDICTED: similar to Trehalose-6-phosphate synthase 1 CG4104-PA, partial [Apis mellifera]
bom001no-CL741Contig1	YES	XP_001861544	Culex quinquefasciatus	3e-32	tRNA methyltransferase [Culex quinquefasciatus] gb|EDS35804.1| tRNA methyltransferase [Culex quinquefasciatus]
bom001no-CL742Contig1	NO	NA	NA	NA	NA
bom001no-CL743Contig1	YES	XP_624829	Apis mellifera	6e-88	PREDICTED: hypothetical protein, partial [Apis mellifera]
bom001no-CL744Contig1	YES	NP_001156315	Acyrthosiphon pisum	4e-50	hypothetical protein LOC100169413 [Acyrthosiphon pisum] dbj|BAH71620.1| ACYPI010034 [Acyrthosiphon pisum]
bom001no-CL744Contig2	YES	NP_001156315	Acyrthosiphon pisum	1e-49	hypothetical protein LOC100169413 [Acyrthosiphon pisum] dbj|BAH71620.1| ACYPI010034 [Acyrthosiphon pisum]
bom001no-CL745Contig1	YES	XP_395791	Apis mellifera	1e-92	PREDICTED: similar to Ubiquitin-conjugating enzyme E2 H (Ubiquitin-protein ligase H) (Ubiquitin carrier protein H) (UBCH2) (E2-20K) [Apis mellifera]
bom001no-CL745Contig2	YES	XP_395791	Apis mellifera	2e-08	PREDICTED: similar to Ubiquitin-conjugating enzyme E2 H (Ubiquitin-protein ligase H) (Ubiquitin carrier protein H) (UBCH2) (E2-20K) [Apis mellifera]
bom001no-CL746Contig1	YES	XP_001120995	Apis mellifera	2e-63	PREDICTED: similar to CG11159-PA [Apis mellifera]
bom001no-CL747Contig1	YES	XP_395765	Apis mellifera	3e-89	PREDICTED: similar to CG10672-PA [Apis mellifera]
bom001no-CL748Contig1	YES	XP_623806	Apis mellifera	1e-153	PREDICTED: similar to COP9 constitutive photomorphogenic homolog subunit 5 isoform 1 [Apis mellifera] ref|XP_623836.1| PREDICTED: similar to COP9 constitutive photomorphogenic homolog subunit 5 isoform 2 [Apis mellifera]
bom001no-CL749Contig1	YES	XP_002427549	Pediculus humanus corporis	1e-50	ankyrin repeat-containing protein, putative [Pediculus humanus corporis] gb|EEB14811.1| ankyrin repeat-containing protein, putative [Pediculus humanus corporis]
bom001no-CL750Contig1	YES	XP_625054	Apis mellifera	1e-125	PREDICTED: similar to mitochondrial ribosomal protein L3 CG8288-PA [Apis mellifera]
bom001no-CL751Contig1	YES	XP_623120	Apis mellifera	6e-85	PREDICTED: similar to RP42 homolog [Apis mellifera]
bom001no-CL751Contig2	YES	XP_623120	Apis mellifera	1e-149	PREDICTED: similar to RP42 homolog [Apis mellifera]
bom001no-CL752Contig1	YES	XP_392156	Apis mellifera	6e-90	PREDICTED: similar to Nuclear transcription factor Y subunit gamma (Nuclear transcription factor Y subunit C) (NF-YC) (CAAT-box DNA-binding protein subunit C) (CCAAT-binding transcription factor subunit C) (CBF-C) [Apis mellifera]
bom001no-CL753Contig1	YES	XP_392549	Apis mellifera	4e-65	PREDICTED: similar to F28H1.4a [Apis mellifera]
bom001no-CL753Contig2	YES	XP_392549	Apis mellifera	6e-11	PREDICTED: similar to F28H1.4a [Apis mellifera]
bom001no-CL754Contig1	YES	XP_971502	Tribolium castaneum	1e-106	PREDICTED: similar to CG32019-PA [Tribolium castaneum]
bom001no-CL755Contig1	YES	XP_397238	Apis mellifera	9e-81	PREDICTED: similar to CG40451-PA.3 [Apis mellifera]
bom001no-CL756Contig1	YES	XP_397196	Apis mellifera	1e-117	PREDICTED: similar to Proteasome subunit alpha type 4 (Proteasome component C9) (Macropain subunit C9) (Multicatalytic endopeptidase complex subunit C9) (Proteasome subunit L) [Apis mellifera]
bom001no-CL757Contig1	NO	NA	NA	NA	NA
bom001no-CL758Contig1	NO	NA	NA	NA	NA
bom001no-CL759Contig1	NO	NA	NA	NA	NA
bom001no-CL760Contig1	YES	NP_001040291	Bombyx mori	8e-19	DID protein [Bombyx mori] gb|ABD36379.1| DID protein [Bombyx mori]
bom001no-CL761Contig1	YES	XP_395190	Apis mellifera	0	PREDICTED: similar to PTX1 protein isoform 1 [Apis mellifera]
bom001no-CL762Contig1	YES	XP_397056	Apis mellifera	1e-118	PREDICTED: similar to Rab-protein 14 CG4212-PA, isoform A isoform 1 [Apis mellifera]
bom001no-CL763Contig1	YES	XP_001120110	Apis mellifera	1e-83	PREDICTED: similar to CG12713-PA [Apis mellifera]
bom001no-CL764Contig1	YES	XP_392338	Apis mellifera	0	PREDICTED: similar to Saposin-related CG12070-PA, isoform A isoform 1 [Apis mellifera]
bom001no-CL765Contig1	YES	XP_624187	Apis mellifera	1e-123	PREDICTED: similar to CG6043-PD, isoform D isoform 2 [Apis mellifera]
bom001no-CL766Contig1	YES	XP_001348042	Plasmodium falciparum 3D7	4e-08	conserved Plasmodium protein [Plasmodium falciparum 3D7] gb|AAN35955.1| conserved Plasmodium protein [Plasmodium falciparum 3D7]
bom001no-CL766Contig2	YES	XP_001348042	Plasmodium falciparum 3D7	4e-06	conserved Plasmodium protein [Plasmodium falciparum 3D7] gb|AAN35955.1| conserved Plasmodium protein [Plasmodium falciparum 3D7]
bom001no-CL767Contig1	YES	XP_001637171	Nematostella vectensis	4e-07	predicted protein [Nematostella vectensis] gb|EDO45108.1| predicted protein [Nematostella vectensis]
bom001no-CL768Contig1	YES	XP_395300	Apis mellifera	2e-74	PREDICTED: similar to La protein homolog (La ribonucleoprotein) (La autoantigen homolog) [Apis mellifera]
bom001no-CL768Contig2	YES	XP_395300	Apis mellifera	3e-68	PREDICTED: similar to La protein homolog (La ribonucleoprotein) (La autoantigen homolog) [Apis mellifera]
bom001no-CL769Contig1	YES	XP_392824	Apis mellifera	0	PREDICTED: similar to CG17691-PA.3 [Apis mellifera]
bom001no-CL770Contig1	YES	XP_397391	Apis mellifera	1e-26	PREDICTED: similar to RAN binding protein 9 [Apis mellifera]
bom001no-CL771Contig1	YES	XP_309357	Anopheles gambiae str. PEST	5e-11	AGAP011291-PA [Anopheles gambiae str. PEST] sp|Q7QHP6|U466_ANOGA RecName: Full=UPF0466 protein AGAP011291, mitochondrial; Flags: Precursor gb|EAA05035.2| AGAP011291-PA [Anopheles gambiae str. PEST]
bom001no-CL772Contig1	YES	XP_001121061	Apis mellifera	9e-47	PREDICTED: similar to homeobox only domain [Apis mellifera]
bom001no-CL773Contig1	YES	XP_623770	Apis mellifera	5e-91	PREDICTED: similar to CG13313-PA [Apis mellifera]
bom001no-CL773Contig2	YES	XP_623770	Apis mellifera	1e-125	PREDICTED: similar to CG13313-PA [Apis mellifera]
bom001no-CL774Contig1	YES	XP_624584	Apis mellifera	1e-126	PREDICTED: similar to beta 3-glycosyltransferase-like isoform 2, partial [Apis mellifera]
bom001no-CL775Contig1	NO	NA	NA	NA	NA
bom001no-CL775Contig2	NO	NA	NA	NA	NA
bom001no-CL776Contig1	YES	XP_001121831	Apis mellifera	1e-40	PREDICTED: similar to Tim10 CG9878-PA, isoform A [Apis mellifera]
bom001no-CL776Contig2	YES	XP_001121831	Apis mellifera	1e-40	PREDICTED: similar to Tim10 CG9878-PA, isoform A [Apis mellifera]
bom001no-CL777Contig1	YES	XP_395468	Apis mellifera	1e-137	PREDICTED: similar to CG1531-PB [Apis mellifera]
bom001no-CL778Contig1	YES	XP_625252	Apis mellifera	1e-49	PREDICTED: hypothetical protein [Apis mellifera]
bom001no-CL779Contig1	YES	XP_001121899	Apis mellifera	1e-48	PREDICTED: similar to CG17664-PB, isoform B [Apis mellifera]
bom001no-CL779Contig2	YES	XP_001121899	Apis mellifera	8e-61	PREDICTED: similar to CG17664-PB, isoform B [Apis mellifera]
bom001no-CL780Contig1	YES	XP_394680	Apis mellifera	1e-118	PREDICTED: similar to Pros5 CG12323-PA, isoform A [Apis mellifera]
bom001no-CL781Contig1	YES	XP_392142	Apis mellifera	0	PREDICTED: similar to NUCB1 CG32190-PA [Apis mellifera]
bom001no-CL782Contig1	YES	XP_394616	Apis mellifera	1e-118	PREDICTED: similar to CG8931-PA isoform 1 [Apis mellifera]
bom001no-CL783Contig1	YES	XP_001119969	Apis mellifera	3e-13	PREDICTED: similar to CG10154-PA [Apis mellifera]
bom001no-CL784Contig1	YES	XP_001607821	Nasonia vitripennis	5e-84	PREDICTED: similar to hydroxypyruvate isomerase [Nasonia vitripennis]
bom001no-CL785Contig1	NO	NA	NA	NA	NA
bom001no-CL786Contig1	YES	XP_001120619	Apis mellifera	3e-80	PREDICTED: hypothetical protein [Apis mellifera]
bom001no-CL787Contig1	YES	XP_001120245	Apis mellifera	1e-80	PREDICTED: similar to Probable U3 small nucleolar RNA-associated protein 11 (U3 snoRNA-associated protein 11) (UTP11-like protein) [Apis mellifera]
bom001no-CL788Contig1	YES	XP_397164	Apis mellifera	4e-35	PREDICTED: similar to CG12360-PA, isoform A [Apis mellifera]
bom001no-CL788Contig2	YES	XP_397164	Apis mellifera	4e-65	PREDICTED: similar to CG12360-PA, isoform A [Apis mellifera]
bom001no-CL789Contig1	YES	XP_393706	Apis mellifera	3e-77	PREDICTED: similar to CG7650-PA isoform 1 [Apis mellifera]
bom001no-CL790Contig1	YES	XP_623606	Apis mellifera	1e-135	PREDICTED: similar to 3-hydroxyisobutyrate dehydrogenase, mitochondrial precursor (HIBADH) [Apis mellifera]
bom001no-CL791Contig1	YES	XP_392253	Apis mellifera	4e-12	PREDICTED: similar to visgun CG16707-PC, isoform C [Apis mellifera]
bom001no-CL792Contig1	YES	XP_001120055	Apis mellifera	1e-73	PREDICTED: similar to mitochondrial ribosomal protein L51 CG13098-PA [Apis mellifera]
bom001no-CL793Contig1	YES	XP_392364	Apis mellifera	1e-103	PREDICTED: similar to CG31063-PA isoform 1 [Apis mellifera]
bom001no-CL794Contig1	YES	XP_001121794	Apis mellifera	1e-101	PREDICTED: similar to CG8142-PA [Apis mellifera]
bom001no-CL795Contig1	YES	XP_001601773	Nasonia vitripennis	4e-42	PREDICTED: similar to FLJ13912-like [Nasonia vitripennis]
bom001no-CL796Contig1	YES	XP_393076	Apis mellifera	1e-108	PREDICTED: similar to Grasp65 CG7809-PA [Apis mellifera]
bom001no-CL797Contig1	YES	XP_624593	Apis mellifera	6e-38	PREDICTED: similar to RNA polymerase II transcriptional coactivator isoform 1 [Apis mellifera]
bom001no-CL798Contig1	YES	XP_970521	Tribolium castaneum	2e-11	PREDICTED: similar to transcription factor [Tribolium castaneum]
bom001no-CL799Contig1	YES	XP_624360	Apis mellifera	4e-79	PREDICTED: similar to thioredoxin-like 4 isoform a [Apis mellifera]
bom001no-CL800Contig1	YES	XP_001603024	Nasonia vitripennis	0	PREDICTED: similar to kynurenine aminotransferase [Nasonia vitripennis]
bom001no-CL801Contig1	YES	XP_396451	Apis mellifera	1e-155	PREDICTED: similar to pathetic CG3424-PA, isoform A [Apis mellifera]
bom001no-CL801Contig2	NO	NA	NA	NA	NA
bom001no-CL802Contig1	YES	ACP44070	Bombus ignitus	4e-92	phospholipid hydroperoxide glutathione peroxidase [Bombus ignitus] gb|ACP44071.1| phospholipid hydroperoxide glutathione peroxidase [Bombus ignitus]
bom001no-CL803Contig1	YES	XP_393415	Apis mellifera	1e-114	PREDICTED: similar to CG3168-PA, isoform A isoform 1 [Apis mellifera]
bom001no-CL804Contig1	YES	XP_001806986	Tribolium castaneum	9e-15	PREDICTED: similar to gag-pol polyprotein [Tribolium castaneum]
bom001no-CL804Contig2	YES	XP_001807263	Tribolium castaneum	5e-11	PREDICTED: similar to gag-pol polyprotein [Tribolium castaneum]
bom001no-CL805Contig1	YES	XP_394531	Apis mellifera	1e-164	PREDICTED: similar to CG4406-PA [Apis mellifera]
bom001no-CL806Contig1	YES	XP_001122095	Apis mellifera	1e-104	PREDICTED: similar to CG16996-PA [Apis mellifera]
bom001no-CL807Contig1	YES	XP_001607736	Nasonia vitripennis	1e-34	PREDICTED: similar to viral A-type inclusion protein, putative [Nasonia vitripennis]
bom001no-CL808Contig1	YES	XP_393221	Apis mellifera	3e-64	PREDICTED: similar to 40S ribosomal protein S12, mitochondrial precursor (MT-RPS12) (Protein technical knockout locus) isoform 1 [Apis mellifera]
bom001no-CL809Contig1	YES	XP_395750	Apis mellifera	1e-118	PREDICTED: similar to Nucleotide-binding protein 1 (NBP 1) [Apis mellifera]
bom001no-CL810Contig1	YES	XP_392504	Apis mellifera	6e-78	PREDICTED: similar to shaggy CG2621-PA, isoform A isoform 1 [Apis mellifera]
bom001no-CL810Contig2	YES	XP_392504	Apis mellifera	0	PREDICTED: similar to shaggy CG2621-PA, isoform A isoform 1 [Apis mellifera]
bom001no-CL811Contig1	YES	XP_001605359	Nasonia vitripennis	0	PREDICTED: similar to protein disulfide isomerase [Nasonia vitripennis]
bom001no-CL812Contig1	YES	XP_393973	Apis mellifera	2e-49	PREDICTED: similar to RNA polymerase II 18kD subunit CG1163-PA [Apis mellifera]
bom001no-CL813Contig1	NO	NA	NA	NA	NA
bom001no-CL814Contig1	YES	XP_624368	Apis mellifera	1e-120	PREDICTED: similar to CG33108-PA [Apis mellifera]
bom001no-CL815Contig1	YES	XP_392540	Apis mellifera	1e-93	PREDICTED: similar to Putative ATP-dependent Clp protease proteolytic subunit, mitochondrial precursor (Endopeptidase Clp) [Apis mellifera]
bom001no-CL816Contig1	YES	XP_624425	Apis mellifera	1e-102	PREDICTED: similar to CG11837-PA [Apis mellifera]
bom001no-CL817Contig1	NO	NA	NA	NA	NA
bom001no-CL817Contig2	YES	XP_001121979	Apis mellifera	6e-36	PREDICTED: similar to CG9338-PA [Apis mellifera]
bom001no-CL818Contig1	YES	XP_001603501	Nasonia vitripennis	1e-147	PREDICTED: similar to FIII [Nasonia vitripennis]
bom001no-CL819Contig1	YES	XP_396380	Apis mellifera	7e-99	PREDICTED: similar to CG3625-PB, isoform B [Apis mellifera]
bom001no-CL820Contig1	YES	XP_001122539	Apis mellifera	1e-126	PREDICTED: similar to Probable ATP-dependent RNA helicase Dbp73D (DEAD box protein 73D), partial [Apis mellifera]
bom001no-CL821Contig1	YES	XP_393006	Apis mellifera	1e-128	PREDICTED: similar to Probable UDP-glucose 4-epimerase (Galactowaldenase) (UDP-galactose 4-epimerase) [Apis mellifera]
bom001no-CL822Contig1	NO	NA	NA	NA	NA
bom001no-CL823Contig1	YES	XP_001121334	Apis mellifera	0	PREDICTED: similar to CG5808-PA [Apis mellifera]
bom001no-CL824Contig1	YES	XP_396242	Apis mellifera	1e-146	PREDICTED: similar to NHL repeat containing 2 [Apis mellifera]
bom001no-CL825Contig1	YES	XP_396314	Apis mellifera	0	PREDICTED: similar to CG17086-PA [Apis mellifera]
bom001no-CL826Contig1	YES	XP_001121241	Apis mellifera	7e-61	PREDICTED: similar to CG15040-PA [Apis mellifera]
bom001no-CL827Contig1	YES	XP_395804	Apis mellifera	1e-117	PREDICTED: similar to CG12393-PA, isoform A [Apis mellifera]
bom001no-CL828Contig1	YES	XP_392085	Apis mellifera	1e-113	PREDICTED: similar to sideroflexin 3 isoform 1 [Apis mellifera]
bom001no-CL829Contig1	YES	XP_396143	Apis mellifera	9e-50	PREDICTED: similar to glioma tumor suppressor candidate region gene 2 [Apis mellifera]
bom001no-CL830Contig1	YES	XP_396350	Apis mellifera	1e-70	PREDICTED: similar to Peptidylglycine--hydroxylating monooxygenase CG3832-PA, isoform A [Apis mellifera]
bom001no-CL831Contig1	YES	XP_623979	Apis mellifera	6e-61	PREDICTED: similar to Probable mitochondrial 28S ribosomal protein S6 (MRP-S6) [Apis mellifera]
bom001no-CL832Contig1	YES	XP_624279	Apis mellifera	1e-128	PREDICTED: similar to TMS1 CG4672-PA isoform 1 [Apis mellifera]
bom001no-CL832Contig2	YES	XP_624279	Apis mellifera	1e-101	PREDICTED: similar to TMS1 CG4672-PA isoform 1 [Apis mellifera]
bom001no-CL833Contig1	NO	NA	NA	NA	NA
bom001no-CL834Contig1	YES	XP_624801	Apis mellifera	7e-73	PREDICTED: similar to Pdsw CG8844-PA, isoform A [Apis mellifera]
bom001no-CL835Contig1	YES	XP_623809	Apis mellifera	2e-91	PREDICTED: similar to IMP3, U3 small nucleolar ribonucleoprotein, homolog [Apis mellifera]
bom001no-CL836Contig1	YES	XP_001607542	Nasonia vitripennis	4e-75	PREDICTED: hypothetical protein [Nasonia vitripennis]
bom001no-CL836Contig2	YES	CBE65825	Aphidius ervi	0	putative enolase [Aphidius ervi]
bom001no-CL837Contig1	YES	XP_394365	Apis mellifera	1e-101	PREDICTED: similar to CG8315-PA isoform 1 [Apis mellifera] ref|XP_623134.1| PREDICTED: similar to CG8315-PA isoform 2 [Apis mellifera]
bom001no-CL838Contig1	NO	NA	NA	NA	NA
bom001no-CL839Contig1	YES	XP_394510	Apis mellifera	2e-72	PREDICTED: similar to viral IAP-associated factor CG18593-PA [Apis mellifera]
bom001no-CL840Contig1	YES	XP_392114	Apis mellifera	1e-100	PREDICTED: similar to Chd64 CG14996-PB [Apis mellifera]
bom001no-CL841Contig1	YES	XP_392726	Apis mellifera	1e-104	PREDICTED: similar to Ribosomal protein S9 CG3395-PA, isoform A [Apis mellifera]
bom001no-CL842Contig1	YES	XP_970124	Tribolium castaneum	1e-158	PREDICTED: similar to citrate synthase [Tribolium castaneum]
bom001no-CL843Contig1	YES	XP_001121814	Apis mellifera	1e-35	PREDICTED: similar to CG9009-PA [Apis mellifera]
bom001no-CL844Contig1	YES	NP_001071278	Apis mellifera	8e-54	chemosensory protein 2 [Apis mellifera] emb|CAJ01445.1| hypothetical protein [Apis mellifera] gb|ABH88170.1| chemosensory protein 2 [Apis mellifera]
bom001no-CL845Contig1	YES	AAA28508	Drosophila melanogaster	3e-51	reverse transcriptase (put.); putative
bom001no-CL845Contig2	YES	AAA28508	Drosophila melanogaster	3e-50	reverse transcriptase (put.); putative
bom001no-CL846Contig1	YES	XP_001602365	Nasonia vitripennis	1e-28	PREDICTED: similar to conserved hypothetical protein [Nasonia vitripennis]
bom001no-CL847Contig1	YES	XP_624893	Apis mellifera	2e-85	PREDICTED: similar to CG11050-PA, isoform A [Apis mellifera]
bom001no-CL848Contig1	YES	XP_625228	Apis mellifera	7e-76	PREDICTED: similar to polyA-binding protein interacting protein 2 CG12358-PA isoform 1 [Apis mellifera]
bom001no-CL848Contig2	YES	XP_625228	Apis mellifera	1e-72	PREDICTED: similar to polyA-binding protein interacting protein 2 CG12358-PA isoform 1 [Apis mellifera]
bom001no-CL849Contig1	YES	XP_624468	Apis mellifera	1e-106	PREDICTED: similar to CG11652-PA, isoform A [Apis mellifera]
bom001no-CL850Contig1	YES	XP_397437	Apis mellifera	6e-67	PREDICTED: similar to CG10395-PA, isoform A [Apis mellifera]
bom001no-CL850Contig2	YES	XP_625189	Apis mellifera	1e-133	PREDICTED: similar to CG30437-PA, isoform A [Apis mellifera]
bom001no-CL851Contig1	YES	XP_001599216	Nasonia vitripennis	2e-49	PREDICTED: similar to glycine cleavage system h protein [Nasonia vitripennis]
bom001no-CL851Contig2	YES	XP_001599216	Nasonia vitripennis	3e-52	PREDICTED: similar to glycine cleavage system h protein [Nasonia vitripennis]
bom001no-CL852Contig1	YES	XP_001603826	Nasonia vitripennis	4e-54	PREDICTED: similar to MGC68739 protein [Nasonia vitripennis]
bom001no-CL853Contig1	NO	NA	NA	NA	NA
bom001no-CL854Contig1	YES	XP_624533	Apis mellifera	1e-66	PREDICTED: similar to CG7556-PA [Apis mellifera]
bom001no-CL855Contig1	YES	XP_001601068	Nasonia vitripennis	3e-31	PREDICTED: similar to odorant-binding protein 1 [Nasonia vitripennis]
bom001no-CL856Contig1	YES	XP_396929	Apis mellifera	1e-130	PREDICTED: similar to Rrp4 CG3931-PA [Apis mellifera]
bom001no-CL857Contig1	YES	XP_623386	Apis mellifera	1e-111	PREDICTED: similar to Glycogen phosphorylase isoform 2 [Apis mellifera]
bom001no-CL858Contig1	YES	XP_395323	Apis mellifera	9e-92	PREDICTED: similar to IMP4, U3 small nucleolar ribonucleoprotein, homolog [Apis mellifera]
bom001no-CL859Contig1	YES	XP_392107	Apis mellifera	1e-103	PREDICTED: similar to centrosomin CG4832-PA, isoform A [Apis mellifera]
bom001no-CL859Contig2	YES	XP_392107	Apis mellifera	8e-76	PREDICTED: similar to centrosomin CG4832-PA, isoform A [Apis mellifera]
bom001no-CL860Contig1	YES	XP_397175	Apis mellifera	0	PREDICTED: similar to CG4290-PA [Apis mellifera]
bom001no-CL861Contig1	YES	XP_001122898	Apis mellifera	1e-122	PREDICTED: similar to CG17593-PA, partial [Apis mellifera]
bom001no-CL862Contig1	YES	XP_393949	Apis mellifera	6e-38	PREDICTED: similar to Signal recognition particle receptor CG33162-PA [Apis mellifera]
bom001no-CL863Contig1	YES	XP_001122521	Apis mellifera	5e-70	PREDICTED: similar to female sterile (2) ltoPP43 CG10528-PA, isoform A [Apis mellifera]
bom001no-CL864Contig1	YES	XP_001120049	Apis mellifera	1e-71	PREDICTED: similar to cytochrome b5 domain containing 2 [Apis mellifera]
bom001no-CL865Contig1	YES	XP_391836	Apis mellifera	1e-176	PREDICTED: similar to Probable mitochondrial import receptor subunit TOM40 homolog (Translocase of outer membrane 40 kDa subunit homolog) (Male sterile protein 15) isoform 1 [Apis mellifera]
bom001no-CL866Contig1	YES	XP_396251	Apis mellifera	9e-98	PREDICTED: similar to CG1275-PB, isoform B [Apis mellifera]
bom001no-CL867Contig1	YES	XP_395122	Apis mellifera	1e-167	PREDICTED: similar to Probable O-sialoglycoprotein endopeptidase (hOSGEP) [Apis mellifera]
bom001no-CL868Contig1	YES	XP_001120269	Apis mellifera	2e-50	PREDICTED: similar to CG14543-PA [Apis mellifera]
bom001no-CL869Contig1	YES	XP_624300	Apis mellifera	2e-26	PREDICTED: similar to C-Myc-binding protein (Associate of Myc 1) (AMY-1) [Apis mellifera]
bom001no-CL870Contig1	YES	XP_001122666	Apis mellifera	1e-118	PREDICTED: similar to CG7029-PA [Apis mellifera]
bom001no-CL870Contig2	YES	XP_001122666	Apis mellifera	1e-144	PREDICTED: similar to CG7029-PA [Apis mellifera]
bom001no-CL871Contig1	NO	NA	NA	NA	NA
bom001no-CL872Contig1	NO	NA	NA	NA	NA
bom001no-CL873Contig1	YES	XP_624498	Apis mellifera	6e-58	PREDICTED: similar to FK506-binding protein 2 CG11001-PA [Apis mellifera]
bom001no-CL874Contig1	YES	XP_001121083	Apis mellifera	1e-115	PREDICTED: similar to CG12042-PA [Apis mellifera]
bom001no-CL875Contig1	YES	XP_624625	Apis mellifera	1e-176	PREDICTED: similar to CG8111-PA [Apis mellifera]
bom001no-CL875Contig2	YES	XP_624625	Apis mellifera	7e-40	PREDICTED: similar to CG8111-PA [Apis mellifera]
bom001no-CL876Contig1	YES	XP_001122991	Apis mellifera	1e-103	PREDICTED: similar to CG8128-PA, partial [Apis mellifera]
bom001no-CL877Contig1	YES	XP_394781	Apis mellifera	1e-165	PREDICTED: similar to rTS beta protein [Apis mellifera]
bom001no-CL878Contig1	YES	XP_395835	Apis mellifera	0	PREDICTED: similar to CG11990-PA [Apis mellifera]
bom001no-CL878Contig2	YES	XP_395835	Apis mellifera	7e-50	PREDICTED: similar to CG11990-PA [Apis mellifera]
bom001no-CL879Contig1	YES	XP_624958	Apis mellifera	1e-110	PREDICTED: similar to Proteasome subunit beta type 3 (Proteasome theta chain) (Proteasome chain 13) (Proteasome component C10-II) [Apis mellifera]
bom001no-CL880Contig1	YES	XP_394608	Apis mellifera	1e-106	PREDICTED: similar to Cdc42 CG12530-PA, isoform A isoform 1 [Apis mellifera]
bom001no-CL881Contig1	YES	XP_001119879	Apis mellifera	1e-42	PREDICTED: similar to CG15449-PA [Apis mellifera]
bom001no-CL882Contig1	YES	XP_001122010	Apis mellifera	2e-84	PREDICTED: similar to CG7598-PA [Apis mellifera]
bom001no-CL883Contig1	YES	XP_001121924	Apis mellifera	2e-95	PREDICTED: similar to R12C12.6 [Apis mellifera]
bom001no-CL884Contig1	YES	XP_001121552	Apis mellifera	1e-56	PREDICTED: similar to CG16787-PA [Apis mellifera]
bom001no-CL885Contig1	YES	XP_393322	Apis mellifera	6e-97	PREDICTED: similar to Ribosomal protein L18A CG6510-PA [Apis mellifera]
bom001no-CL886Contig1	YES	XP_392514	Apis mellifera	2e-99	PREDICTED: similar to CG2185-PA [Apis mellifera]
bom001no-CL887Contig1	NO	NA	NA	NA	NA
bom001no-CL887Contig2	YES	XP_392826	Apis mellifera	3e-49	PREDICTED: similar to SUMO (ubiquitin-related) homolog family member (smo-1) [Apis mellifera]
bom001no-CL888Contig1	NO	NA	NA	NA	NA
bom001no-CL889Contig1	YES	XP_392282	Apis mellifera	9e-87	PREDICTED: similar to CG33718-PA, isoform A [Apis mellifera]
bom001no-CL890Contig1	YES	ABD97844	Apis cerana cerana	2e-09	odorant binding protein ASP2 [Apis cerana cerana]
bom001no-CL891Contig1	YES	XP_001123216	Apis mellifera	2e-53	PREDICTED: hypothetical protein, partial [Apis mellifera]
bom001no-CL892Contig1	YES	XP_001603981	Nasonia vitripennis	2e-60	PREDICTED: similar to RNA-binding protein, putative [Nasonia vitripennis]
bom001no-CL892Contig2	YES	XP_001603981	Nasonia vitripennis	1e-59	PREDICTED: similar to RNA-binding protein, putative [Nasonia vitripennis]
bom001no-CL893Contig1	YES	XP_623550	Apis mellifera	1e-117	PREDICTED: similar to CG32626-PA, isoform A isoform 2 [Apis mellifera]
bom001no-CL894Contig1	YES	XP_392478	Apis mellifera	1e-149	PREDICTED: similar to mitochondrial malate dehydrogenase precursor isoform 1 [Apis mellifera]
bom001no-CL895Contig1	YES	BAH72647	Acyrthosiphon pisum	6e-45	ACYPI002776 [Acyrthosiphon pisum]
bom001no-CL896Contig1	YES	XP_001599544	Nasonia vitripennis	0	PREDICTED: similar to cdk8 [Nasonia vitripennis]
bom001no-CL897Contig1	YES	AAK51798	Apis cerana cerana	8e-78	hyaluronidase 2 [Apis cerana cerana]
bom001no-CL898Contig1	YES	XP_001605003	Nasonia vitripennis	1e-10	PREDICTED: similar to GA18420-PA [Nasonia vitripennis]
bom001no-CL899Contig1	NO	NA	NA	NA	NA
bom001no-CL900Contig1	YES	XP_392717	Apis mellifera	1e-172	PREDICTED: similar to microtubule associated serine/threonine kinase 2 [Apis mellifera]
bom001no-CL901Contig1	YES	XP_624484	Apis mellifera	9e-93	PREDICTED: similar to CG2046-PA [Apis mellifera]
bom001no-CL902Contig1	YES	XP_967366	Tribolium castaneum	5e-47	PREDICTED: similar to AGAP009206-PA [Tribolium castaneum]
bom001no-CL902Contig2	YES	XP_397472	Apis mellifera	5e-57	PREDICTED: similar to CG31919-PB, isoform B [Apis mellifera]
bom001no-CL903Contig1	YES	XP_001601297	Nasonia vitripennis	1e-122	PREDICTED: similar to sphingolipid delta 4 desaturase/c-4 hydroxylase protein des2 [Nasonia vitripennis]
bom001no-CL904Contig1	YES	XP_001607854	Nasonia vitripennis	1e-124	PREDICTED: similar to proteasome subunit alpha type [Nasonia vitripennis]
bom001no-CL905Contig1	YES	XP_623712	Apis mellifera	1e-93	PREDICTED: similar to brix domain containing 1 [Apis mellifera]
bom001no-CL906Contig1	NO	NA	NA	NA	NA
bom001no-CL906Contig2	NO	NA	NA	NA	NA
bom001no-CL907Contig1	YES	XP_392452	Apis mellifera	1e-93	PREDICTED: similar to Peptidoglycan recognition protein LC CG4432-PA, isoform A [Apis mellifera]
bom001no-CL908Contig1	YES	ACE75273	Glyptapanteles flavicoxis	1e-103	retroelement polyprotein [Glyptapanteles flavicoxis]
bom001no-CL908Contig2	YES	ACE75273	Glyptapanteles flavicoxis	1e-133	retroelement polyprotein [Glyptapanteles flavicoxis]
bom001no-CL909Contig1	YES	XP_001601032	Nasonia vitripennis	6e-61	PREDICTED: similar to CG6662-PA [Nasonia vitripennis]
bom001no-CL910Contig1	YES	XP_396322	Apis mellifera	1e-19	PREDICTED: similar to TRAP/Mediator complex component TRAP25 isoform 1 [Apis mellifera]
bom001no-CL911Contig1	YES	XP_624639	Apis mellifera	3e-69	PREDICTED: similar to CG4279-PA [Apis mellifera]
bom001no-CL912Contig1	YES	XP_395566	Apis mellifera	8e-40	PREDICTED: similar to Ribonuclease H1 (RNase H1) (Ribonuclease H type II) [Apis mellifera]
bom001no-CL913Contig1	YES	XP_392259	Apis mellifera	3e-82	PREDICTED: hypothetical protein [Apis mellifera]
bom001no-CL914Contig1	YES	XP_625005	Apis mellifera	2e-60	PREDICTED: similar to mitochondrial ribosomal protein L18 CG12373-PA [Apis mellifera]
bom001no-CL915Contig1	YES	XP_393219	Apis mellifera	2e-38	PREDICTED: similar to CG6321-PA [Apis mellifera]
bom001no-CL916Contig1	NO	NA	NA	NA	NA
bom001no-CL917Contig1	YES	XP_624457	Apis mellifera	1e-59	PREDICTED: similar to spt4 CG12372-PA isoform 2 [Apis mellifera]
bom001no-CL918Contig1	YES	XP_972764	Tribolium castaneum	8e-44	PREDICTED: similar to CG15261 CG15261-PA [Tribolium castaneum]
bom001no-CL919Contig1	YES	XP_395009	Apis mellifera	1e-122	PREDICTED: similar to RNA binding motif protein 22 [Apis mellifera]
bom001no-CL920Contig1	YES	XP_392368	Apis mellifera	2e-64	PREDICTED: similar to Cytochrome c oxidase polypeptide Va, mitochondrial precursor [Apis mellifera]
bom001no-CL921Contig1	YES	XP_397138	Apis mellifera	1e-103	PREDICTED: similar to dihydroxyacetone kinase 2 [Apis mellifera]
bom001no-CL922Contig1	YES	NP_001129659	Apis mellifera	4e-40	heat shock factor binding protein 1-like [Apis mellifera]
bom001no-CL923Contig1	YES	XP_623164	Apis mellifera	1e-104	PREDICTED: similar to CG1939-PA isoform 2 [Apis mellifera]
bom001no-CL924Contig1	NO	NA	NA	NA	NA
bom001no-CL924Contig2	NO	NA	NA	NA	NA
bom001no-CL925Contig1	YES	XP_394877	Apis mellifera	9e-62	PREDICTED: similar to F27C1.2a [Apis mellifera]
bom001no-CL926Contig1	YES	XP_001122207	Apis mellifera	1e-119	PREDICTED: similar to CG18410-PA [Apis mellifera]
bom001no-CL927Contig1	YES	XP_001120497	Apis mellifera	2e-64	PREDICTED: similar to Beta Carbonic Anhydrase family member (bca-1) [Apis mellifera]
bom001no-CL928Contig1	YES	XP_001602185	Nasonia vitripennis	7e-60	PREDICTED: similar to ribosomal protein S27a [Nasonia vitripennis]
bom001no-CL928Contig2	YES	XP_001602185	Nasonia vitripennis	6e-62	PREDICTED: similar to ribosomal protein S27a [Nasonia vitripennis]
bom001no-CL929Contig1	YES	XP_395109	Apis mellifera	1e-37	PREDICTED: similar to DNA replication licensing factor Mcm2 (Minichromosome maintenance 2 protein) (DmMCM2) [Apis mellifera]
bom001no-CL930Contig1	YES	XP_624710	Apis mellifera	1e-99	PREDICTED: similar to rogdi CG7725-PA, isoform A [Apis mellifera]
bom001no-CL930Contig2	YES	XP_624710	Apis mellifera	1e-142	PREDICTED: similar to rogdi CG7725-PA, isoform A [Apis mellifera]
bom001no-CL931Contig1	YES	XP_001122673	Apis mellifera	2e-35	PREDICTED: hypothetical protein [Apis mellifera]
bom001no-CL932Contig1	YES	XP_001842236	Culex quinquefasciatus	1e-65	caspase [Culex quinquefasciatus] gb|EDS41304.1| caspase [Culex quinquefasciatus]
bom001no-CL933Contig1	YES	XP_001122185	Apis mellifera	1e-68	PREDICTED: similar to mitochondrial ATP synthase regulatory component factor B [Apis mellifera]
bom001no-CL933Contig2	YES	XP_001122185	Apis mellifera	1e-76	PREDICTED: similar to mitochondrial ATP synthase regulatory component factor B [Apis mellifera]
bom001no-CL934Contig1	YES	XP_393499	Apis mellifera	1e-143	PREDICTED: similar to CG11009-PA [Apis mellifera]
bom001no-CL935Contig1	YES	XP_001120252	Apis mellifera	3e-17	PREDICTED: hypothetical protein [Apis mellifera]
bom001no-CL936Contig1	YES	XP_623418	Apis mellifera	1e-158	PREDICTED: similar to CG17746-PA, isoform A [Apis mellifera]
bom001no-CL937Contig1	YES	XP_002166666	Hydra magnipapillata	2e-06	PREDICTED: similar to piggyBac transposase Uribo2 [Hydra magnipapillata]
bom001no-CL937Contig2	YES	BAF82180	Homo sapiens	2e-50	unnamed protein product [Homo sapiens]
bom001no-CL938Contig1	YES	XP_001122067	Apis mellifera	2e-80	PREDICTED: similar to Serpin-27A CG11331-PA [Apis mellifera]
bom001no-CL938Contig2	YES	XP_001122067	Apis mellifera	5e-35	PREDICTED: similar to Serpin-27A CG11331-PA [Apis mellifera]
bom001no-CL939Contig1	YES	XP_393347	Apis mellifera	1e-117	PREDICTED: similar to CG3527-PA [Apis mellifera]
bom001no-CL940Contig1	YES	XP_001602152	Nasonia vitripennis	1e-37	PREDICTED: similar to conserved hypothetical protein [Nasonia vitripennis]
bom001no-CL941Contig1	YES	XP_395830	Apis mellifera	1e-136	PREDICTED: similar to CCR4-NOT transcription complex, subunit 1 isoform a [Apis mellifera]
bom001no-CL942Contig1	NO	NA	NA	NA	NA
bom001no-CL943Contig1	NO	NA	NA	NA	NA
bom001no-CL944Contig1	NO	NA	NA	NA	NA
bom001no-CL944Contig2	NO	NA	NA	NA	NA
bom001no-CL945Contig1	YES	XP_393417	Apis mellifera	7e-60	PREDICTED: similar to mitochondrial ribosomal protein L12 CG5012-PA [Apis mellifera]
bom001no-CL946Contig1	YES	XP_623875	Apis mellifera	3e-33	PREDICTED: similar to CG11781-PA [Apis mellifera]
bom001no-CL947Contig1	YES	XP_001121781	Apis mellifera	1e-111	PREDICTED: similar to mitochondrial ribosomal protein S22 CG12261-PA [Apis mellifera]
bom001no-CL948Contig1	YES	XP_623965	Apis mellifera	1e-96	PREDICTED: similar to Misexpression suppressor of KSR 4 CG31447-PA [Apis mellifera]
bom001no-CL949Contig1	NO	NA	NA	NA	NA
bom001no-CL949Contig2	NO	NA	NA	NA	NA
bom001no-CL950Contig1	YES	XP_623327	Apis mellifera	2e-64	PREDICTED: similar to CG4523-PA, isoform A [Apis mellifera]
bom001no-CL951Contig1	YES	XP_394767	Apis mellifera	1e-136	PREDICTED: similar to CG6769-PA isoform 1 [Apis mellifera]
bom001no-CL952Contig1	NO	NA	NA	NA	NA
bom001no-CL952Contig2	YES	XP_393961	Apis mellifera	6e-91	PREDICTED: similar to CG3590-PA [Apis mellifera]
bom001no-CL953Contig1	YES	XP_397105	Apis mellifera	0	PREDICTED: similar to CG31120-PB, isoform B [Apis mellifera]
bom001no-CL954Contig1	YES	XP_392378	Apis mellifera	4e-87	PREDICTED: similar to uroporphyrinogen III synthase [Apis mellifera]
bom001no-CL955Contig1	YES	XP_623782	Apis mellifera	0	PREDICTED: similar to CG7331-PA [Apis mellifera]
bom001no-CL955Contig2	YES	XP_623782	Apis mellifera	1e-56	PREDICTED: similar to CG7331-PA [Apis mellifera]
bom001no-CL956Contig1	NO	NA	NA	NA	NA
bom001no-CL957Contig1	YES	XP_001121008	Apis mellifera	4e-18	PREDICTED: similar to CG12505-PA [Apis mellifera]
bom001no-CL957Contig2	YES	XP_001121008	Apis mellifera	2e-17	PREDICTED: similar to CG12505-PA [Apis mellifera]
bom001no-CL958Contig1	YES	XP_623380	Apis mellifera	9e-91	PREDICTED: similar to COP CG3948-PA, isoform A isoform 1 [Apis mellifera]
bom001no-CL959Contig1	YES	XP_623372	Apis mellifera	2e-84	PREDICTED: similar to spaghetti squash CG3595-PA isoform 1 [Apis mellifera] ref|XP_623417.1| PREDICTED: similar to spaghetti squash CG3595-PA isoform 2 [Apis mellifera]
bom001no-CL960Contig1	YES	XP_624934	Apis mellifera	1e-95	PREDICTED: similar to lethal (1) G0155 CG1515-PA isoform 1 [Apis mellifera]
bom001no-CL960Contig2	YES	XP_624934	Apis mellifera	3e-80	PREDICTED: similar to lethal (1) G0155 CG1515-PA isoform 1 [Apis mellifera]
bom001no-CL961Contig1	YES	XP_001121931	Apis mellifera	1e-26	PREDICTED: similar to thread CG12284-PA, isoform A [Apis mellifera]
bom001no-CL962Contig1	YES	XP_396942	Apis mellifera	1e-163	PREDICTED: similar to F-box only protein 21 isoform 2 [Apis mellifera]
bom001no-CL963Contig1	YES	XP_001120831	Apis mellifera	1e-155	PREDICTED: similar to CG10527-PA [Apis mellifera]
bom001no-CL964Contig1	YES	XP_001122976	Apis mellifera	1e-84	PREDICTED: similar to CG1298-PA [Apis mellifera]
bom001no-CL965Contig1	YES	XP_001120162	Apis mellifera	1e-85	PREDICTED: similar to windbeutel CG7225-PA [Apis mellifera]
bom001no-CL966Contig1	YES	XP_392117	Apis mellifera	1e-156	PREDICTED: similar to DNA methyltransferase 1 associated protein 1 [Apis mellifera]
bom001no-CL967Contig1	YES	XP_397252	Apis mellifera	1e-175	PREDICTED: similar to Ubiquitin carboxyl-terminal hydrolase isozyme L5 (UCH-L5) (Ubiquitin thioesterase L5) (Ubiquitin C-terminal hydrolase UCH37) [Apis mellifera]
bom001no-CL968Contig1	NO	NA	NA	NA	NA
bom001no-CL969Contig1	YES	XP_625164	Apis mellifera	3e-95	PREDICTED: similar to CG14542-PA [Apis mellifera]
bom001no-CL970Contig1	YES	XP_002429615	Pediculus humanus corporis	1e-19	NEDD8 precursor, putative [Pediculus humanus corporis] gb|EEB16877.1| NEDD8 precursor, putative [Pediculus humanus corporis]
bom001no-CL971Contig1	YES	XP_395047	Apis mellifera	1e-118	PREDICTED: similar to Phosphoglycerate kinase isoform 1 [Apis mellifera]
bom001no-CL972Contig1	NO	NA	NA	NA	NA
bom001no-CL972Contig2	NO	NA	NA	NA	NA
bom001no-CL973Contig1	YES	XP_392037	Apis mellifera	6e-72	PREDICTED: similar to mitochondrial ribosomal protein S34 CG13037-PA [Apis mellifera]
bom001no-CL974Contig1	YES	XP_396630	Apis mellifera	8e-80	PREDICTED: similar to Mediator complex subunit 7 CG31390-PA isoform 1 [Apis mellifera]
bom001no-CL974Contig2	YES	XP_396630	Apis mellifera	3e-27	PREDICTED: similar to Mediator complex subunit 7 CG31390-PA isoform 1 [Apis mellifera]
bom001no-CL975Contig1	YES	ABR27872	Triatoma infestans	2e-90	eukaryotic translation initiation factor 3 subunit 12-like protein [Triatoma infestans]
bom001no-CL976Contig1	YES	XP_625026	Apis mellifera	1e-145	PREDICTED: similar to CG2656-PA [Apis mellifera]
bom001no-CL977Contig1	YES	XP_393588	Apis mellifera	1e-145	PREDICTED: similar to eIF3-S9 CG4878-PB, isoform B isoform 1 [Apis mellifera]
bom001no-CL977Contig2	YES	XP_393588	Apis mellifera	0	PREDICTED: similar to eIF3-S9 CG4878-PB, isoform B isoform 1 [Apis mellifera]
bom001no-CL978Contig1	YES	XP_001122088	Apis mellifera	6e-08	PREDICTED: hypothetical protein [Apis mellifera]
bom001no-CL978Contig2	NO	NA	NA	NA	NA
bom001no-CL979Contig1	YES	XP_623308	Apis mellifera	8e-33	PREDICTED: similar to CG31712-PA isoform 1 [Apis mellifera]
bom001no-CL980Contig1	YES	XP_397347	Apis mellifera	0	PREDICTED: similar to Cytochrome P450 6a2 (CYPVIA2) (P450-B1) [Apis mellifera]
bom001no-CL981Contig1	YES	XP_624507	Apis mellifera	1e-122	PREDICTED: similar to Tetraspanin 74F CG5492-PB, isoform B isoform 1 [Apis mellifera]
bom001no-CL982Contig1	NO	NA	NA	NA	NA
bom001no-CL983Contig1	YES	XP_001600309	Nasonia vitripennis	1e-163	PREDICTED: similar to conserved hypothetical protein [Nasonia vitripennis]
bom001no-CL984Contig1	YES	XP_393185	Apis mellifera	1e-113	PREDICTED: similar to CstF-50 CG2261-PA, isoform A isoform 1 [Apis mellifera]
bom001no-CL985Contig1	YES	XP_396653	Apis mellifera	1e-107	PREDICTED: similar to Tropomyosin-2 (Tropomyosin I) [Apis mellifera]
bom001no-CL986Contig1	YES	XP_393353	Apis mellifera	1e-92	PREDICTED: similar to RAB21, member RAS oncogene family [Apis mellifera]
bom001no-CL987Contig1	YES	XP_001121665	Apis mellifera	1e-102	PREDICTED: similar to translin-associated factor X [Apis mellifera]
bom001no-CL988Contig1	YES	XP_393710	Apis mellifera	1e-125	PREDICTED: similar to CG13284-PA, isoform A [Apis mellifera]
bom001no-CL989Contig1	YES	XP_001121228	Apis mellifera	1e-134	PREDICTED: similar to CG11986-PA [Apis mellifera]
bom001no-CL990Contig1	YES	XP_001123128	Apis mellifera	1e-122	PREDICTED: similar to CG7523-PA [Apis mellifera]
bom001no-CL991Contig1	YES	XP_395310	Apis mellifera	4e-96	PREDICTED: similar to COP9 complex homolog subunit 7 CG2038-PA [Apis mellifera]
bom001no-CL992Contig1	YES	XP_393362	Apis mellifera	0	PREDICTED: similar to CG30118-PA [Apis mellifera]
bom001no-CL993Contig1	YES	XP_624951	Apis mellifera	1e-87	PREDICTED: similar to eIF-5A CG3186-PA, isoform A [Apis mellifera]
bom001no-CL994Contig1	NO	NA	NA	NA	NA
bom001no-CL994Contig2	YES	XP_975532	Tribolium castaneum	8e-17	PREDICTED: similar to conserved hypothetical protein [Tribolium castaneum]
bom001no-CL995Contig1	YES	XP_001120945	Apis mellifera	1e-54	PREDICTED: similar to nuclear DNA-binding protein [Apis mellifera]
bom001no-CL996Contig1	YES	XP_393098	Apis mellifera	1e-166	PREDICTED: similar to CG13868-PA [Apis mellifera]
bom001no-CL997Contig1	YES	XP_393266	Apis mellifera	1e-116	PREDICTED: similar to alcohol dehydrogenase 5 [Apis mellifera]
bom001no-CL998Contig1	YES	XP_001122072	Apis mellifera	3e-72	PREDICTED: similar to chrowded CG3870-PA [Apis mellifera]
bom001no-CL999Contig1	YES	XP_624141	Apis mellifera	4e-67	PREDICTED: similar to survivor of motor neuron protein interacting protein 1 [Apis mellifera]
bom001no-CL1000Contig1	YES	XP_001122379	Apis mellifera	8e-78	PREDICTED: similar to CG31248-PA [Apis mellifera]
bom001no-CL1001Contig1	NO	NA	NA	NA	NA
bom001no-CL1002Contig1	NO	NA	NA	NA	NA
bom001no-CL1003Contig1	NO	NA	NA	NA	NA
bom001no-CL1004Contig1	YES	NP_001137393	Apis mellifera	6e-68	corazonin receptor [Apis mellifera] gb|AAX83120.1| corazonin receptor [Apis mellifera]
bom001no-CL1005Contig1	NO	NA	NA	NA	NA
bom001no-CL1006Contig1	YES	XP_623574	Apis mellifera	1e-128	PREDICTED: similar to phosphoglycerate mutase family member 5 [Apis mellifera]
bom001no-CL1007Contig1	YES	XP_396930	Apis mellifera	6e-54	PREDICTED: similar to Cytochrome b5 (CYTB5) [Apis mellifera]
bom001no-CL1008Contig1	YES	XP_001120953	Apis mellifera	0	PREDICTED: similar to coatomer protein complex, subunit beta [Apis mellifera]
bom001no-CL1009Contig1	YES	XP_623422	Apis mellifera	1e-129	PREDICTED: similar to CG32121-PA isoform 2 [Apis mellifera]
bom001no-CL1010Contig1	YES	XP_391973	Apis mellifera	1e-152	PREDICTED: similar to CG4851-PA [Apis mellifera]
bom001no-CL1011Contig1	YES	XP_624603	Apis mellifera	3e-99	PREDICTED: similar to CG4164-PA [Apis mellifera]
bom001no-CL1012Contig1	YES	XP_394528	Apis mellifera	1e-124	PREDICTED: similar to dribble CG4258-PA [Apis mellifera]
bom001no-CL1013Contig1	YES	XP_001122901	Apis mellifera	1e-130	PREDICTED: similar to CG4407-PA, isoform A [Apis mellifera]
bom001no-CL1013Contig2	YES	XP_001122901	Apis mellifera	1e-69	PREDICTED: similar to CG4407-PA, isoform A [Apis mellifera]
bom001no-CL1014Contig1	YES	XP_392722	Apis mellifera	0	PREDICTED: similar to Tat-binding protein-1 CG10370-PA [Apis mellifera]
bom001no-CL1014Contig2	YES	XP_392722	Apis mellifera	1e-103	PREDICTED: similar to Tat-binding protein-1 CG10370-PA [Apis mellifera]
bom001no-CL1015Contig1	NO	NA	NA	NA	NA
bom001no-CL1015Contig2	NO	NA	NA	NA	NA
bom001no-CL1016Contig1	NO	NA	NA	NA	NA
bom001no-CL1017Contig1	YES	XP_001120580	Apis mellifera	4e-50	PREDICTED: similar to CG3420-PA [Apis mellifera]
bom001no-CL1018Contig1	YES	XP_623995	Apis mellifera	1e-114	PREDICTED: similar to CG9307-PA isoform 2 [Apis mellifera]
bom001no-CL1018Contig2	YES	XP_623995	Apis mellifera	1e-33	PREDICTED: similar to CG9307-PA isoform 2 [Apis mellifera]
bom001no-CL1019Contig1	YES	XP_625035	Apis mellifera	1e-133	PREDICTED: similar to CG4199-PD, isoform D [Apis mellifera]
bom001no-CL1020Contig1	YES	XP_624818	Apis mellifera	1e-110	PREDICTED: similar to CG9298-PA [Apis mellifera]
bom001no-CL1021Contig1	YES	XP_001606729	Nasonia vitripennis	5e-65	PREDICTED: similar to conserved hypothetical protein, partial [Nasonia vitripennis]
bom001no-CL1022Contig1	YES	XP_392498	Apis mellifera	1e-110	PREDICTED: similar to CG6465-PA [Apis mellifera]
bom001no-CL1022Contig2	YES	XP_392498	Apis mellifera	1e-130	PREDICTED: similar to CG6465-PA [Apis mellifera]
bom001no-CL1023Contig1	YES	XP_624548	Apis mellifera	2e-92	PREDICTED: similar to CG6512-PB, isoform B [Apis mellifera]
bom001no-CL1024Contig1	NO	NA	NA	NA	NA
bom001no-CL1025Contig1	YES	XP_395044	Apis mellifera	2e-82	PREDICTED: similar to CG9947-PA isoform 1 [Apis mellifera]
bom001no-CL1026Contig1	YES	XP_001121364	Apis mellifera	1e-144	PREDICTED: similar to alpha-aminoadipate aminotransferase, partial [Apis mellifera]
bom001no-CL1027Contig1	YES	XP_002159908	Hydra magnipapillata	7e-09	PREDICTED: similar to SET domain and mariner transposase fusion [Hydra magnipapillata]
bom001no-CL1028Contig1	YES	XP_393298	Apis mellifera	3e-93	PREDICTED: similar to PHD finger protein 22 [Apis mellifera]
bom001no-CL1029Contig1	YES	XP_001121338	Apis mellifera	1e-114	PREDICTED: similar to tungus CG8253-PA [Apis mellifera]
bom001no-CL1029Contig2	YES	XP_001121338	Apis mellifera	2e-92	PREDICTED: similar to tungus CG8253-PA [Apis mellifera]
bom001no-CL1030Contig1	YES	XP_624341	Apis mellifera	1e-109	PREDICTED: similar to Proteasome subunit alpha type 5 (Proteasome zeta chain) (Macropain zeta chain) (Multicatalytic endopeptidase complex zeta chain) [Apis mellifera]
bom001no-CL1031Contig1	YES	XP_623642	Apis mellifera	3e-74	PREDICTED: similar to Tetraspanin 97E CG6323-PA, isoform A [Apis mellifera]
bom001no-CL1032Contig1	YES	XP_001655861	Aedes aegypti	1e-109	synaptic vesicle protein [Aedes aegypti] gb|EAT35757.1| synaptic vesicle protein [Aedes aegypti]
bom001no-CL1033Contig1	YES	XP_001606321	Nasonia vitripennis	1e-130	PREDICTED: similar to conserved hypothetical protein [Nasonia vitripennis]
bom001no-CL1034Contig1	NO	NA	NA	NA	NA
bom001no-CL1035Contig1	YES	NP_001011654	Apis mellifera	2e-76	troponin C type IIb [Apis mellifera] tpg|DAA01877.1| TPA_inf: troponin C type IIb [Apis mellifera]
bom001no-CL1035Contig2	YES	NP_001011654	Apis mellifera	2e-75	troponin C type IIb [Apis mellifera] tpg|DAA01877.1| TPA_inf: troponin C type IIb [Apis mellifera]
bom001no-CL1036Contig1	YES	XP_395151	Apis mellifera	1e-162	PREDICTED: similar to macrophage erythroblast attacher isoform 2 isoform 1 [Apis mellifera]
bom001no-CL1037Contig1	YES	XP_392911	Apis mellifera	4e-11	PREDICTED: similar to CG2950-PB, isoform B isoform 1 [Apis mellifera]
bom001no-CL1038Contig1	YES	NP_001153522	Apis mellifera	1e-106	heat shock protein cognate 4 [Apis mellifera]
bom001no-CL1039Contig1	NO	NA	NA	NA	NA
bom001no-CL1040Contig1	YES	XP_001119959	Apis mellifera	1e-124	PREDICTED: similar to CG1440-PA [Apis mellifera]
bom001no-CL1041Contig1	YES	XP_001120198	Apis mellifera	5e-67	PREDICTED: similar to lola like CG5738-PA, isoform A [Apis mellifera]
bom001no-CL1042Contig1	YES	XP_394669	Apis mellifera	1e-121	PREDICTED: similar to Negative elongation factor E CG5994-PA [Apis mellifera]
bom001no-CL1043Contig1	YES	XP_391860	Apis mellifera	7e-85	PREDICTED: similar to B52 CG10851-PB, isoform B [Apis mellifera]
bom001no-CL1044Contig1	YES	XP_625095	Apis mellifera	1e-124	PREDICTED: similar to CG5590-PA [Apis mellifera]
bom001no-CL1045Contig1	YES	XP_624399	Apis mellifera	1e-111	PREDICTED: similar to Mitochondrial 2-oxoglutarate/malate carrier protein (OGCP) (Solute carrier family 25 member 11) [Apis mellifera]
bom001no-CL1046Contig1	YES	XP_623357	Apis mellifera	0	PREDICTED: similar to CG8036-PB, isoform B isoform 2 [Apis mellifera]
bom001no-CL1047Contig1	NO	NA	NA	NA	NA
bom001no-CL1048Contig1	YES	XP_396504	Apis mellifera	1e-101	PREDICTED: similar to CG3957-PA [Apis mellifera]
bom001no-CL1049Contig1	YES	XP_392210	Apis mellifera	1e-158	PREDICTED: similar to acid cluster protein 33 [Apis mellifera]
bom001no-CL1050Contig1	YES	XP_392692	Apis mellifera	1e-119	PREDICTED: similar to proteasome (prosome, macropain) 26S subunit, non-ATPase, 13 [Apis mellifera]
bom001no-CL1051Contig1	YES	XP_395917	Apis mellifera	4e-95	PREDICTED: similar to Eip55E CG5345-PA [Apis mellifera]
bom001no-CL1052Contig1	YES	XP_001122514	Apis mellifera	1e-113	PREDICTED: hypothetical protein [Apis mellifera]
bom001no-CL1053Contig1	YES	XP_624945	Apis mellifera	2e-88	PREDICTED: similar to CG4729-PA, isoform A [Apis mellifera]
bom001no-CL1054Contig1	NO	NA	NA	NA	NA
bom001no-CL1054Contig2	NO	NA	NA	NA	NA
bom001no-CL1055Contig1	YES	XP_001605059	Nasonia vitripennis	2e-38	PREDICTED: similar to fatty acid synthase [Nasonia vitripennis]
bom001no-CL1055Contig2	YES	XP_396268	Apis mellifera	1e-151	PREDICTED: similar to CG3523-PA [Apis mellifera]
bom001no-CL1056Contig1	NO	NA	NA	NA	NA
bom001no-CL1056Contig2	NO	NA	NA	NA	NA
bom001no-CL1057Contig1	YES	XP_001603181	Nasonia vitripennis	1e-135	PREDICTED: similar to small calcium-binding mitochondrial carrier, putative [Nasonia vitripennis]
bom001no-CL1058Contig1	YES	XP_001121455	Apis mellifera	1e-132	PREDICTED: similar to CG33509-PA, partial [Apis mellifera]
bom001no-CL1059Contig1	YES	XP_392920	Apis mellifera	8e-68	PREDICTED: similar to baculoviral IAP repeat-containing 5 [Apis mellifera] ref|XP_001119827.1| PREDICTED: similar to baculoviral IAP repeat-containing 5 [Apis mellifera]
bom001no-CL1059Contig2	YES	XP_392920	Apis mellifera	6e-69	PREDICTED: similar to baculoviral IAP repeat-containing 5 [Apis mellifera] ref|XP_001119827.1| PREDICTED: similar to baculoviral IAP repeat-containing 5 [Apis mellifera]
bom001no-CL1060Contig1	YES	XP_394155	Apis mellifera	3e-66	PREDICTED: similar to mitochondrial ribosomal protein S11 CG5184-PA, isoform A [Apis mellifera]
bom001no-CL1061Contig1	YES	XP_394542	Apis mellifera	1e-114	PREDICTED: similar to kinesin family member 21A isoform 1 [Apis mellifera]
bom001no-CL1062Contig1	YES	XP_625166	Apis mellifera	1e-70	PREDICTED: similar to CG10221-PA [Apis mellifera]
bom001no-CL1063Contig1	YES	XP_001121565	Apis mellifera	0	PREDICTED: similar to Ect3 CG3132-PA [Apis mellifera]
bom001no-CL1063Contig2	YES	XP_001121565	Apis mellifera	3e-92	PREDICTED: similar to Ect3 CG3132-PA [Apis mellifera]
bom001no-CL1064Contig1	YES	XP_001603900	Nasonia vitripennis	3e-67	PREDICTED: similar to ENSANGP00000019735 [Nasonia vitripennis]
bom001no-CL1065Contig1	NO	NA	NA	NA	NA
bom001no-CL1065Contig2	YES	XP_001121931	Apis mellifera	4e-06	PREDICTED: similar to thread CG12284-PA, isoform A [Apis mellifera]
bom001no-CL1066Contig1	YES	XP_001122328	Apis mellifera	3e-65	PREDICTED: similar to Transferrin 3 CG3666-PA [Apis mellifera]
bom001no-CL1067Contig1	YES	XP_392352	Apis mellifera	0	PREDICTED: similar to H326 [Apis mellifera]
bom001no-CL1068Contig1	YES	AAK71993	Apis mellifera	5e-88	1D-myo-inositol-trisphosphate 3-kinase isoform C [Apis mellifera]
bom001no-CL1069Contig1	YES	XP_001119919	Apis mellifera	3e-65	PREDICTED: similar to mitochondrial ribosomal protein L30 CG7038-PA [Apis mellifera]
bom001no-CL1070Contig1	NO	NA	NA	NA	NA
bom001no-CL1070Contig2	NO	NA	NA	NA	NA
bom001no-CL1071Contig1	YES	XP_394009	Apis mellifera	1e-142	PREDICTED: similar to CG16771-PA isoform 1 [Apis mellifera]
bom001no-CL1071Contig2	YES	XP_394009	Apis mellifera	5e-26	PREDICTED: similar to CG16771-PA isoform 1 [Apis mellifera]
bom001no-CL1072Contig1	YES	XP_394061	Apis mellifera	1e-172	PREDICTED: similar to Ornithine aminotransferase precursor CG8782-PA [Apis mellifera]
bom001no-CL1073Contig1	YES	XP_001946863	Acyrthosiphon pisum	7e-10	PREDICTED: similar to Tigger transposable element-derived protein 6 [Acyrthosiphon pisum]
bom001no-CL1074Contig1	YES	XP_392406	Apis mellifera	1e-107	PREDICTED: similar to Mob1 CG11711-PD, isoform D [Apis mellifera]
bom001no-CL1075Contig1	YES	XP_395853	Apis mellifera	1e-67	PREDICTED: similar to CG10664-PA, isoform A [Apis mellifera]
bom001no-CL1076Contig1	YES	XP_623140	Apis mellifera	2e-63	PREDICTED: similar to Elongin C CG9291-PB, isoform B isoform 2 [Apis mellifera]
bom001no-CL1077Contig1	YES	XP_001122128	Apis mellifera	1e-113	PREDICTED: similar to CG7488-PA [Apis mellifera]
bom001no-CL1078Contig1	YES	XP_001608216	Nasonia vitripennis	2e-51	PREDICTED: similar to PP238 [Nasonia vitripennis]
bom001no-CL1079Contig1	YES	XP_001120930	Apis mellifera	1e-104	PREDICTED: similar to F-box only protein 6 (F-box only protein 6b) [Apis mellifera]
bom001no-CL1080Contig1	YES	XP_001120308	Apis mellifera	2e-38	PREDICTED: similar to n-synaptobrevin CG17248-PA, isoform A isoform 2 [Apis mellifera] ref|XP_001120242.1| PREDICTED: similar to n-synaptobrevin CG17248-PA, isoform A isoform 1 [Apis mellifera]
bom001no-CL1081Contig1	YES	XP_624537	Apis mellifera	8e-46	PREDICTED: similar to CG2021-PA [Apis mellifera]
bom001no-CL1082Contig1	YES	XP_394140	Apis mellifera	2e-74	PREDICTED: similar to CG7484-PB [Apis mellifera]
bom001no-CL1083Contig1	YES	XP_395279	Apis mellifera	8e-57	PREDICTED: similar to Darkener of apricot CG33553-PE, isoform E, partial [Apis mellifera]
bom001no-CL1084Contig1	YES	XP_625185	Apis mellifera	7e-65	PREDICTED: similar to Prefoldin subunit 6 (Protein Ke2) [Apis mellifera]
bom001no-CL1085Contig1	YES	XP_396145	Apis mellifera	0	PREDICTED: similar to CG5196-PA, isoform A [Apis mellifera]
bom001no-CL1086Contig1	YES	XP_623803	Apis mellifera	3e-76	PREDICTED: similar to Cell growth-regulating nucleolar protein [Apis mellifera]
bom001no-CL1087Contig1	YES	XP_624756	Apis mellifera	0	PREDICTED: similar to CG11490-PA [Apis mellifera]
bom001no-CL1088Contig1	YES	XP_392943	Apis mellifera	0	PREDICTED: similar to protein phosphatase 1, catalytic subunit, gamma isoform isoform 1 [Apis mellifera]
bom001no-CL1089Contig1	YES	XP_395441	Apis mellifera	1e-171	PREDICTED: similar to eIF2B- CG8190-PA [Apis mellifera]
bom001no-CL1090Contig1	YES	XP_624946	Apis mellifera	2e-95	PREDICTED: similar to DEAD-box helicase Dbp80 [Apis mellifera]
bom001no-CL1091Contig1	YES	XP_001120669	Apis mellifera	1e-65	PREDICTED: similar to CG5096-PA [Apis mellifera]
bom001no-CL1092Contig1	YES	XP_624445	Apis mellifera	1e-143	PREDICTED: similar to ring finger protein 153 [Apis mellifera]
bom001no-CL1093Contig1	YES	XP_001603892	Nasonia vitripennis	7e-78	PREDICTED: similar to ribosomal protein L24 [Nasonia vitripennis]
bom001no-CL1094Contig1	YES	AAL48947	Drosophila melanogaster	1e-05	RE34669p [Drosophila melanogaster]
bom001no-CL1095Contig1	NO	NA	NA	NA	NA
bom001no-CL1096Contig1	YES	XP_624245	Apis mellifera	2e-37	PREDICTED: similar to Sepiapterin reductase CG12117-PA [Apis mellifera]
bom001no-CL1097Contig1	YES	XP_001121596	Apis mellifera	9e-79	PREDICTED: similar to CG14184-PA [Apis mellifera]
bom001no-CL1098Contig1	YES	XP_393352	Apis mellifera	3e-51	PREDICTED: similar to SC35 CG5442-PB, isoform B [Apis mellifera]
bom001no-CL1099Contig1	NO	NA	NA	NA	NA
bom001no-CL1100Contig1	YES	XP_623756	Apis mellifera	1e-121	PREDICTED: similar to Muscle-specific protein 300 CG33715-PB, isoform B [Apis mellifera]
bom001no-CL1101Contig1	YES	XP_623788	Apis mellifera	1e-103	PREDICTED: similar to CG10237-PB, isoform B isoform 2 [Apis mellifera] ref|XP_391911.2| PREDICTED: similar to CG10237-PB, isoform B isoform 1 [Apis mellifera]
bom001no-CL1102Contig1	YES	XP_394545	Apis mellifera	3e-86	PREDICTED: similar to DnaJ (Hsp40) homolog, subfamily B, member 1 isoform 1 [Apis mellifera]
bom001no-CL1102Contig2	YES	XP_624573	Apis mellifera	1e-13	PREDICTED: similar to CG7888-PB, isoform B [Apis mellifera]
bom001no-CL1103Contig1	NO	NA	NA	NA	NA
bom001no-CL1104Contig1	YES	XP_624349	Apis mellifera	1e-150	PREDICTED: similar to CG9535-PA, isoform A [Apis mellifera]
bom001no-CL1105Contig1	YES	XP_001601605	Nasonia vitripennis	3e-33	PREDICTED: similar to conserved hypothetical protein [Nasonia vitripennis]
bom001no-CL1106Contig1	YES	XP_394906	Apis mellifera	5e-73	PREDICTED: similar to CG11166-PD, isoform D isoform 1 [Apis mellifera]
bom001no-CL1106Contig2	YES	XP_394906	Apis mellifera	2e-98	PREDICTED: similar to CG11166-PD, isoform D isoform 1 [Apis mellifera]
bom001no-CL1107Contig1	YES	XP_001119866	Apis mellifera	2e-27	PREDICTED: similar to CG5705-PA [Apis mellifera]
bom001no-CL1108Contig1	YES	XP_624813	Apis mellifera	6e-96	PREDICTED: similar to CG32808-PA, partial [Apis mellifera]
bom001no-CL1109Contig1	YES	XP_624304	Apis mellifera	1e-102	PREDICTED: similar to CG1707-PA [Apis mellifera]
bom001no-CL1110Contig1	YES	XP_001119988	Apis mellifera	1e-176	PREDICTED: similar to CG8889-PA, isoform A [Apis mellifera]
bom001no-CL1111Contig1	YES	XP_625052	Apis mellifera	2e-64	PREDICTED: similar to Alpha- and gamma-adaptin-binding protein p34 isoform 2 [Apis mellifera]
bom001no-CL1112Contig1	YES	XP_625236	Apis mellifera	8e-58	PREDICTED: hypothetical protein isoform 1 [Apis mellifera]
bom001no-CL1113Contig1	YES	XP_001122542	Apis mellifera	1e-166	PREDICTED: similar to Rab geranylgeranyltransferase, beta subunit [Apis mellifera]
bom001no-CL1114Contig1	YES	XP_392858	Apis mellifera	1e-111	PREDICTED: similar to CG7039-PA [Apis mellifera]
bom001no-CL1115Contig1	YES	XP_001120167	Apis mellifera	1e-66	PREDICTED: similar to CG17262-PA [Apis mellifera]
bom001no-CL1115Contig2	YES	XP_001120167	Apis mellifera	1e-55	PREDICTED: similar to CG17262-PA [Apis mellifera]
bom001no-CL1116Contig1	YES	XP_623865	Apis mellifera	2e-50	PREDICTED: similar to Syntaxin-18 (Growth-inhibiting gene 9 protein) [Apis mellifera]
bom001no-CL1117Contig1	YES	XP_393575	Apis mellifera	2e-78	PREDICTED: similar to Protein lethal(2)essential for life (Protein Efl21) isoform 1 [Apis mellifera]
bom001no-CL1118Contig1	YES	XP_624220	Apis mellifera	6e-77	PREDICTED: similar to CG11586-PA [Apis mellifera]
bom001no-CL1119Contig1	YES	XP_392023	Apis mellifera	9e-65	PREDICTED: similar to lethal (3) neo18 CG9762-PA [Apis mellifera]
bom001no-CL1120Contig1	YES	XP_393651	Apis mellifera	1e-100	PREDICTED: similar to R04B5.5 [Apis mellifera]
bom001no-CL1121Contig1	NO	NA	NA	NA	NA
bom001no-CL1122Contig1	NO	NA	NA	NA	NA
bom001no-CL1123Contig1	YES	XP_397432	Apis mellifera	9e-80	PREDICTED: similar to CG2789-PA [Apis mellifera]
bom001no-CL1124Contig1	NO	NA	NA	NA	NA
bom001no-CL1124Contig2	NO	NA	NA	NA	NA
bom001no-CL1125Contig1	NO	NA	NA	NA	NA
bom001no-CL1126Contig1	YES	XP_394373	Apis mellifera	1e-59	PREDICTED: similar to CG6013-PA [Apis mellifera]
bom001no-CL1127Contig1	YES	XP_624408	Apis mellifera	1e-150	PREDICTED: similar to CG3609-PA [Apis mellifera]
bom001no-CL1128Contig1	YES	XP_624760	Apis mellifera	1e-98	PREDICTED: similar to PQ loop repeat containing 1 [Apis mellifera]
bom001no-CL1128Contig2	YES	XP_624760	Apis mellifera	1e-93	PREDICTED: similar to PQ loop repeat containing 1 [Apis mellifera]
bom001no-CL1129Contig1	NO	NA	NA	NA	NA
bom001no-CL1130Contig1	YES	AAS13459	Drosophila simulans	1e-68	putative reverse transcriptase [Drosophila simulans]
bom001no-CL1131Contig1	YES	XP_625083	Apis mellifera	1e-137	PREDICTED: similar to CG12292-PA [Apis mellifera]
bom001no-CL1132Contig1	NO	NA	NA	NA	NA
bom001no-CL1133Contig1	YES	XP_001119947	Apis mellifera	9e-66	PREDICTED: similar to ribosomal protein S11 [Apis mellifera]
bom001no-CL1134Contig1	NO	NA	NA	NA	NA
bom001no-CL1135Contig1	YES	XP_623774	Apis mellifera	1e-105	PREDICTED: similar to activating signal cointegrator 1 complex subunit 1 [Apis mellifera]
bom001no-CL1136Contig1	YES	XP_624109	Apis mellifera	6e-75	PREDICTED: similar to CG7215-PA, isoform A [Apis mellifera]
bom001no-CL1137Contig1	NO	NA	NA	NA	NA
bom001no-CL1138Contig1	YES	XP_394968	Apis mellifera	1e-125	PREDICTED: similar to Sperm-associated antigen 6 (PF16 protein homolog) (Axoneme central apparatus protein) isoform 1 [Apis mellifera]
bom001no-CL1139Contig1	YES	XP_625069	Apis mellifera	1e-147	PREDICTED: similar to CG12338-PA [Apis mellifera]
bom001no-CL1140Contig1	YES	XP_394330	Apis mellifera	1e-122	PREDICTED: similar to CG9904-PA isoform 1 [Apis mellifera]
bom001no-CL1141Contig1	NO	NA	NA	NA	NA
bom001no-CL1141Contig2	YES	XP_001606509	Nasonia vitripennis	1e-101	PREDICTED: similar to ENSANGP00000010532 [Nasonia vitripennis]
bom001no-CL1142Contig1	NO	NA	NA	NA	NA
bom001no-CL1143Contig1	YES	XP_001122637	Apis mellifera	4e-28	PREDICTED: similar to CG11500-PA [Apis mellifera]
bom001no-CL1144Contig1	YES	XP_624203	Apis mellifera	3e-99	PREDICTED: similar to CG12128-PA, isoform A, partial [Apis mellifera]
bom001no-CL1145Contig1	YES	XP_392188	Apis mellifera	1e-84	PREDICTED: similar to CG32850-PA isoform 1 [Apis mellifera]
bom001no-CL1146Contig1	YES	XP_001120078	Apis mellifera	9e-50	PREDICTED: similar to Thor CG8846-PA [Apis mellifera]
bom001no-CL1147Contig1	YES	XP_393261	Apis mellifera	1e-140	PREDICTED: similar to F48E3.8a [Apis mellifera]
bom001no-CL1148Contig1	YES	XP_001120511	Apis mellifera	0	PREDICTED: similar to CG9801-PA, isoform A [Apis mellifera]
bom001no-CL1149Contig1	YES	XP_624433	Apis mellifera	2e-98	PREDICTED: similar to Oligosaccharyltransferase 48kD subunit CG9022-PA isoform 1 [Apis mellifera]
bom001no-CL1150Contig1	YES	XP_393026	Apis mellifera	1e-123	PREDICTED: similar to Oscillin CG6957-PA, isoform A isoform 1 [Apis mellifera]
bom001no-CL1151Contig1	YES	XP_001121718	Apis mellifera	1e-113	PREDICTED: similar to CG11200-PB, isoform B [Apis mellifera]
bom001no-CL1152Contig1	YES	XP_396992	Apis mellifera	1e-21	PREDICTED: similar to CG14593-PA [Apis mellifera]
bom001no-CL1153Contig1	YES	XP_393113	Apis mellifera	1e-137	PREDICTED: similar to pleckstrin homology domain containing, family K member 1 [Apis mellifera]
bom001no-CL1154Contig1	NO	NA	NA	NA	NA
bom001no-CL1154Contig2	NO	NA	NA	NA	NA
bom001no-CL1155Contig1	YES	XP_625213	Apis mellifera	3e-59	PREDICTED: similar to CG14407-PA [Apis mellifera]
bom001no-CL1156Contig1	YES	XP_001601050	Nasonia vitripennis	7e-60	PREDICTED: similar to conserved hypothetical protein [Nasonia vitripennis]
bom001no-CL1157Contig1	YES	XP_397331	Apis mellifera	4e-71	PREDICTED: similar to M60.7 [Apis mellifera]
bom001no-CL1157Contig2	YES	XP_397331	Apis mellifera	8e-18	PREDICTED: similar to M60.7 [Apis mellifera]
bom001no-CL1158Contig1	YES	XP_624692	Apis mellifera	6e-79	PREDICTED: similar to CG1702-PA [Apis mellifera]
bom001no-CL1159Contig1	YES	XP_392902	Apis mellifera	5e-83	PREDICTED: similar to Ubiquitin carboxy-terminal hydrolase CG4265-PA [Apis mellifera]
bom001no-CL1160Contig1	YES	BAA86911	Periplaneta americana	1e-131	homologue of Sarcophaga 26,29kDa proteinase [Periplaneta americana]
bom001no-CL1161Contig1	YES	XP_001120151	Apis mellifera	1e-165	PREDICTED: similar to Protein FAM45B [Apis mellifera]
bom001no-CL1162Contig1	YES	XP_001603327	Nasonia vitripennis	2e-58	PREDICTED: similar to oxidoreductase [Nasonia vitripennis]
bom001no-CL1163Contig1	YES	XP_394657	Apis mellifera	2e-90	PREDICTED: similar to ubiquinol-cytochrome c reductase, Rieske iron-sulfur polypeptide 1 [Apis mellifera]
bom001no-CL1163Contig2	YES	XP_394657	Apis mellifera	7e-87	PREDICTED: similar to ubiquinol-cytochrome c reductase, Rieske iron-sulfur polypeptide 1 [Apis mellifera]
bom001no-CL1164Contig1	YES	AAQ90412	Bombus ignitus	2e-36	defensin [Bombus ignitus] gb|AAQ94318.1| defensin [Bombus ignitus]
bom001no-CL1165Contig1	YES	XP_624311	Apis mellifera	3e-93	PREDICTED: similar to ATP synthase B chain, mitochondrial precursor (FO-ATP synthase subunit B) [Apis mellifera]
bom001no-CL1166Contig1	YES	XP_397284	Apis mellifera	1e-50	PREDICTED: similar to translocase of outer mitochondrial membrane 20 homolog [Apis mellifera]
bom001no-CL1167Contig1	YES	XP_396066	Apis mellifera	3e-91	PREDICTED: similar to solute carrier family 35, member E2, partial [Apis mellifera]
bom001no-CL1168Contig1	YES	XP_396423	Apis mellifera	0	PREDICTED: similar to wdr45 like isoform 1 [Apis mellifera]
bom001no-CL1169Contig1	YES	XP_001602065	Nasonia vitripennis	2e-07	PREDICTED: hypothetical protein [Nasonia vitripennis]
bom001no-CL1170Contig1	YES	XP_001120040	Apis mellifera	1e-128	PREDICTED: similar to RNA methyltransferase like 1 [Apis mellifera]
bom001no-CL1171Contig1	YES	XP_001120557	Apis mellifera	4e-82	PREDICTED: similar to CG7550-PA [Apis mellifera]
bom001no-CL1172Contig1	YES	XP_001119907	Apis mellifera	4e-91	PREDICTED: similar to Programmed cell death protein 2 (Zinc finger protein Rp-8) [Apis mellifera]
bom001no-CL1173Contig1	YES	XP_624652	Apis mellifera	5e-83	PREDICTED: similar to CG2246-PB, isoform B [Apis mellifera]
bom001no-CL1174Contig1	YES	ACT66878	Apis andreniformis	9e-93	Gram-negative bacteria-binding protein 1-1 [Apis andreniformis]
bom001no-CL1175Contig1	NO	NA	NA	NA	NA
bom001no-CL1176Contig1	YES	XP_623206	Apis mellifera	6e-75	PREDICTED: similar to MrgBP CG13746-PA [Apis mellifera]
bom001no-CL1177Contig1	YES	XP_623921	Apis mellifera	1e-88	PREDICTED: similar to Adenylate kinase-2 CG3140-PA [Apis mellifera]
bom001no-CL1178Contig1	YES	XP_397320	Apis mellifera	4e-69	PREDICTED: similar to orange CG3029-PA isoform 1 [Apis mellifera]
bom001no-CL1179Contig1	YES	XP_624343	Apis mellifera	0	PREDICTED: similar to CG11963-PA [Apis mellifera]
bom001no-CL1180Contig1	NO	NA	NA	NA	NA
bom001no-CL1181Contig1	YES	XP_396143	Apis mellifera	3e-32	PREDICTED: similar to glioma tumor suppressor candidate region gene 2 [Apis mellifera]
bom001no-CL1182Contig1	NO	NA	NA	NA	NA
bom001no-CL1183Contig1	YES	XP_001601244	Nasonia vitripennis	1e-81	PREDICTED: similar to CG8067-PA [Nasonia vitripennis]
bom001no-CL1183Contig2	YES	XP_001601244	Nasonia vitripennis	1e-132	PREDICTED: similar to CG8067-PA [Nasonia vitripennis]
bom001no-CL1184Contig1	YES	XP_624172	Apis mellifera	1e-168	PREDICTED: similar to Arc-p34 CG10954-PA [Apis mellifera]
bom001no-CL1185Contig1	YES	XP_624500	Apis mellifera	2e-87	PREDICTED: similar to Syntaxin 5 CG4214-PA, isoform A [Apis mellifera]
bom001no-CL1186Contig1	YES	XP_624823	Apis mellifera	1e-118	PREDICTED: similar to CG5958-PA [Apis mellifera]
bom001no-CL1187Contig1	YES	XP_394902	Apis mellifera	2e-89	PREDICTED: similar to CG17119-PA, isoform A [Apis mellifera]
bom001no-CL1188Contig1	YES	XP_394460	Apis mellifera	1e-146	PREDICTED: similar to CG17257-PB, isoform B [Apis mellifera]
bom001no-CL1188Contig2	NO	NA	NA	NA	NA
bom001no-CL1189Contig1	YES	XP_001123015	Apis mellifera	5e-43	PREDICTED: similar to bolA-like 3 isoform 1 [Apis mellifera]
bom001no-CL1190Contig1	YES	XP_397543	Apis mellifera	3e-41	PREDICTED: hypothetical protein [Apis mellifera]
bom001no-CL1191Contig1	YES	XP_001120518	Apis mellifera	4e-31	PREDICTED: similar to CG30045-PA, partial [Apis mellifera]
bom001no-CL1192Contig1	YES	XP_624720	Apis mellifera	9e-91	PREDICTED: similar to CG11412-PC, isoform C isoform 2 [Apis mellifera]
bom001no-CL1193Contig1	YES	XP_001608096	Nasonia vitripennis	2e-60	PREDICTED: similar to ENSANGP00000011116 [Nasonia vitripennis]
bom001no-CL1194Contig1	YES	XP_001120871	Apis mellifera	0	PREDICTED: similar to Tequila CG4821-PA, isoform A [Apis mellifera]
bom001no-CL1195Contig1	YES	XP_968904	Tribolium castaneum	4e-21	PREDICTED: similar to phosphatidylinositol glycan anchor biosynthesis, class F [Tribolium castaneum]
bom001no-CL1196Contig1	NO	NA	NA	NA	NA
bom001no-CL1197Contig1	YES	XP_395002	Apis mellifera	1e-48	PREDICTED: similar to motile sperm domain containing 1 [Apis mellifera]
bom001no-CL1198Contig1	YES	XP_001122009	Apis mellifera	6e-45	PREDICTED: similar to HECT domain containing 1 [Apis mellifera]
bom001no-CL1199Contig1	NO	NA	NA	NA	NA
bom001no-CL1199Contig2	NO	NA	NA	NA	NA
bom001no-CL1200Contig1	YES	XP_392660	Apis mellifera	1e-108	PREDICTED: similar to T-complex protein 1 subunit alpha (TCP-1-alpha) (CCT-alpha) isoform 1 [Apis mellifera]
bom001no-CL1201Contig1	YES	XP_397478	Apis mellifera	1e-140	PREDICTED: similar to CG5554-PA [Apis mellifera]
bom001no-CL1202Contig1	YES	XP_001122524	Apis mellifera	9e-43	PREDICTED: similar to CG33290-PA [Apis mellifera]
bom001no-CL1202Contig2	YES	XP_001122524	Apis mellifera	1e-36	PREDICTED: similar to CG33290-PA [Apis mellifera]
bom001no-CL1203Contig1	YES	XP_623321	Apis mellifera	1e-123	PREDICTED: similar to Cleavage stimulation factor 64 kilodalton subunit CG7697-PA [Apis mellifera]
bom001no-CL1204Contig1	YES	XP_001120572	Apis mellifera	1e-63	PREDICTED: similar to Bis(5-nucleosyl)-tetraphosphatase [Asymmetrical] (Diadenosine 5,5-P1,P4-tetraphosphate asymmetrical hydrolase) (Diadenosine tetraphosphatase) (Ap4A hydrolase) (Ap4Aase) (Nucleoside diphosphate-linked moiety X motif 2) (Nudix motif 2)... [Apis mellifera]
bom001no-CL1205Contig1	YES	XP_392679	Apis mellifera	1e-127	PREDICTED: similar to CG5214-PA [Apis mellifera]
bom001no-CL1206Contig1	YES	XP_397091	Apis mellifera	1e-107	PREDICTED: similar to Protein C14orf111 [Apis mellifera]
bom001no-CL1207Contig1	YES	XP_394666	Apis mellifera	3e-79	PREDICTED: similar to Ribosome biogenesis regulatory protein homolog [Apis mellifera]
bom001no-CL1208Contig1	YES	XP_624722	Apis mellifera	0	PREDICTED: similar to Electron transfer flavoprotein-ubiquinone oxidoreductase, mitochondrial precursor (ETF-QO) (ETF-ubiquinone oxidoreductase) (ETF dehydrogenase) (Electron-transferring-flavoprotein dehydrogenase) isoform 1 [Apis mellifera]
bom001no-CL1209Contig1	YES	XP_396420	Apis mellifera	2e-75	PREDICTED: similar to CG15786-PA [Apis mellifera]
bom001no-CL1210Contig1	YES	XP_392319	Apis mellifera	4e-54	PREDICTED: similar to CG17323-PA [Apis mellifera]
bom001no-CL1211Contig1	YES	XP_001121809	Apis mellifera	2e-58	PREDICTED: hypothetical protein [Apis mellifera]
bom001no-CL1212Contig1	YES	XP_001121033	Apis mellifera	5e-06	PREDICTED: hypothetical protein [Apis mellifera]
bom001no-CL1213Contig1	YES	XP_001121111	Apis mellifera	2e-44	PREDICTED: similar to Histone H1 [Apis mellifera]
bom001no-CL1214Contig1	YES	XP_972339	Tribolium castaneum	9e-36	PREDICTED: similar to HIT zinc finger family protein [Tribolium castaneum]
bom001no-CL1215Contig1	YES	XP_393495	Apis mellifera	1e-125	PREDICTED: similar to lamina ancestor CG10645-PC, isoform C [Apis mellifera]
bom001no-CL1215Contig2	YES	XP_393495	Apis mellifera	1e-133	PREDICTED: similar to lamina ancestor CG10645-PC, isoform C [Apis mellifera]
bom001no-CL1216Contig1	NO	NA	NA	NA	NA
bom001no-CL1217Contig1	YES	XP_001120920	Apis mellifera	3e-76	PREDICTED: similar to Phosphomevalonate kinase (PMKase) [Apis mellifera]
bom001no-CL1218Contig1	YES	XP_391840	Apis mellifera	2e-95	PREDICTED: similar to CG6638-PA [Apis mellifera]
bom001no-CL1219Contig1	YES	XP_393089	Apis mellifera	3e-41	PREDICTED: similar to CG9306-PA [Apis mellifera]
bom001no-CL1220Contig1	NO	NA	NA	NA	NA
bom001no-CL1221Contig1	YES	XP_392993	Apis mellifera	0	PREDICTED: similar to Iron regulatory protein 1B CG6342-PA isoform 1 [Apis mellifera]
bom001no-CL1222Contig1	NO	NA	NA	NA	NA
bom001no-CL1223Contig1	YES	XP_392686	Apis mellifera	1e-160	PREDICTED: similar to CG3344-PA [Apis mellifera]
bom001no-CL1224Contig1	YES	XP_624884	Apis mellifera	8e-92	PREDICTED: similar to CG11577-PA, partial [Apis mellifera]
bom001no-CL1225Contig1	NO	NA	NA	NA	NA
bom001no-CL1226Contig1	YES	XP_001122727	Apis mellifera	9e-60	PREDICTED: similar to mitochondrial ribosomal protein L40 CG5242-PA [Apis mellifera]
bom001no-CL1227Contig1	YES	ACI42856	Apis mellifera	4e-97	carboxylesterase [Apis mellifera]
bom001no-CL1228Contig1	YES	XP_001119888	Apis mellifera	3e-34	PREDICTED: similar to Ribosomal protein S25 CG6684-PA, isoform A [Apis mellifera]
bom001no-CL1229Contig1	YES	XP_001121653	Apis mellifera	2e-58	PREDICTED: similar to mitochondrial ribosomal protein L37 CG6547-PA [Apis mellifera]
bom001no-CL1230Contig1	YES	XP_002432095	Pediculus humanus corporis	1e-34	conserved hypothetical protein [Pediculus humanus corporis] gb|EEB19357.1| conserved hypothetical protein [Pediculus humanus corporis]
bom001no-CL1231Contig1	YES	XP_001604648	Nasonia vitripennis	5e-24	PREDICTED: hypothetical protein [Nasonia vitripennis]
bom001no-CL1232Contig1	YES	XP_392533	Apis mellifera	1e-113	PREDICTED: similar to Rab-protein 6 CG6601-PA [Apis mellifera]
bom001no-CL1233Contig1	YES	XP_395803	Apis mellifera	1e-115	PREDICTED: similar to CG31232-PA, isoform A [Apis mellifera]
bom001no-CL1234Contig1	YES	ABV68876	Bombus ignitus	0	transferrin [Bombus ignitus]
bom001no-CL1235Contig1	YES	XP_624628	Apis mellifera	0	PREDICTED: similar to CG6206-PB, isoform B [Apis mellifera]
bom001no-CL1236Contig1	NO	NA	NA	NA	NA
bom001no-CL1236Contig2	NO	NA	NA	NA	NA
bom001no-CL1237Contig1	YES	XP_392512	Apis mellifera	1e-123	PREDICTED: similar to AlkB CG33250-PA [Apis mellifera]
bom001no-CL1238Contig1	YES	XP_001121556	Apis mellifera	2e-73	PREDICTED: similar to CG9958-PA, isoform A [Apis mellifera]
bom001no-CL1239Contig1	NO	NA	NA	NA	NA
bom001no-CL1239Contig2	NO	NA	NA	NA	NA
bom001no-CL1240Contig1	YES	XP_001606805	Nasonia vitripennis	1e-101	PREDICTED: similar to SLC25A35 protein [Nasonia vitripennis]
bom001no-CL1241Contig1	YES	XP_623603	Apis mellifera	0	PREDICTED: similar to CG14476-PB, isoform B isoform 2 [Apis mellifera]
bom001no-CL1242Contig1	YES	XP_395264	Apis mellifera	1e-161	PREDICTED: similar to cereblon [Apis mellifera]
bom001no-CL1243Contig1	NO	NA	NA	NA	NA
bom001no-CL1244Contig1	YES	XP_394085	Apis mellifera	9e-83	PREDICTED: similar to CG9779-PA [Apis mellifera]
bom001no-CL1245Contig1	YES	XP_393059	Apis mellifera	9e-72	PREDICTED: similar to Ribosomal protein S10b CG14206-PC, isoform C isoform 1 [Apis mellifera] ref|XP_623303.1| PREDICTED: similar to Ribosomal protein S10b CG14206-PC, isoform C isoform 2 [Apis mellifera]
bom001no-CL1246Contig1	YES	XP_393293	Apis mellifera	1e-123	PREDICTED: similar to CG4382-PA [Apis mellifera]
bom001no-CL1247Contig1	YES	XP_393656	Apis mellifera	1e-178	PREDICTED: similar to CG11642-PA, isoform A [Apis mellifera]
bom001no-CL1248Contig1	YES	XP_001119992	Apis mellifera	1e-140	PREDICTED: similar to Tsc1 CG6147-PA [Apis mellifera]
bom001no-CL1249Contig1	YES	XP_625027	Apis mellifera	1e-100	PREDICTED: similar to Probable elongation factor 1-beta (EF-1-beta) [Apis mellifera]
bom001no-CL1250Contig1	NO	NA	NA	NA	NA
bom001no-CL1250Contig2	NO	NA	NA	NA	NA
bom001no-CL1251Contig1	NO	NA	NA	NA	NA
bom001no-CL1251Contig2	NO	NA	NA	NA	NA
bom001no-CL1252Contig1	YES	XP_391919	Apis mellifera	8e-81	PREDICTED: similar to TM2 domain containing 2 isoform a [Apis mellifera]
bom001no-CL1253Contig1	YES	XP_392311	Apis mellifera	8e-31	PREDICTED: similar to short stop CG18076-PG, isoform G [Apis mellifera]
bom001no-CL1254Contig1	YES	XP_395833	Apis mellifera	5e-89	PREDICTED: similar to NudC domain-containing protein 3 [Apis mellifera]
bom001no-CL1255Contig1	YES	XP_392932	Apis mellifera	1e-73	PREDICTED: similar to CG12099-PB, isoform B [Apis mellifera]
bom001no-CL1256Contig1	YES	XP_393324	Apis mellifera	4e-92	PREDICTED: similar to HemK methyltransferase family member 1 isoform 1 [Apis mellifera]
bom001no-CL1257Contig1	YES	XP_392446	Apis mellifera	4e-51	PREDICTED: similar to Death-associated protein 1 (DAP-1) [Apis mellifera]
bom001no-CL1258Contig1	YES	XP_624702	Apis mellifera	0	PREDICTED: similar to CG12082-PA [Apis mellifera]
bom001no-CL1259Contig1	YES	XP_396740	Apis mellifera	0	PREDICTED: similar to CG12268-PA, isoform A [Apis mellifera]
bom001no-CL1260Contig1	YES	XP_002188067	Taeniopygia guttata	2e-31	PREDICTED: hydroxyprostaglandin dehydrogenase 15-(NAD) [Taeniopygia guttata]
bom001no-CL1261Contig1	YES	XP_623824	Apis mellifera	0	PREDICTED: similar to TBC1 domain family, member 10b [Apis mellifera]
bom001no-CL1262Contig1	YES	XP_393366	Apis mellifera	3e-79	PREDICTED: similar to Myeloid leukemia factor (Myelodysplasia-myeloid leukemia factor) (dMLF) [Apis mellifera]
bom001no-CL1262Contig2	YES	XP_393366	Apis mellifera	9e-58	PREDICTED: similar to Myeloid leukemia factor (Myelodysplasia-myeloid leukemia factor) (dMLF) [Apis mellifera]
bom001no-CL1263Contig1	YES	XP_001121840	Apis mellifera	4e-19	PREDICTED: similar to lethal (3) 87Df CG7620-PA [Apis mellifera]
bom001no-CL1264Contig1	YES	XP_395996	Apis mellifera	1e-144	PREDICTED: similar to CG3961-PA, isoform A [Apis mellifera]
bom001no-CL1264Contig2	YES	XP_395996	Apis mellifera	1e-138	PREDICTED: similar to CG3961-PA, isoform A [Apis mellifera]
bom001no-CL1265Contig1	YES	XP_624635	Apis mellifera	1e-74	PREDICTED: similar to CG4289-PA [Apis mellifera]
bom001no-CL1265Contig2	YES	XP_624635	Apis mellifera	2e-88	PREDICTED: similar to CG4289-PA [Apis mellifera]
bom001no-CL1266Contig1	NO	NA	NA	NA	NA
bom001no-CL1266Contig2	NO	NA	NA	NA	NA
bom001no-CL1267Contig1	YES	XP_395605	Apis mellifera	1e-100	PREDICTED: similar to CG7830-PA [Apis mellifera]
bom001no-CL1268Contig1	YES	XP_001119876	Apis mellifera	6e-46	PREDICTED: similar to CG18591-PA [Apis mellifera]
bom001no-CL1269Contig1	YES	XP_624429	Apis mellifera	5e-60	PREDICTED: similar to breast carcinoma amplified sequence 4 isoform b [Apis mellifera]
bom001no-CL1270Contig1	YES	XP_001120805	Apis mellifera	5e-53	PREDICTED: similar to CG14022-PA [Apis mellifera]
bom001no-CL1271Contig1	YES	XP_001608244	Nasonia vitripennis	9e-27	PREDICTED: hypothetical protein [Nasonia vitripennis]
bom001no-CL1271Contig2	NO	NA	NA	NA	NA
bom001no-CL1272Contig1	NO	NA	NA	NA	NA
bom001no-CL1273Contig1	NO	NA	NA	NA	NA
bom001no-CL1274Contig1	YES	XP_624301	Apis mellifera	1e-166	PREDICTED: similar to proteasome (prosome, macropain) 26S subunit, non-ATPase, 2 [Apis mellifera]
bom001no-CL1275Contig1	YES	XP_392746	Apis mellifera	1e-123	PREDICTED: similar to Cyclin G CG11525-PA, isoform A [Apis mellifera]
bom001no-CL1276Contig1	YES	XP_001606910	Nasonia vitripennis	2e-63	PREDICTED: similar to venom acid phosphatase [Nasonia vitripennis]
bom001no-CL1277Contig1	NO	NA	NA	NA	NA
bom001no-CL1278Contig1	YES	XP_392430	Apis mellifera	1e-173	PREDICTED: similar to Suppressor of profilin 2 CG8978-PA, isoform A [Apis mellifera]
bom001no-CL1279Contig1	YES	XP_973797	Tribolium castaneum	5e-88	PREDICTED: similar to NADH-ubiquinone oxidoreductase 75 kDa subunit, mitochondrial precursor (Complex I-75kD) (CI-75kD) [Tribolium castaneum]
bom001no-CL1280Contig1	YES	XP_624045	Apis mellifera	1e-58	PREDICTED: similar to Dynein light chain 90F CG12363-PA [Apis mellifera]
bom001no-CL1281Contig1	NO	NA	NA	NA	NA
bom001no-CL1282Contig1	YES	XP_396838	Apis mellifera	5e-90	PREDICTED: similar to CG7359-PA [Apis mellifera]
bom001no-CL1282Contig2	YES	XP_396838	Apis mellifera	6e-91	PREDICTED: similar to CG7359-PA [Apis mellifera]
bom001no-CL1283Contig1	YES	XP_624913	Apis mellifera	4e-75	PREDICTED: similar to CG13220-PA [Apis mellifera]
bom001no-CL1284Contig1	YES	XP_001600196	Nasonia vitripennis	5e-71	PREDICTED: similar to Hus1 protein [Nasonia vitripennis]
bom001no-CL1285Contig1	YES	XP_624511	Apis mellifera	1e-125	PREDICTED: similar to CG6439-PA [Apis mellifera]
bom001no-CL1286Contig1	YES	XP_624571	Apis mellifera	0	PREDICTED: similar to CG9911-PA, isoform A [Apis mellifera]
bom001no-CL1287Contig1	YES	XP_001602132	Nasonia vitripennis	5e-26	PREDICTED: similar to zinc finger, FYVE domain containing 1 (predicted) [Nasonia vitripennis]
bom001no-CL1288Contig1	YES	XP_001122485	Apis mellifera	1e-146	PREDICTED: similar to CG33957-PC, isoform C [Apis mellifera]
bom001no-CL1289Contig1	NO	NA	NA	NA	NA
bom001no-CL1289Contig2	NO	NA	NA	NA	NA
bom001no-CL1290Contig1	YES	XP_625250	Apis mellifera	2e-27	PREDICTED: hypothetical protein, partial [Apis mellifera]
bom001no-CL1291Contig1	YES	XP_624796	Apis mellifera	3e-69	PREDICTED: similar to rho-like CG9366-PA, partial [Apis mellifera]
bom001no-CL1292Contig1	NO	NA	NA	NA	NA
bom001no-CL1293Contig1	YES	XP_396159	Apis mellifera	4e-93	PREDICTED: similar to YEATS domain containing 4 [Apis mellifera]
bom001no-CL1294Contig1	NO	NA	NA	NA	NA
bom001no-CL1295Contig1	NO	NA	NA	NA	NA
bom001no-CL1296Contig1	NO	NA	NA	NA	NA
bom001no-CL1296Contig2	YES	XP_001121986	Apis mellifera	5e-39	PREDICTED: similar to CG18619-PA, isoform A [Apis mellifera]
bom001no-CL1297Contig1	NO	NA	NA	NA	NA
bom001no-CL1298Contig1	YES	XP_001120150	Apis mellifera	6e-45	PREDICTED: similar to DnaJ homolog subfamily A member 4 [Apis mellifera]
bom001no-CL1299Contig1	YES	XP_625285	Apis mellifera	3e-35	PREDICTED: hypothetical protein [Apis mellifera]
bom001no-CL1300Contig1	YES	XP_001121037	Apis mellifera	5e-83	PREDICTED: similar to Probable cytochrome P450 6a14 (CYPVIA14) [Apis mellifera]
bom001no-CL1300Contig2	YES	XP_001121037	Apis mellifera	1e-148	PREDICTED: similar to Probable cytochrome P450 6a14 (CYPVIA14) [Apis mellifera]
bom001no-CL1301Contig1	YES	XP_624899	Apis mellifera	0	PREDICTED: similar to carmine CG3035-PA [Apis mellifera]
bom001no-CL1302Contig1	YES	XP_625168	Apis mellifera	4e-91	PREDICTED: similar to CG6859-PA [Apis mellifera]
bom001no-CL1303Contig1	YES	XP_623051	Apis mellifera	0	PREDICTED: similar to Elongation factor Tu mitochondrial CG6050-PA isoform 2 [Apis mellifera] ref|XP_391880.2| PREDICTED: similar to Elongation factor Tu mitochondrial CG6050-PA isoform 1 [Apis mellifera]
bom001no-CL1304Contig1	YES	XP_623930	Apis mellifera	1e-130	PREDICTED: similar to ribosomal L1 domain containing 1 [Apis mellifera]
bom001no-CL1305Contig1	YES	XP_001605757	Nasonia vitripennis	1e-55	PREDICTED: similar to LD02616p [Nasonia vitripennis]
bom001no-CL1306Contig1	YES	XP_001599612	Nasonia vitripennis	7e-72	PREDICTED: similar to GA10244-PA [Nasonia vitripennis]
bom001no-CL1307Contig1	YES	XP_396344	Apis mellifera	1e-129	PREDICTED: similar to CG1358-PA, isoform A isoform 1 [Apis mellifera]
bom001no-CL1308Contig1	YES	XP_001122535	Apis mellifera	0	PREDICTED: similar to sugar transporter 1 CG8714-PA [Apis mellifera]
bom001no-CL1309Contig1	YES	XP_001123331	Apis mellifera	4e-17	PREDICTED: similar to CG11752-PA, partial [Apis mellifera]
bom001no-CL1310Contig1	YES	NP_001153520	Apis mellifera	7e-72	heat shock protein cognate 5 [Apis mellifera]
bom001no-CL1311Contig1	YES	XP_391907	Apis mellifera	2e-55	PREDICTED: similar to CG12375-PA [Apis mellifera]
bom001no-CL1312Contig1	YES	XP_001961030	Drosophila ananassae	2e-11	GF11210 [Drosophila ananassae] gb|EDV37852.1| GF11210 [Drosophila ananassae]
bom001no-CL1313Contig1	YES	XP_001120421	Apis mellifera	1e-24	PREDICTED: similar to UPF0184 protein C9orf16 homolog [Apis mellifera]
bom001no-CL1314Contig1	YES	XP_001122395	Apis mellifera	1e-113	PREDICTED: similar to K11B4.1 [Apis mellifera]
bom001no-CL1315Contig1	YES	XP_001121988	Apis mellifera	5e-85	PREDICTED: hypothetical protein [Apis mellifera]
bom001no-CL1316Contig1	YES	XP_395852	Apis mellifera	0	PREDICTED: similar to fucosidase, alpha-L- 2, plasma [Apis mellifera]
bom001no-CL1317Contig1	YES	XP_395652	Apis mellifera	1e-107	PREDICTED: similar to phosphopantothenoylcysteine decarboxylase [Apis mellifera]
bom001no-CL1318Contig1	YES	XP_393544	Apis mellifera	9e-53	PREDICTED: similar to Myosin alkali light chain 1 CG5596-PA, isoform A isoform 4 [Apis mellifera]
bom001no-CL1319Contig1	YES	XP_001599000	Nasonia vitripennis	4e-27	PREDICTED: hypothetical protein, partial [Nasonia vitripennis]
bom001no-CL1320Contig1	YES	XP_623395	Apis mellifera	3e-82	PREDICTED: similar to ring finger protein 146 [Apis mellifera]
bom001no-CL1321Contig1	YES	XP_394012	Apis mellifera	1e-108	PREDICTED: similar to CG30392-PA [Apis mellifera]
bom001no-CL1322Contig1	YES	NP_001035346	Apis mellifera	1e-63	troponin I [Apis mellifera] tpg|DAA05519.1| TPA_inf: troponin I isoform 6a1 [Apis mellifera]
bom001no-CL1323Contig1	YES	XP_392325	Apis mellifera	1e-164	PREDICTED: similar to Dead-box-1 CG9054-PA isoform 1 [Apis mellifera]
bom001no-CL1323Contig2	YES	XP_392325	Apis mellifera	1e-149	PREDICTED: similar to Dead-box-1 CG9054-PA isoform 1 [Apis mellifera]
bom001no-CL1324Contig1	YES	XP_001121223	Apis mellifera	9e-90	PREDICTED: similar to CG5919-PA [Apis mellifera]
bom001no-CL1325Contig1	YES	XP_624094	Apis mellifera	2e-55	PREDICTED: similar to CG31122-PA [Apis mellifera]
bom001no-CL1326Contig1	YES	XP_392321	Apis mellifera	1e-127	PREDICTED: similar to CG12789-PB, isoform B [Apis mellifera]
bom001no-CL1326Contig2	YES	XP_392321	Apis mellifera	2e-94	PREDICTED: similar to CG12789-PB, isoform B [Apis mellifera]
bom001no-CL1327Contig1	YES	XP_001119891	Apis mellifera	5e-62	PREDICTED: similar to UPF0315 protein [Apis mellifera]
bom001no-CL1328Contig1	NO	NA	NA	NA	NA
bom001no-CL1329Contig1	YES	XP_393282	Apis mellifera	7e-67	PREDICTED: similar to CG6995-PA, isoform A [Apis mellifera]
bom001no-CL1330Contig1	YES	NP_001157189	Apis mellifera	6e-20	immune deficiency [Apis mellifera]
bom001no-CL1331Contig1	YES	XP_001844678	Culex quinquefasciatus	6e-36	serine/threonine kinase [Culex quinquefasciatus] gb|EDS38029.1| serine/threonine kinase [Culex quinquefasciatus]
bom001no-CL1332Contig1	YES	XP_394241	Apis mellifera	6e-69	PREDICTED: similar to 7,8-dihydro-8-oxoguanine triphosphatase (8-oxo-dGTPase) (Nucleoside diphosphate-linked moiety X motif 1) (Nudix motif 1) [Apis mellifera]
bom001no-CL1333Contig1	YES	XP_001602925	Nasonia vitripennis	4e-72	PREDICTED: similar to ENSANGP00000014264 [Nasonia vitripennis]
bom001no-CL1334Contig1	YES	XP_394436	Apis mellifera	1e-173	PREDICTED: similar to Myosin 61F CG9155-PB, isoform B isoform 1 [Apis mellifera]
bom001no-CL1335Contig1	NO	NA	NA	NA	NA
bom001no-CL1336Contig1	YES	XP_001122394	Apis mellifera	7e-48	PREDICTED: similar to Juvenile hormone-inducible protein 26 CG3767-PA [Apis mellifera]
bom001no-CL1337Contig1	YES	XP_625149	Apis mellifera	1e-140	PREDICTED: similar to CG18003-PB, isoform B [Apis mellifera]
bom001no-CL1338Contig1	YES	XP_391959	Apis mellifera	1e-134	PREDICTED: similar to lethal (2) 37Cc CG10691-PA, isoform A [Apis mellifera]
bom001no-CL1339Contig1	YES	XP_001606664	Nasonia vitripennis	1e-130	PREDICTED: similar to cak1 [Nasonia vitripennis]
bom001no-CL1340Contig1	YES	XP_625017	Apis mellifera	2e-41	PREDICTED: similar to Acylphosphatase, organ-common type isozyme (Acylphosphate phosphohydrolase) (Acylphosphatase, erythrocyte isozyme) [Apis mellifera]
bom001no-CL1341Contig1	YES	XP_393467	Apis mellifera	5e-15	PREDICTED: similar to CG12702-PA [Apis mellifera]
bom001no-CL1342Contig1	NO	NA	NA	NA	NA
bom001no-CL1343Contig1	NO	NA	NA	NA	NA
bom001no-CL1344Contig1	YES	XP_001868192	Culex quinquefasciatus	3e-37	conserved hypothetical protein [Culex quinquefasciatus] gb|EDS26301.1| conserved hypothetical protein [Culex quinquefasciatus]
bom001no-CL1344Contig2	YES	XP_001868192	Culex quinquefasciatus	4e-36	conserved hypothetical protein [Culex quinquefasciatus] gb|EDS26301.1| conserved hypothetical protein [Culex quinquefasciatus]
bom001no-CL1345Contig1	YES	XP_393819	Apis mellifera	0	PREDICTED: similar to serologically defined breast cancer antigen 84 isoform 1 [Apis mellifera]
bom001no-CL1346Contig1	YES	XP_395013	Apis mellifera	1e-65	PREDICTED: similar to GTP-binding protein CG2522-PA isoform 1 [Apis mellifera]
bom001no-CL1347Contig1	YES	XP_396381	Apis mellifera	1e-54	PREDICTED: similar to tubulin-specific chaperone a [Apis mellifera]
bom001no-CL1348Contig1	YES	NP_001123268	Nasonia vitripennis	3e-74	candidate tumor suppressor in ovarian cancer 2 [Nasonia vitripennis]
bom001no-CL1349Contig1	YES	XP_625187	Apis mellifera	1e-28	PREDICTED: similar to CG32230-PA, isoform A [Apis mellifera]
bom001no-CL1350Contig1	YES	XP_392420	Apis mellifera	8e-26	PREDICTED: similar to HLA-B-associated transcript 3 [Apis mellifera]
bom001no-CL1351Contig1	YES	XP_624000	Apis mellifera	1e-136	PREDICTED: similar to Exosome complex exonuclease RRP43 (Ribosomal RNA-processing protein 43) (Exosome component 8) (p9) (Opa-interacting protein 2) [Apis mellifera]
bom001no-CL1352Contig1	YES	XP_001121254	Apis mellifera	1e-114	PREDICTED: similar to CG11796-PA, isoform A [Apis mellifera]
bom001no-CL1353Contig1	YES	XP_394202	Apis mellifera	1e-100	PREDICTED: similar to nahoda CG12781-PA, isoform A [Apis mellifera]
bom001no-CL1354Contig1	NO	NA	NA	NA	NA
bom001no-CL1354Contig2	NO	NA	NA	NA	NA
bom001no-CL1355Contig1	YES	XP_001122059	Apis mellifera	1e-31	PREDICTED: hypothetical protein [Apis mellifera]
bom001no-CL1356Contig1	YES	XP_001122062	Apis mellifera	1e-147	PREDICTED: similar to CG15533-PA [Apis mellifera]
bom001no-CL1357Contig1	YES	XP_396099	Apis mellifera	1e-104	PREDICTED: similar to Josephin domain containing 2 [Apis mellifera]
bom001no-CL1358Contig1	YES	XP_392205	Apis mellifera	1e-89	PREDICTED: similar to glaikit CG8825-PA [Apis mellifera]
bom001no-CL1359Contig1	YES	XP_001602007	Nasonia vitripennis	2e-25	PREDICTED: similar to KCR1 [Nasonia vitripennis]
bom001no-CL1360Contig1	YES	XP_001606550	Nasonia vitripennis	2e-14	PREDICTED: similar to ENSANGP00000021218 [Nasonia vitripennis]
bom001no-CL1360Contig2	NO	NA	NA	NA	NA
bom001no-CL1361Contig1	YES	XP_395490	Apis mellifera	2e-41	PREDICTED: similar to CG5880-PA [Apis mellifera]
bom001no-CL1361Contig2	YES	XP_395490	Apis mellifera	7e-91	PREDICTED: similar to CG5880-PA [Apis mellifera]
bom001no-CL1362Contig1	YES	XP_623599	Apis mellifera	7e-94	PREDICTED: similar to SGT1, suppressor of G2 allele of SKP1 [Apis mellifera]
bom001no-CL1363Contig1	YES	XP_392094	Apis mellifera	1e-125	PREDICTED: similar to CG6455-PA, isoform A [Apis mellifera]
bom001no-CL1364Contig1	YES	XP_397354	Apis mellifera	1e-120	PREDICTED: similar to Probable 28 kDa Golgi SNARE protein (Golgi SNAP receptor complex member 1) isoform 1 [Apis mellifera]
bom001no-CL1365Contig1	NO	NA	NA	NA	NA
bom001no-CL1366Contig1	YES	ACO58580	Apis mellifera	1e-144	heat shock protein 90 [Apis mellifera]
bom001no-CL1367Contig1	YES	XP_624366	Apis mellifera	2e-79	PREDICTED: similar to CG8707-PA [Apis mellifera]
bom001no-CL1368Contig1	YES	XP_395483	Apis mellifera	1e-155	PREDICTED: similar to CG15626-PA, isoform A [Apis mellifera]
bom001no-CL1369Contig1	YES	XP_001121830	Apis mellifera	2e-96	PREDICTED: similar to Basigin CG31605-PG, isoform G [Apis mellifera]
bom001no-CL1370Contig1	YES	XP_624608	Apis mellifera	1e-151	PREDICTED: similar to CG8444-PA [Apis mellifera]
bom001no-CL1371Contig1	YES	XP_001119826	Apis mellifera	8e-45	PREDICTED: similar to Ribosomal protein L24 CG9282-PA [Apis mellifera]
bom001no-CL1372Contig1	YES	XP_393776	Apis mellifera	5e-65	PREDICTED: similar to CG3434-PA [Apis mellifera]
bom001no-CL1373Contig1	YES	XP_001599040	Nasonia vitripennis	7e-33	PREDICTED: similar to pinball wizard [Nasonia vitripennis]
bom001no-CL1374Contig1	YES	XP_393239	Apis mellifera	1e-126	PREDICTED: similar to Eukaryotic translation initiation factor 4 gamma 3 (eIF-4-gamma 3) (eIF-4G 3) (eIF4G 3) (eIF-4-gamma II) (eIF4GII) [Apis mellifera]
bom001no-CL1375Contig1	NO	NA	NA	NA	NA
bom001no-CL1376Contig1	NO	NA	NA	NA	NA
bom001no-CL1377Contig1	YES	XP_001119887	Apis mellifera	1e-20	PREDICTED: similar to Ribosomal protein S28b CG2998-PA [Apis mellifera]
bom001no-CL1378Contig1	YES	XP_001122465	Apis mellifera	3e-43	PREDICTED: similar to Stem-loop binding protein CG11886-PA [Apis mellifera]
bom001no-CL1379Contig1	YES	XP_001606561	Nasonia vitripennis	6e-82	PREDICTED: similar to dihydrolipoamide acetyltransferase component of pyruvate dehydrogenase [Nasonia vitripennis]
bom001no-CL1380Contig1	YES	XP_001605743	Nasonia vitripennis	3e-54	PREDICTED: similar to MGC68582 protein [Nasonia vitripennis]
bom001no-CL1381Contig1	YES	XP_623802	Apis mellifera	4e-71	PREDICTED: similar to CG2680-PA [Apis mellifera]
bom001no-CL1382Contig1	YES	XP_392244	Apis mellifera	1e-106	PREDICTED: similar to CG8188-PA, isoform A [Apis mellifera]
bom001no-CL1383Contig1	YES	XP_001602394	Nasonia vitripennis	9e-19	PREDICTED: similar to ENSANGP00000002266 [Nasonia vitripennis]
bom001no-CL1384Contig1	YES	XP_393473	Apis mellifera	8e-56	PREDICTED: similar to CG31855-PA [Apis mellifera]
bom001no-CL1385Contig1	YES	XP_001122867	Apis mellifera	3e-64	PREDICTED: similar to USE1-like protein (Hematopoietic stem/progenitor cells protein MDS032) (Putative MAPK-activating protein PM26) (Protein p31) [Apis mellifera]
bom001no-CL1386Contig1	YES	NP_001090689	Xenopus tropicalis	6e-16	hypothetical protein LOC100036666 [Xenopus (Silurana) tropicalis] gb|AAI27371.1| LOC100036666 protein [Xenopus tropicalis]
bom001no-CL1386Contig2	NO	NA	NA	NA	NA
bom001no-CL1387Contig1	YES	XP_001606029	Nasonia vitripennis	1e-55	PREDICTED: similar to cytochrome P450 [Nasonia vitripennis]
bom001no-CL1388Contig1	YES	XP_392127	Apis mellifera	3e-81	PREDICTED: similar to Dynactin subunit 6 (Dynactin subunit p27) (WS-3 protein) [Apis mellifera]
bom001no-CL1389Contig1	NO	NA	NA	NA	NA
bom001no-CL1390Contig1	YES	XP_395747	Apis mellifera	1e-149	PREDICTED: similar to CG7842-PA [Apis mellifera]
bom001no-CL1391Contig1	YES	NP_001136081	Apis mellifera	1e-107	carboxylesterase [Apis mellifera]
bom001no-CL1392Contig1	YES	XP_625244	Apis mellifera	1e-24	PREDICTED: hypothetical protein [Apis mellifera]
bom001no-CL1393Contig1	YES	XP_394665	Apis mellifera	1e-101	PREDICTED: similar to polymerase (RNA) III (DNA directed) polypeptide H isoform 1 [Apis mellifera]
bom001no-CL1394Contig1	YES	XP_623279	Apis mellifera	4e-65	PREDICTED: similar to CG3714-PA, isoform A isoform 1 [Apis mellifera]
bom001no-CL1394Contig2	YES	XP_623279	Apis mellifera	1e-141	PREDICTED: similar to CG3714-PA, isoform A isoform 1 [Apis mellifera]
bom001no-CL1395Contig1	YES	XP_001121664	Apis mellifera	1e-69	PREDICTED: similar to mitochondrial ribosomal protein L9 CG31478-PA [Apis mellifera]
bom001no-CL1396Contig1	NO	NA	NA	NA	NA
bom001no-CL1397Contig1	YES	XP_393297	Apis mellifera	4e-58	PREDICTED: similar to Zeelin1 CG6803-PD, isoform D [Apis mellifera]
bom001no-CL1398Contig1	NO	NA	NA	NA	NA
bom001no-CL1399Contig1	YES	XP_624564	Apis mellifera	1e-156	PREDICTED: similar to vibrator CG5269-PA [Apis mellifera]
bom001no-CL1400Contig1	YES	XP_002428998	Pediculus humanus corporis	8e-14	conserved hypothetical protein [Pediculus humanus corporis] gb|EEB16260.1| conserved hypothetical protein [Pediculus humanus corporis]
bom001no-CL1401Contig1	YES	XP_393599	Apis mellifera	1e-107	PREDICTED: similar to Actin-related protein 66B CG7558-PA [Apis mellifera]
bom001no-CL1402Contig1	YES	XP_002073075	Drosophila willistoni	3e-30	GK13350 [Drosophila willistoni] gb|EDW84061.1| GK13350 [Drosophila willistoni]
bom001no-CL1403Contig1	NO	NA	NA	NA	NA
bom001no-CL1404Contig1	YES	XP_394526	Apis mellifera	1e-156	PREDICTED: similar to CG32702-PA [Apis mellifera]
bom001no-CL1405Contig1	YES	XP_001603603	Nasonia vitripennis	2e-37	PREDICTED: similar to conserved hypothetical protein [Nasonia vitripennis]
bom001no-CL1405Contig2	YES	XP_001603603	Nasonia vitripennis	4e-49	PREDICTED: similar to conserved hypothetical protein [Nasonia vitripennis]
bom001no-CL1406Contig1	YES	XP_970191	Tribolium castaneum	1e-111	PREDICTED: similar to AGAP005634-PA [Tribolium castaneum]
bom001no-CL1407Contig1	YES	XP_397008	Apis mellifera	1e-107	PREDICTED: similar to L-xylulose reductase (XR) (Dicarbonyl/L-xylulose reductase) [Apis mellifera]
bom001no-CL1408Contig1	YES	XP_623906	Apis mellifera	1e-118	PREDICTED: similar to OTU domain containing 6B [Apis mellifera]
bom001no-CL1409Contig1	NO	NA	NA	NA	NA
bom001no-CL1410Contig1	YES	XP_001122418	Apis mellifera	2e-42	PREDICTED: similar to CG1572-PA, isoform A [Apis mellifera]
bom001no-CL1411Contig1	NO	NA	NA	NA	NA
bom001no-CL1412Contig1	YES	XP_001599719	Nasonia vitripennis	1e-121	PREDICTED: similar to conserved hypothetical protein [Nasonia vitripennis]
bom001no-CL1413Contig1	YES	XP_001606467	Nasonia vitripennis	2e-69	PREDICTED: similar to conserved hypothetical protein [Nasonia vitripennis]
bom001no-CL1414Contig1	YES	XP_397475	Apis mellifera	2e-56	PREDICTED: similar to CG1249-PA isoform 1 [Apis mellifera]
bom001no-CL1415Contig1	YES	XP_623113	Apis mellifera	4e-70	PREDICTED: similar to Phosphorylase kinase CG1830-PB, isoform B isoform 2 [Apis mellifera]
bom001no-CL1416Contig1	YES	XP_623425	Apis mellifera	1e-136	PREDICTED: similar to Thioredoxin reductase-1 CG2151-PA, isoform A isoform 2 [Apis mellifera]
bom001no-CL1417Contig1	YES	XP_625124	Apis mellifera	1e-138	PREDICTED: similar to CG2254-PA [Apis mellifera]
bom001no-CL1418Contig1	YES	XP_001600110	Nasonia vitripennis	1e-178	PREDICTED: similar to serine/threonine-protein kinase 38 (ndr2 protein kinase) [Nasonia vitripennis]
bom001no-CL1419Contig1	YES	XP_001122131	Apis mellifera	2e-30	PREDICTED: similar to membrane interacting protein of RGS16 [Apis mellifera]
bom001no-CL1419Contig2	YES	XP_001122131	Apis mellifera	1e-76	PREDICTED: similar to membrane interacting protein of RGS16 [Apis mellifera]
bom001no-CL1420Contig1	YES	XP_397220	Apis mellifera	3e-56	PREDICTED: similar to Surfeit locus protein 1 [Apis mellifera]
bom001no-CL1421Contig1	YES	XP_001603266	Nasonia vitripennis	5e-65	PREDICTED: similar to conserved hypothetical protein [Nasonia vitripennis]
bom001no-CL1422Contig1	YES	XP_624640	Apis mellifera	2e-53	PREDICTED: similar to CG10641-PA [Apis mellifera]
bom001no-CL1423Contig1	YES	XP_623640	Apis mellifera	5e-38	PREDICTED: similar to CG9265-PA isoform 2 [Apis mellifera] ref|XP_392781.3| PREDICTED: similar to CG9265-PA isoform 1 [Apis mellifera]
bom001no-CL1423Contig2	YES	XP_623640	Apis mellifera	5e-97	PREDICTED: similar to CG9265-PA isoform 2 [Apis mellifera] ref|XP_392781.3| PREDICTED: similar to CG9265-PA isoform 1 [Apis mellifera]
bom001no-CL1424Contig1	YES	XP_623706	Apis mellifera	1e-114	PREDICTED: similar to CG5970-PA [Apis mellifera]
bom001no-CL1425Contig1	YES	XP_396435	Apis mellifera	1e-169	PREDICTED: similar to mitochondrial ribosomal protein S30 CG8470-PA [Apis mellifera]
bom001no-CL1426Contig1	YES	XP_001608124	Nasonia vitripennis	1e-170	PREDICTED: similar to LD18904p [Nasonia vitripennis]
bom001no-CL1427Contig1	YES	XP_625215	Apis mellifera	5e-99	PREDICTED: similar to CG8420-PA isoform 2 [Apis mellifera]
bom001no-CL1428Contig1	YES	XP_393399	Apis mellifera	9e-81	PREDICTED: similar to C-terminal Src kinase CG17309-PB, isoform B [Apis mellifera]
bom001no-CL1428Contig2	YES	XP_393399	Apis mellifera	1e-159	PREDICTED: similar to C-terminal Src kinase CG17309-PB, isoform B [Apis mellifera]
bom001no-CL1429Contig1	NO	NA	NA	NA	NA
bom001no-CL1430Contig1	YES	XP_001123124	Apis mellifera	1e-104	PREDICTED: similar to CG1344-PA [Apis mellifera]
bom001no-CL1431Contig1	YES	XP_001121269	Apis mellifera	3e-20	PREDICTED: similar to CG9273-PA [Apis mellifera]
bom001no-CL1432Contig1	YES	NP_001127843	Apis mellifera	3e-87	nicotinamide riboside kinase [Apis mellifera]
bom001no-CL1433Contig1	YES	XP_001123179	Apis mellifera	1e-123	PREDICTED: similar to CG2974-PA [Apis mellifera]
bom001no-CL1434Contig1	YES	XP_001122107	Apis mellifera	1e-130	PREDICTED: similar to Metaxin-2 [Apis mellifera]
bom001no-CL1435Contig1	YES	XP_001122466	Apis mellifera	7e-20	PREDICTED: similar to CG9921-PA [Apis mellifera]
bom001no-CL1436Contig1	YES	XP_624189	Apis mellifera	1e-116	PREDICTED: similar to host cell factor C1 [Apis mellifera]
bom001no-CL1437Contig1	YES	XP_623763	Apis mellifera	2e-85	PREDICTED: similar to CG3279-PA [Apis mellifera]
bom001no-CL1438Contig1	NO	NA	NA	NA	NA
bom001no-CL1438Contig2	YES	XP_001603681	Nasonia vitripennis	1e-115	PREDICTED: similar to selenophosphate synthetase, partial [Nasonia vitripennis]
bom001no-CL1439Contig1	YES	XP_624182	Apis mellifera	3e-77	PREDICTED: similar to Transmembrane protein 50A (Small membrane protein 1) [Apis mellifera]
bom001no-CL1440Contig1	NO	NA	NA	NA	NA
bom001no-CL1441Contig1	YES	XP_391904	Apis mellifera	1e-119	PREDICTED: similar to CG6412-PA [Apis mellifera]
bom001no-CL1442Contig1	YES	XP_624552	Apis mellifera	1e-131	PREDICTED: similar to ubiquitin-like 7 [Apis mellifera]
bom001no-CL1443Contig1	YES	XP_623259	Apis mellifera	1e-102	PREDICTED: similar to 26S proteasome non-ATPase regulatory subunit 9 (26S proteasome regulatory subunit p27) isoform 2 [Apis mellifera]
bom001no-CL1444Contig1	NO	NA	NA	NA	NA
bom001no-CL1445Contig1	YES	XP_001601094	Nasonia vitripennis	1e-26	PREDICTED: similar to CG2264A [Nasonia vitripennis]
bom001no-CL1446Contig1	YES	XP_001120084	Apis mellifera	8e-54	PREDICTED: similar to CG30481-PA, isoform A [Apis mellifera]
bom001no-CL1447Contig1	YES	XP_393820	Apis mellifera	2e-32	PREDICTED: similar to CG5047-PA [Apis mellifera]
bom001no-CL1448Contig1	YES	XP_001603942	Nasonia vitripennis	4e-84	PREDICTED: similar to glutathione S-transferase-like protein [Nasonia vitripennis]
bom001no-CL1449Contig1	YES	XP_625158	Apis mellifera	2e-38	PREDICTED: similar to CG14057-PA isoform 2 [Apis mellifera]
bom001no-CL1450Contig1	YES	XP_001599489	Nasonia vitripennis	2e-46	PREDICTED: similar to survival of motor neuron 1, telomeric [Nasonia vitripennis]
bom001no-CL1451Contig1	NO	NA	NA	NA	NA
bom001no-CL1452Contig1	NO	NA	NA	NA	NA
bom001no-CL1452Contig2	NO	NA	NA	NA	NA
bom001no-CL1453Contig1	YES	XP_001120551	Apis mellifera	1e-71	PREDICTED: similar to ribonuclease P 21kDa subunit [Apis mellifera]
bom001no-CL1454Contig1	YES	XP_001122104	Apis mellifera	3e-35	PREDICTED: similar to F38A5.1a [Apis mellifera]
bom001no-CL1455Contig1	YES	XP_001600174	Nasonia vitripennis	1e-126	PREDICTED: similar to GA21473-PA [Nasonia vitripennis]
bom001no-CL1456Contig1	NO	NA	NA	NA	NA
bom001no-CL1457Contig1	YES	XP_393051	Apis mellifera	1e-117	PREDICTED: similar to RuvB-like protein 1 isoform 1 [Apis mellifera]
bom001no-CL1458Contig1	YES	XP_002426320	Pediculus humanus corporis	2e-45	membrane-associated RING finger protein, putative [Pediculus humanus corporis] gb|EEB13582.1| membrane-associated RING finger protein, putative [Pediculus humanus corporis]
bom001no-CL1459Contig1	YES	XP_392921	Apis mellifera	4e-68	PREDICTED: similar to Nuclear transport factor-2 CG1740-PA [Apis mellifera]
bom001no-CL1460Contig1	YES	XP_625060	Apis mellifera	6e-58	PREDICTED: similar to lethal (1) G0230 CG2968-PA [Apis mellifera]
bom001no-CL1461Contig1	YES	XP_624711	Apis mellifera	3e-83	PREDICTED: similar to CG7946-PA [Apis mellifera]
bom001no-CL1462Contig1	NO	NA	NA	NA	NA
bom001no-CL1463Contig1	YES	XP_624029	Apis mellifera	9e-72	PREDICTED: similar to CG16953-PA isoform 1 [Apis mellifera]
bom001no-CL1464Contig1	YES	XP_623285	Apis mellifera	1e-167	PREDICTED: similar to Eukaryotic initiation factor 4A (ATP-dependent RNA helicase eIF4A) (eIF-4A) isoform 2 [Apis mellifera]
bom001no-CL1465Contig1	YES	XP_392825	Apis mellifera	1e-103	PREDICTED: similar to radish CG4346-PA [Apis mellifera]
bom001no-CL1466Contig1	YES	NP_001158282	Apis mellifera	2e-56	lin-52 protein [Apis mellifera]
bom001no-CL1466Contig2	YES	NP_001158282	Apis mellifera	3e-57	lin-52 protein [Apis mellifera]
bom001no-CL1467Contig1	YES	XP_625258	Apis mellifera	4e-16	PREDICTED: hypothetical protein isoform 2 [Apis mellifera]
bom001no-CL1468Contig1	YES	XP_625264	Apis mellifera	3e-63	PREDICTED: hypothetical protein isoform 2 [Apis mellifera]
bom001no-CL1469Contig1	NO	NA	NA	NA	NA
bom001no-CL1470Contig1	NO	NA	NA	NA	NA
bom001no-CL1471Contig1	YES	XP_001121053	Apis mellifera	2e-61	PREDICTED: hypothetical protein [Apis mellifera]
bom001no-CL1471Contig2	YES	XP_001121053	Apis mellifera	3e-52	PREDICTED: hypothetical protein [Apis mellifera]
bom001no-CL1472Contig1	NO	NA	NA	NA	NA
bom001no-CL1473Contig1	YES	XP_624620	Apis mellifera	1e-111	PREDICTED: similar to CG17489-PA.3, partial [Apis mellifera]
bom001no-CL1474Contig1	NO	NA	NA	NA	NA
bom001no-CL1475Contig1	NO	NA	NA	NA	NA
bom001no-CL1476Contig1	YES	XP_001121383	Apis mellifera	1e-133	PREDICTED: similar to proteasome (prosome, macropain) activator subunit 4 [Apis mellifera]
bom001no-CL1477Contig1	YES	XP_001120023	Apis mellifera	1e-76	PREDICTED: similar to SelR CG6584-PA, isoform A [Apis mellifera]
bom001no-CL1478Contig1	YES	XP_001121447	Apis mellifera	3e-43	PREDICTED: similar to mitochondrial ribosomal protein S33 CG10406-PA [Apis mellifera]
bom001no-CL1479Contig1	YES	XP_001122824	Apis mellifera	1e-144	PREDICTED: similar to yellow-d CG9889-PA [Apis mellifera]
bom001no-CL1480Contig1	YES	XP_001605487	Nasonia vitripennis	3e-61	PREDICTED: similar to mitogen-activated protein-binding protein-interacting protein [Nasonia vitripennis]
bom001no-CL1481Contig1	YES	XP_392299	Apis mellifera	0	PREDICTED: similar to Phosphatidylcholine:ceramide cholinephosphotransferase 1 (Transmembrane protein 23) (Sphingomyelin synthase 1) (Mob protein) isoform 1 [Apis mellifera]
bom001no-CL1482Contig1	YES	XP_623083	Apis mellifera	1e-156	PREDICTED: similar to ATP citrate lyase CG8322-PA, isoform A isoform 1 [Apis mellifera] ref|XP_623155.1| PREDICTED: similar to ATP citrate lyase CG8322-PA, isoform A isoform 2 [Apis mellifera]
bom001no-CL1483Contig1	NO	NA	NA	NA	NA
bom001no-CL1484Contig1	YES	XP_625222	Apis mellifera	5e-93	PREDICTED: similar to CG9380-PA, isoform A [Apis mellifera]
bom001no-CL1485Contig1	YES	XP_395827	Apis mellifera	1e-125	PREDICTED: similar to mitochondrial ribosomal protein L15 CG5219-PA [Apis mellifera]
bom001no-CL1486Contig1	YES	XP_001599296	Nasonia vitripennis	6e-61	PREDICTED: similar to mitochondrial inner membrane protein translocase, 22kD-subunit, putative [Nasonia vitripennis]
bom001no-CL1487Contig1	YES	XP_623446	Apis mellifera	7e-63	PREDICTED: similar to Tetratricopeptide repeat protein 1 (TPR repeat protein 1) [Apis mellifera]
bom001no-CL1487Contig2	YES	XP_623446	Apis mellifera	5e-69	PREDICTED: similar to Tetratricopeptide repeat protein 1 (TPR repeat protein 1) [Apis mellifera]
bom001no-CL1488Contig1	NO	NA	NA	NA	NA
bom001no-CL1489Contig1	YES	XP_394113	Apis mellifera	3e-53	PREDICTED: similar to CG1458-PA [Apis mellifera]
bom001no-CL1490Contig1	YES	XP_623838	Apis mellifera	3e-94	PREDICTED: similar to nucleotide binding protein-like [Apis mellifera]
bom001no-CL1491Contig1	YES	XP_001601505	Nasonia vitripennis	3e-25	PREDICTED: similar to conserved hypothetical protein [Nasonia vitripennis]
bom001no-CL1492Contig1	YES	XP_397072	Apis mellifera	8e-81	PREDICTED: similar to C04G6.4 [Apis mellifera]
bom001no-CL1493Contig1	YES	XP_001121076	Apis mellifera	8e-62	PREDICTED: similar to mitochondrial ribosomal protein L21 CG9730-PA [Apis mellifera]
bom001no-CL1494Contig1	YES	XP_393446	Apis mellifera	1e-115	PREDICTED: similar to CG5451-PA isoform 1 [Apis mellifera]
bom001no-CL1494Contig2	YES	XP_393446	Apis mellifera	1e-168	PREDICTED: similar to CG5451-PA isoform 1 [Apis mellifera]
bom001no-CL1495Contig1	YES	XP_624701	Apis mellifera	6e-45	PREDICTED: similar to signal recognition particle 14kDa (homologous Alu RNA binding protein) [Apis mellifera]
bom001no-CL1496Contig1	YES	XP_001122183	Apis mellifera	2e-82	PREDICTED: similar to CG18066-PA [Apis mellifera]
bom001no-CL1497Contig1	YES	XP_396595	Apis mellifera	1e-104	PREDICTED: similar to actin-related protein 10 homolog [Apis mellifera]
bom001no-CL1498Contig1	YES	XP_623436	Apis mellifera	1e-124	PREDICTED: similar to grapes CG17161-PA, isoform A isoform 2 [Apis mellifera] ref|XP_397400.2| PREDICTED: similar to grapes CG17161-PA, isoform A isoform 1 [Apis mellifera]
bom001no-CL1499Contig1	YES	BAH71623	Acyrthosiphon pisum	2e-07	ACYPI004705 [Acyrthosiphon pisum]
bom001no-CL1500Contig1	YES	XP_001120759	Apis mellifera	2e-19	PREDICTED: hypothetical protein [Apis mellifera]
bom001no-CL1501Contig1	NO	NA	NA	NA	NA
bom001no-CL1502Contig1	YES	XP_394807	Apis mellifera	6e-65	PREDICTED: similar to CG13298-PA [Apis mellifera]
bom001no-CL1503Contig1	NO	NA	NA	NA	NA
bom001no-CL1504Contig1	YES	XP_623853	Apis mellifera	1e-104	PREDICTED: similar to CG2471-PA [Apis mellifera]
bom001no-CL1505Contig1	YES	XP_624961	Apis mellifera	1e-88	PREDICTED: similar to CG11900-PA [Apis mellifera]
bom001no-CL1505Contig2	YES	XP_624961	Apis mellifera	5e-89	PREDICTED: similar to CG11900-PA [Apis mellifera]
bom001no-CL1506Contig1	NO	NA	NA	NA	NA
bom001no-CL1507Contig1	YES	XP_002069412	Drosophila willistoni	3e-06	GK18743 [Drosophila willistoni] gb|EDW80398.1| GK18743 [Drosophila willistoni]
bom001no-CL1507Contig2	YES	NP_001135713	Xenopus tropicalis	2e-06	hypothetical protein LOC100216290 [Xenopus (Silurana) tropicalis] gb|AAI69148.1| Unknown (protein for MGC:189614) [Xenopus tropicalis]
bom001no-CL1508Contig1	YES	XP_001122504	Apis mellifera	5e-57	PREDICTED: similar to PEST-containing nuclear protein (PCNP) [Apis mellifera]
bom001no-CL1509Contig1	YES	XP_396365	Apis mellifera	5e-99	PREDICTED: similar to membrin [Apis mellifera]
bom001no-CL1510Contig1	YES	XP_001122523	Apis mellifera	7e-51	PREDICTED: similar to CG30476-PA [Apis mellifera]
bom001no-CL1511Contig1	YES	XP_392315	Apis mellifera	9e-53	PREDICTED: similar to CG3876-PA [Apis mellifera]
bom001no-CL1512Contig1	YES	XP_002022362	Drosophila persimilis	2e-17	GL24121 [Drosophila persimilis] gb|EDW26366.1| GL24121 [Drosophila persimilis]
bom001no-CL1513Contig1	YES	XP_397463	Apis mellifera	1e-71	PREDICTED: similar to CG14222-PA isoform 1 [Apis mellifera]
bom001no-CL1514Contig1	YES	XP_624300	Apis mellifera	1e-29	PREDICTED: similar to C-Myc-binding protein (Associate of Myc 1) (AMY-1) [Apis mellifera]
bom001no-CL1515Contig1	YES	XP_623684	Apis mellifera	0	PREDICTED: similar to COP9 signalosome complex subunit 4 (Signalosome subunit 4) (SGN4) (JAB1-containing signalosome subunit 4) [Apis mellifera]
bom001no-CL1516Contig1	YES	XP_001607232	Nasonia vitripennis	1e-101	PREDICTED: similar to putative alcohol dehydrogenase [Nasonia vitripennis]
bom001no-CL1517Contig1	NO	NA	NA	NA	NA
bom001no-CL1518Contig1	YES	XP_395313	Apis mellifera	1e-115	PREDICTED: similar to F18A12.8a [Apis mellifera]
bom001no-CL1518Contig2	YES	XP_395313	Apis mellifera	1e-166	PREDICTED: similar to F18A12.8a [Apis mellifera]
bom001no-CL1519Contig1	YES	XP_001121144	Apis mellifera	2e-47	PREDICTED: similar to CG15168-PA [Apis mellifera]
bom001no-CL1520Contig1	YES	XP_001121957	Apis mellifera	1e-104	PREDICTED: similar to interferon gamma inducible protein 30 [Apis mellifera]
bom001no-CL1521Contig1	YES	XP_625061	Apis mellifera	6e-74	PREDICTED: similar to CG8460-PA [Apis mellifera]
bom001no-CL1522Contig1	YES	XP_624856	Apis mellifera	1e-115	PREDICTED: similar to potassium channel tetramerisation domain containing 5, partial [Apis mellifera]
bom001no-CL1523Contig1	YES	XP_625209	Apis mellifera	1e-106	PREDICTED: similar to fused toes [Apis mellifera]
bom001no-CL1524Contig1	YES	XP_624146	Apis mellifera	0	PREDICTED: similar to crooked neck CG3193-PA [Apis mellifera]
bom001no-CL1525Contig1	YES	XP_968236	Tribolium castaneum	1e-68	PREDICTED: similar to Type III alcohol dehydrogenase CG3425-PA [Tribolium castaneum]
bom001no-CL1526Contig1	YES	XP_394516	Apis mellifera	0	PREDICTED: similar to Mediator complex subunit 17 CG7957-PA [Apis mellifera]
bom001no-CL1527Contig1	NO	NA	NA	NA	NA
bom001no-CL1528Contig1	YES	XP_625003	Apis mellifera	1e-61	PREDICTED: similar to RNA (guanine-9-) methyltransferase domain containing 2 [Apis mellifera]
bom001no-CL1529Contig1	YES	XP_001122391	Apis mellifera	7e-21	PREDICTED: hypothetical protein [Apis mellifera]
bom001no-CL1530Contig1	NO	NA	NA	NA	NA
bom001no-CL1531Contig1	YES	XP_395937	Apis mellifera	4e-71	PREDICTED: similar to NNP-1 protein homolog [Apis mellifera]
bom001no-CL1532Contig1	NO	NA	NA	NA	NA
bom001no-CL1533Contig1	YES	XP_002128118	Ciona intestinalis	1e-11	PREDICTED: similar to MGC80584 protein [Ciona intestinalis]
bom001no-CL1534Contig1	YES	XP_392793	Apis mellifera	1e-104	PREDICTED: similar to CG10673-PA [Apis mellifera]
bom001no-CL1535Contig1	NO	NA	NA	NA	NA
bom001no-CL1536Contig1	YES	XP_395899	Apis mellifera	1e-136	PREDICTED: similar to CG30491-PA [Apis mellifera]
bom001no-CL1537Contig1	YES	XP_625119	Apis mellifera	3e-16	PREDICTED: hypothetical protein [Apis mellifera]
bom001no-CL1538Contig1	YES	XP_393029	Apis mellifera	1e-126	PREDICTED: similar to Mitogen-activated protein kinase 1 (Extracellular signal-regulated kinase 2) (ERK-2) (Mitogen-activated protein kinase 2) (MAP kinase 2) (MAPK 2) (p42-MAPK) (ERT1) [Apis mellifera]
bom001no-CL1539Contig1	NO	NA	NA	NA	NA
bom001no-CL1539Contig2	NO	NA	NA	NA	NA
bom001no-CL1540Contig1	YES	XP_394891	Apis mellifera	1e-109	PREDICTED: similar to CG31548-PA [Apis mellifera]
bom001no-CL1541Contig1	NO	NA	NA	NA	NA
bom001no-CL1541Contig2	NO	NA	NA	NA	NA
bom001no-CL1542Contig1	YES	XP_001120683	Apis mellifera	4e-75	PREDICTED: similar to coiled-coil domain containing 55 [Apis mellifera]
bom001no-CL1543Contig1	YES	XP_001120608	Apis mellifera	8e-50	PREDICTED: hypothetical protein [Apis mellifera]
bom001no-CL1544Contig1	NO	NA	NA	NA	NA
bom001no-CL1545Contig1	NO	NA	NA	NA	NA
bom001no-CL1546Contig1	YES	XP_001122505	Apis mellifera	5e-98	PREDICTED: hypothetical protein [Apis mellifera]
bom001no-CL1547Contig1	NO	NA	NA	NA	NA
bom001no-CL1548Contig1	YES	XP_395349	Apis mellifera	1e-145	PREDICTED: similar to CG3678-PA [Apis mellifera]
bom001no-CL1549Contig1	YES	XP_001608304	Nasonia vitripennis	6e-42	PREDICTED: similar to NADH:ubiquinone dehydrogenase, putative [Nasonia vitripennis]
bom001no-CL1550Contig1	YES	XP_624169	Apis mellifera	4e-15	PREDICTED: similar to CG7338-PA [Apis mellifera]
bom001no-CL1551Contig1	YES	XP_001121130	Apis mellifera	3e-80	PREDICTED: similar to CG1444-PA [Apis mellifera]
bom001no-CL1552Contig1	YES	XP_001605003	Nasonia vitripennis	3e-11	PREDICTED: similar to GA18420-PA [Nasonia vitripennis]
bom001no-CL1553Contig1	YES	XP_001602475	Nasonia vitripennis	3e-20	PREDICTED: similar to putative mitochondrial ATP synthase epsilon chain [Nasonia vitripennis]
bom001no-CL1554Contig1	NO	NA	NA	NA	NA
bom001no-CL1555Contig1	YES	XP_625135	Apis mellifera	3e-94	PREDICTED: similar to Cathepsin L precursor (Cysteine proteinase 1) [Apis mellifera]
bom001no-CL1556Contig1	YES	XP_001122278	Apis mellifera	2e-46	PREDICTED: similar to CCAAT/enhancer-binding protein gamma (C/EBP gamma) (Immunoglobulin enhancer-binding protein 1) (IG/EBP-1) (Granulocyte colony-stimulating factor promoter element 1-binding protein) (GPE1-binding protein) (GPE1-BP) [Apis mellifera]
bom001no-CL1557Contig1	YES	XP_001121629	Apis mellifera	1e-12	PREDICTED: hypothetical protein [Apis mellifera]
bom001no-CL1557Contig2	YES	XP_001121629	Apis mellifera	2e-57	PREDICTED: hypothetical protein [Apis mellifera]
bom001no-CL1558Contig1	YES	XP_393898	Apis mellifera	6e-38	PREDICTED: similar to gemini CG30011-PC, isoform C [Apis mellifera]
bom001no-CL1559Contig1	YES	XP_392055	Apis mellifera	7e-96	PREDICTED: similar to preli-like CG8806-PA isoform 1 [Apis mellifera]
bom001no-CL1560Contig1	YES	XP_001603106	Nasonia vitripennis	6e-27	PREDICTED: similar to ENSANGP00000011072 [Nasonia vitripennis]
bom001no-CL1561Contig1	YES	XP_001603752	Nasonia vitripennis	1e-61	PREDICTED: similar to SJCHGC05576 protein [Nasonia vitripennis]
bom001no-CL1562Contig1	YES	XP_001120590	Apis mellifera	6e-82	PREDICTED: similar to CG8043-PA [Apis mellifera]
bom001no-CL1563Contig1	YES	XP_001123042	Apis mellifera	4e-78	PREDICTED: similar to CG15531-PA, partial [Apis mellifera]
bom001no-CL1564Contig1	YES	XP_394094	Apis mellifera	0	PREDICTED: similar to Aminopeptidase P CG6291-PA [Apis mellifera]
bom001no-CL1565Contig1	YES	XP_624261	Apis mellifera	1e-159	PREDICTED: similar to Porphobilinogen deaminase (Hydroxymethylbilane synthase) (HMBS) (Pre-uroporphyrinogen synthase) (PBG-D) [Apis mellifera]
bom001no-CL1566Contig1	YES	AAZ79895	Bombus ignitus	1e-117	thioredoxin-like protein [Bombus ignitus] gb|AAZ79897.1| thioredoxin-like protein [Bombus ignitus]
bom001no-CL1567Contig1	NO	NA	NA	NA	NA
bom001no-CL1567Contig2	NO	NA	NA	NA	NA
bom001no-CL1568Contig1	NO	NA	NA	NA	NA
bom001no-CL1569Contig1	YES	XP_393035	Apis mellifera	3e-71	PREDICTED: similar to Ras-like protein 2 [Apis mellifera]
bom001no-CL1570Contig1	YES	NP_001135914	Nasonia vitripennis	4e-48	cytochrome b-561 domain containing 1-like [Nasonia vitripennis]
bom001no-CL1570Contig2	NO	NA	NA	NA	NA
bom001no-CL1571Contig1	YES	XP_623854	Apis mellifera	1e-120	PREDICTED: similar to CG5484-PC, isoform C [Apis mellifera]
bom001no-CL1572Contig1	YES	XP_625108	Apis mellifera	2e-84	PREDICTED: similar to Ras-related protein Rab-24 [Apis mellifera]
bom001no-CL1573Contig1	YES	XP_974792	Tribolium castaneum	3e-37	PREDICTED: similar to AGAP011504-PA [Tribolium castaneum]
bom001no-CL1574Contig1	NO	NA	NA	NA	NA
bom001no-CL1575Contig1	YES	XP_396167	Apis mellifera	2e-56	PREDICTED: similar to cAMP-dependent protein kinase R1 CG3263-PC, isoform C isoform 1 [Apis mellifera]
bom001no-CL1576Contig1	YES	XP_397474	Apis mellifera	1e-126	PREDICTED: similar to abhydrolase domain containing 11 [Apis mellifera]
bom001no-CL1577Contig1	YES	XP_001121263	Apis mellifera	1e-116	PREDICTED: similar to CG3362-PA [Apis mellifera]
bom001no-CL1578Contig1	YES	XP_001121902	Apis mellifera	7e-40	PREDICTED: similar to Tubulin-specific chaperone B (Tubulin folding cofactor B) (Cytoskeleton-associated protein 1) (Cytoskeleton-associated protein CKAPI) [Apis mellifera]
bom001no-CL1579Contig1	YES	XP_002427025	Pediculus humanus corporis	2e-46	conserved hypothetical protein [Pediculus humanus corporis] gb|EEB14287.1| conserved hypothetical protein [Pediculus humanus corporis]
bom001no-CL1580Contig1	YES	XP_623377	Apis mellifera	1e-108	PREDICTED: similar to myo-inositol 1-phosphate synthase A1 isoform 1 [Apis mellifera]
bom001no-CL1580Contig2	YES	XP_623377	Apis mellifera	1e-177	PREDICTED: similar to myo-inositol 1-phosphate synthase A1 isoform 1 [Apis mellifera]
bom001no-CL1581Contig1	NO	NA	NA	NA	NA
bom001no-CL1582Contig1	YES	XP_001605286	Nasonia vitripennis	3e-16	PREDICTED: similar to tripartite motif-containing 45 [Nasonia vitripennis]
bom001no-CL1583Contig1	YES	XP_393062	Apis mellifera	4e-56	PREDICTED: similar to intersectin 2 isoform 3 [Apis mellifera]
bom001no-CL1584Contig1	YES	XP_392640	Apis mellifera	1e-121	PREDICTED: similar to Probable dolichol-phosphate mannosyltransferase (Dolichol-phosphate mannose synthase) (Dolichyl-phosphate beta-D-mannosyltransferase) (Mannose-P-dolichol synthase) (MPD synthase) (DPM synthase) [Apis mellifera]
bom001no-CL1585Contig1	YES	XP_395811	Apis mellifera	2e-64	PREDICTED: similar to Hdac3 CG2128-PA isoform 1 [Apis mellifera]
bom001no-CL1586Contig1	YES	XP_624419	Apis mellifera	0	PREDICTED: similar to Suppressor of cytokine signaling 5 (SOCS-5) (Cytokine-inducible SH2-containing protein 5) (Cytokine-inducible SH2 protein 6) (CIS-6) [Apis mellifera]
bom001no-CL1587Contig1	YES	XP_625136	Apis mellifera	1e-106	PREDICTED: similar to CG5009-PA, partial [Apis mellifera]
bom001no-CL1588Contig1	NO	NA	NA	NA	NA
bom001no-CL1589Contig1	YES	XP_397254	Apis mellifera	1e-96	PREDICTED: similar to CG2100-PA [Apis mellifera]
bom001no-CL1590Contig1	YES	XP_624048	Apis mellifera	1e-129	PREDICTED: similar to casein kinase 2 beta [Apis mellifera]
bom001no-CL1591Contig1	YES	XP_624043	Apis mellifera	1e-134	PREDICTED: similar to Syntenin-1 (Syndecan-binding protein 1) (Melanoma differentiation-associated protein 9) (MDA-9) (Scaffold protein Pbp1) (Pro-TGF-alpha cytoplasmic domain-interacting protein 18) (TACIP18) [Apis mellifera]
bom001no-CL1592Contig1	YES	XP_625019	Apis mellifera	1e-123	PREDICTED: similar to mitochondrial ribosomal protein L2 CG7636-PA [Apis mellifera]
bom001no-CL1593Contig1	YES	XP_001599369	Nasonia vitripennis	1e-118	PREDICTED: similar to sarcalumenin [Nasonia vitripennis]
bom001no-CL1594Contig1	YES	XP_001121637	Apis mellifera	2e-33	PREDICTED: similar to Mes4 CG11301-PA [Apis mellifera]
bom001no-CL1595Contig1	YES	XP_394333	Apis mellifera	6e-10	PREDICTED: similar to Protein lethal(2)essential for life (Protein Efl21) isoform 1 [Apis mellifera]
bom001no-CL1596Contig1	YES	XP_001606749	Nasonia vitripennis	4e-74	PREDICTED: similar to conserved hypothetical protein [Nasonia vitripennis]
bom001no-CL1597Contig1	YES	XP_394267	Apis mellifera	5e-33	PREDICTED: similar to uncoupling protein 2 isoform 1 [Apis mellifera]
bom001no-CL1598Contig1	YES	XP_393909	Apis mellifera	3e-79	PREDICTED: similar to Mannose-P-dolichol utilization defect 1 protein homolog [Apis mellifera]
bom001no-CL1599Contig1	NO	NA	NA	NA	NA
bom001no-CL1600Contig1	YES	XP_001870805	Culex quinquefasciatus	1e-18	conserved hypothetical protein [Culex quinquefasciatus] gb|EDS34187.1| conserved hypothetical protein [Culex quinquefasciatus]
bom001no-CL1601Contig1	YES	XP_391901	Apis mellifera	3e-62	PREDICTED: similar to CG6404-PB, isoform B [Apis mellifera]
bom001no-CL1602Contig1	YES	XP_001121690	Apis mellifera	2e-59	PREDICTED: similar to nucleoporin like 1 isoform a [Apis mellifera]
bom001no-CL1603Contig1	NO	NA	NA	NA	NA
bom001no-CL1604Contig1	YES	XP_966702	Tribolium castaneum	1e-06	PREDICTED: similar to glutathione S-transferase 6A [Tribolium castaneum]
bom001no-CL1605Contig1	YES	XP_001121931	Apis mellifera	4e-45	PREDICTED: similar to thread CG12284-PA, isoform A [Apis mellifera]
bom001no-CL1606Contig1	YES	XP_001811161	Tribolium castaneum	2e-66	PREDICTED: similar to peptidyl-prolyl cis-trans isomerase (cyclophilin) [Tribolium castaneum]
bom001no-CL1606Contig2	YES	XP_001811161	Tribolium castaneum	2e-78	PREDICTED: similar to peptidyl-prolyl cis-trans isomerase (cyclophilin) [Tribolium castaneum]
bom001no-CL1607Contig1	YES	XP_001605956	Nasonia vitripennis	1e-52	PREDICTED: similar to ENSANGP00000030789 [Nasonia vitripennis]
bom001no-CL1608Contig1	YES	XP_623380	Apis mellifera	1e-103	PREDICTED: similar to COP CG3948-PA, isoform A isoform 1 [Apis mellifera]
bom001no-CL1609Contig1	YES	XP_001122533	Apis mellifera	3e-61	PREDICTED: similar to Tif-IA CG3278-PA [Apis mellifera]
bom001no-CL1610Contig1	NO	NA	NA	NA	NA
[truncated: 11,334 more rows]
