# Supplementary material for: Analysis of a normalised expressed sequence tag (EST) library from a key pollinator, the bumblebee Bombus terrestris
Source: BMC Genomics. 2010 Feb 15;11:110. doi: 10.1186/1471-2164-11-110 (PMC2838840; doi:10.1186/1471-2164-11-110)
Supplement: Additional file 4 — Gene Ontology assignments for the unique Bombus terrestris sequences. [file 1471-2164-11-110-S4.XLS]

## Sheet: Sheet1
Project_identifier	Go_term_identifier	Aspect	Description	GoSlim_identifier	Besthit_Uniprot_identifier	Besthit_significance
bom001no-CL1Contig1	GO:0006629	Biological_process	lipid metabolic process	GO:0008152	Q9V3S0	1e-140
bom001no-CL2Contig1	GO:0004807	Molecular_function	triose-phosphate isomerase activity	GO:0016853	O77458	9e-94
bom001no-CL2Contig1	GO:0019682	Biological_process	glyceraldehyde-3-phosphate metabolic process	GO:0008152	O77458	9e-94
bom001no-CL3Contig1	GO:0043161	Biological_process	proteasomal ubiquitin-dependent protein catabolic process	GO:0008152	Q04323	3e-07
bom001no-CL3Contig1	GO:0031593	Molecular_function	polyubiquitin binding	GO:0005488	Q04323	3e-07
bom001no-CL3Contig1	GO:0000502	Cellular_component	proteasome complex	GO:0005622	Q04323	3e-07
bom001no-CL3Contig1	GO:0051117	Molecular_function	ATPase binding	GO:0005488	Q04323	3e-07
bom001no-CL3Contig1	GO:0005737	Cellular_component	cytoplasm	GO:0005622	Q04323	3e-07
bom001no-CL3Contig2	GO:0043161	Biological_process	proteasomal ubiquitin-dependent protein catabolic process	GO:0008152	Q04323	2e-24
bom001no-CL3Contig2	GO:0031593	Molecular_function	polyubiquitin binding	GO:0005488	Q04323	2e-24
bom001no-CL3Contig2	GO:0000502	Cellular_component	proteasome complex	GO:0005622	Q04323	2e-24
bom001no-CL3Contig2	GO:0051117	Molecular_function	ATPase binding	GO:0005488	Q04323	2e-24
bom001no-CL3Contig2	GO:0005737	Cellular_component	cytoplasm	GO:0005622	Q04323	2e-24
bom001no-CL3Contig3	GO:0006401	Biological_process	RNA catabolic process	GO:0006139	O00584	5e-25
bom001no-CL3Contig3	GO:0005576	Cellular_component	extracellular region	GO:0005576	O00584	5e-25
bom001no-CL3Contig3	GO:0004540	Molecular_function	ribonuclease activity	GO:0003824	O00584	5e-25
bom001no-CL5Contig3	GO:0003964	Molecular_function	RNA-directed DNA polymerase activity	GO:0016740	Q9NBX4	7e-39
bom001no-CL5Contig3	GO:0006313	Biological_process	transposition, DNA-mediated	GO:0006139	Q9NBX4	7e-39
bom001no-CL5Contig6	GO:0003964	Molecular_function	RNA-directed DNA polymerase activity	GO:0016740	Q9NBX4	3e-49
bom001no-CL5Contig6	GO:0006313	Biological_process	transposition, DNA-mediated	GO:0006139	Q9NBX4	3e-49
bom001no-CL8Contig3	GO:0042802	Molecular_function	identical protein binding	GO:0005488	P82147	1e-48
bom001no-CL9Contig1	GO:0030424	Cellular_component	axon	GO:0005623	P12036	2e-07
bom001no-CL9Contig1	GO:0007399	Biological_process	nervous system development	GO:0007275	P12036	2e-07
bom001no-CL9Contig1	GO:0005883	Cellular_component	neurofilament	GO:0005622	P12036	2e-07
bom001no-CL9Contig2	GO:0044403	Biological_process	symbiosis, encompassing mutualism through parasitism	NA	Q8I615	1e-07
bom001no-CL15Contig1	GO:0001740	Cellular_component	Barr body	GO:0005622	P84244	1e-70
bom001no-CL16Contig1	GO:0005515	Molecular_function	protein binding	GO:0005488	P47948	4e-53
bom001no-CL16Contig2	GO:0005515	Molecular_function	protein binding	GO:0005488	P47948	4e-54
bom001no-CL16Contig3	GO:0005515	Molecular_function	protein binding	GO:0005488	P47948	2e-54
bom001no-CL18Contig1	GO:0003677	Molecular_function	DNA binding	GO:0005488	P84055	2e-47
bom001no-CL18Contig1	GO:0006334	Biological_process	nucleosome assembly	GO:0009987	P84055	2e-47
bom001no-CL18Contig1	GO:0000786	Cellular_component	nucleosome	GO:0005622	P84055	2e-47
bom001no-CL19Contig1	GO:0016592	Cellular_component	mediator complex	GO:0005622	Q290F0	8e-19
bom001no-CL19Contig1	GO:0016455	Molecular_function	RNA polymerase II transcription mediator activity	GO:0030528	Q290F0	8e-19
bom001no-CL19Contig1	GO:0006366	Biological_process	transcription from RNA polymerase II promoter	GO:0006139	Q290F0	8e-19
bom001no-CL23Contig1	GO:0006139	Biological_process	nucleobase, nucleoside, nucleotide and nucleic acid metabolic process	GO:0006139	Q9P1U0	2e-22
bom001no-CL28Contig1	GO:0006099	Biological_process	tricarboxylic acid cycle	GO:0008152	Q9VCI5	9e-21
bom001no-CL28Contig1	GO:0000104	Molecular_function	succinate dehydrogenase activity	GO:0016491	Q9VCI5	9e-21
bom001no-CL28Contig1	GO:0005515	Molecular_function	protein binding	GO:0005488	Q9VCI5	9e-21
bom001no-CL28Contig1	GO:0005743	Cellular_component	mitochondrial inner membrane	GO:0016020	Q9VCI5	9e-21
bom001no-CL29Contig1	GO:0031080	Cellular_component	Nup107-160 complex	GO:0016020	Q5XFW8	2e-80
bom001no-CL29Contig1	GO:0006888	Biological_process	ER to Golgi vesicle-mediated transport	GO:0006810	Q5XFW8	2e-80
bom001no-CL30Contig1	GO:0001540	Molecular_function	beta-amyloid binding	GO:0005488	Q99MB3	9e-33
bom001no-CL30Contig1	GO:0005887	Cellular_component	integral to plasma membrane	GO:0016020	Q99MB3	9e-33
bom001no-CL30Contig1	GO:0008624	Biological_process	induction of apoptosis by extracellular signals	GO:0050789	Q99MB3	9e-33
bom001no-CL30Contig1	GO:0004930	Molecular_function	G-protein coupled receptor activity	GO:0004871	Q99MB3	9e-33
bom001no-CL33Contig1	GO:0001561	Biological_process	fatty acid alpha-oxidation	GO:0008152	Q92968	2e-16
bom001no-CL33Contig1	GO:0016560	Biological_process	protein import into peroxisome matrix, docking	GO:0006810	Q92968	2e-16
bom001no-CL33Contig1	GO:0001967	Biological_process	suckling behavior	GO:0007610	Q92968	2e-16
bom001no-CL33Contig1	GO:0021795	Biological_process	cerebral cortex cell migration	GO:0006928	Q92968	2e-16
bom001no-CL33Contig1	GO:0005779	Cellular_component	integral to peroxisomal membrane	GO:0016020	Q92968	2e-16
bom001no-CL33Contig1	GO:0007626	Biological_process	locomotory behavior	GO:0007610	Q92968	2e-16
bom001no-CL33Contig1	GO:0001764	Biological_process	neuron migration	GO:0030154	Q92968	2e-16
bom001no-CL33Contig1	GO:0005515	Molecular_function	protein binding	GO:0005488	Q92968	2e-16
bom001no-CL33Contig1	GO:0060152	Biological_process	microtubule-based peroxisome localization	GO:0009987	Q92968	2e-16
bom001no-CL33Contig1	GO:0005624	Cellular_component	membrane fraction	GO:0005623	Q92968	2e-16
bom001no-CL33Contig1	GO:0005778	Cellular_component	peroxisomal membrane	GO:0016020	Q92968	2e-16
bom001no-CL35Contig1	GO:0004364	Molecular_function	glutathione transferase activity	GO:0016740	P41043	3e-42
bom001no-CL35Contig1	GO:0008152	Biological_process	metabolic process	GO:0008152	P41043	3e-42
bom001no-CL35Contig1	GO:0004602	Molecular_function	glutathione peroxidase activity	GO:0016491	P41043	3e-42
bom001no-CL37Contig1	GO:0009636	Biological_process	response to toxin	GO:0050896	P97584	4e-43
bom001no-CL37Contig2	GO:0009636	Biological_process	response to toxin	GO:0050896	P97584	3e-72
bom001no-CL38Contig1	GO:0006121	Biological_process	mitochondrial electron transport, succinate to ubiquinone	GO:0008152	P21914	1e-110
bom001no-CL39Contig1	GO:0030425	Cellular_component	dendrite	GO:0005623	P35280	6e-94
bom001no-CL39Contig1	GO:0016023	Cellular_component	cytoplasmic membrane-bounded vesicle	GO:0005622	P35280	6e-94
bom001no-CL39Contig1	GO:0014069	Cellular_component	postsynaptic density	GO:0005622	P35280	6e-94
bom001no-CL39Contig1	GO:0043025	Cellular_component	cell soma	GO:0005623	P35280	6e-94
bom001no-CL39Contig1	GO:0019901	Molecular_function	protein kinase binding	GO:0005488	P35280	6e-94
bom001no-CL39Contig1	GO:0051223	Biological_process	regulation of protein transport	GO:0050789	P35280	6e-94
bom001no-CL39Contig1	GO:0032880	Biological_process	regulation of protein localization	GO:0050789	P35280	6e-94
bom001no-CL39Contig1	GO:0005794	Cellular_component	Golgi apparatus	GO:0005622	P35280	6e-94
bom001no-CL39Contig1	GO:0048169	Biological_process	regulation of long-term neuronal synaptic plasticity	GO:0050789	P35280	6e-94
bom001no-CL39Contig1	GO:0005886	Cellular_component	plasma membrane	GO:0016020	P35280	6e-94
bom001no-CL44Contig1	GO:0005634	Cellular_component	nucleus	GO:0005622	Q9USK7	1e-40
bom001no-CL44Contig1	GO:0005829	Cellular_component	cytosol	GO:0005622	Q9USK7	1e-40
bom001no-CL44Contig2	GO:0005634	Cellular_component	nucleus	GO:0005622	Q9USK7	3e-65
bom001no-CL44Contig2	GO:0005829	Cellular_component	cytosol	GO:0005622	Q9USK7	3e-65
bom001no-CL45Contig1	GO:0005515	Molecular_function	protein binding	GO:0005488	Q9VMY1	4e-65
bom001no-CL46Contig1	GO:0004175	Molecular_function	endopeptidase activity	GO:0003824	Q9V3H2	1e-109
bom001no-CL46Contig1	GO:0005838	Cellular_component	proteasome regulatory particle	GO:0005622	Q9V3H2	1e-109
bom001no-CL46Contig1	GO:0006508	Biological_process	proteolysis	GO:0008152	Q9V3H2	1e-109
bom001no-CL46Contig1	GO:0005515	Molecular_function	protein binding	GO:0005488	Q9V3H2	1e-109
bom001no-CL46Contig1	GO:0009987	Biological_process	cellular process	GO:0009987	Q9V3H2	1e-109
bom001no-CL46Contig2	GO:0004175	Molecular_function	endopeptidase activity	GO:0003824	Q9V3H2	1e-155
bom001no-CL46Contig2	GO:0005838	Cellular_component	proteasome regulatory particle	GO:0005622	Q9V3H2	1e-155
bom001no-CL46Contig2	GO:0006508	Biological_process	proteolysis	GO:0008152	Q9V3H2	1e-155
bom001no-CL46Contig2	GO:0005515	Molecular_function	protein binding	GO:0005488	Q9V3H2	1e-155
bom001no-CL46Contig2	GO:0009987	Biological_process	cellular process	GO:0009987	Q9V3H2	1e-155
bom001no-CL47Contig1	GO:0005509	Molecular_function	calcium ion binding	GO:0005488	P00630	3e-45
bom001no-CL49Contig1	GO:0005634	Cellular_component	nucleus	GO:0005622	Q921D4	1e-65
bom001no-CL49Contig1	GO:0003677	Molecular_function	DNA binding	GO:0005488	Q921D4	1e-65
bom001no-CL49Contig1	GO:0005515	Molecular_function	protein binding	GO:0005488	Q921D4	1e-65
bom001no-CL49Contig2	GO:0005634	Cellular_component	nucleus	GO:0005622	Q921D4	5e-66
bom001no-CL49Contig2	GO:0003677	Molecular_function	DNA binding	GO:0005488	Q921D4	5e-66
bom001no-CL49Contig2	GO:0005515	Molecular_function	protein binding	GO:0005488	Q921D4	5e-66
bom001no-CL51Contig1	GO:0007629	Biological_process	flight behavior	GO:0007610	P35128	8e-67
bom001no-CL51Contig1	GO:0007630	Biological_process	jump response	GO:0007610	P35128	8e-67
bom001no-CL51Contig1	GO:0007412	Biological_process	axon target recognition	GO:0030154	P35128	8e-67
bom001no-CL51Contig1	GO:0008594	Biological_process	photoreceptor cell morphogenesis	GO:0030154	P35128	8e-67
bom001no-CL51Contig1	GO:0007409	Biological_process	axonogenesis	GO:0030154	P35128	8e-67
bom001no-CL51Contig1	GO:0007625	Biological_process	grooming behavior	GO:0007610	P35128	8e-67
bom001no-CL51Contig2	GO:0007629	Biological_process	flight behavior	GO:0007610	P35128	2e-39
bom001no-CL51Contig2	GO:0007630	Biological_process	jump response	GO:0007610	P35128	2e-39
bom001no-CL51Contig2	GO:0007412	Biological_process	axon target recognition	GO:0030154	P35128	2e-39
bom001no-CL51Contig2	GO:0008594	Biological_process	photoreceptor cell morphogenesis	GO:0030154	P35128	2e-39
bom001no-CL51Contig2	GO:0007409	Biological_process	axonogenesis	GO:0030154	P35128	2e-39
bom001no-CL51Contig2	GO:0007625	Biological_process	grooming behavior	GO:0007610	P35128	2e-39
bom001no-CL54Contig1	GO:0051233	Cellular_component	spindle midzone	GO:0005622	Q9NVJ2	1e-96
bom001no-CL54Contig1	GO:0007059	Biological_process	chromosome segregation	GO:0009987	Q9NVJ2	1e-96
bom001no-CL54Contig1	GO:0019003	Molecular_function	GDP binding	GO:0005488	Q9NVJ2	1e-96
bom001no-CL54Contig1	GO:0005737	Cellular_component	cytoplasm	GO:0005622	Q9NVJ2	1e-96
bom001no-CL54Contig1	GO:0030496	Cellular_component	midbody	GO:0005623	Q9NVJ2	1e-96
bom001no-CL54Contig1	GO:0003924	Molecular_function	GTPase activity	GO:0003824	Q9NVJ2	1e-96
bom001no-CL54Contig1	GO:0048487	Molecular_function	beta-tubulin binding	GO:0005488	Q9NVJ2	1e-96
bom001no-CL54Contig1	GO:0043014	Molecular_function	alpha-tubulin binding	GO:0005488	Q9NVJ2	1e-96
bom001no-CL54Contig1	GO:0005525	Molecular_function	GTP binding	GO:0005488	Q9NVJ2	1e-96
bom001no-CL57Contig1	GO:0000022	Biological_process	mitotic spindle elongation	GO:0009987	P46223	1e-94
bom001no-CL57Contig1	GO:0007052	Biological_process	mitotic spindle organization	GO:0009987	P46223	1e-94
bom001no-CL58Contig1	GO:0030126	Cellular_component	COPI vesicle coat	GO:0016020	Q28104	1e-103
bom001no-CL58Contig1	GO:0006890	Biological_process	retrograde vesicle-mediated transport, Golgi to ER	GO:0006810	Q28104	1e-103
bom001no-CL58Contig1	GO:0006891	Biological_process	intra-Golgi vesicle-mediated transport	GO:0006810	Q28104	1e-103
bom001no-CL58Contig1	GO:0005515	Molecular_function	protein binding	GO:0005488	Q28104	1e-103
bom001no-CL59Contig1	GO:0005743	Cellular_component	mitochondrial inner membrane	GO:0016020	Q922Q1	2e-52
bom001no-CL59Contig1	GO:0005739	Cellular_component	mitochondrion	GO:0005622	Q922Q1	2e-52
bom001no-CL60Contig1	GO:0006313	Biological_process	transposition, DNA-mediated	GO:0006139	Q95SX7	4e-17
bom001no-CL60Contig1	GO:0003964	Molecular_function	RNA-directed DNA polymerase activity	GO:0016740	Q95SX7	4e-17
bom001no-CL61Contig1	GO:0005515	Molecular_function	protein binding	GO:0005488	Q96QK8	3e-12
bom001no-CL62Contig1	GO:0032981	Biological_process	mitochondrial respiratory chain complex I assembly	GO:0009987	Q02375	2e-42
bom001no-CL62Contig1	GO:0051591	Biological_process	response to cAMP	GO:0050896	Q02375	2e-42
bom001no-CL62Contig1	GO:0048146	Biological_process	positive regulation of fibroblast proliferation	GO:0050789	Q02375	2e-42
bom001no-CL62Contig1	GO:0007420	Biological_process	brain development	GO:0007275	Q02375	2e-42
bom001no-CL62Contig1	GO:0019933	Biological_process	cAMP-mediated signaling	GO:0007154	Q02375	2e-42
bom001no-CL62Contig1	GO:0006800	Biological_process	oxygen and reactive oxygen species metabolic process	GO:0008152	Q02375	2e-42
bom001no-CL62Contig1	GO:0005747	Cellular_component	mitochondrial respiratory chain complex I	GO:0016020	Q02375	2e-42
bom001no-CL62Contig1	GO:0045333	Biological_process	cellular respiration	GO:0008152	Q02375	2e-42
bom001no-CL62Contig1	GO:0008137	Molecular_function	NADH dehydrogenase (ubiquinone) activity	GO:0016491	Q02375	2e-42
bom001no-CL63Contig1	GO:0007186	Biological_process	G-protein coupled receptor protein signaling pathway	GO:0007154	P38040	3e-20
bom001no-CL63Contig1	GO:0005834	Cellular_component	heterotrimeric G-protein complex	GO:0016020	P38040	3e-20
bom001no-CL63Contig1	GO:0035050	Biological_process	embryonic heart tube development	GO:0007275	P38040	3e-20
bom001no-CL63Contig1	GO:0008360	Biological_process	regulation of cell shape	GO:0050789	P38040	3e-20
bom001no-CL63Contig1	GO:0007637	Biological_process	proboscis extension reflex	GO:0007610	P38040	3e-20
bom001no-CL63Contig1	GO:0055059	Biological_process	asymmetric neuroblast division	GO:0030154	P38040	3e-20
bom001no-CL63Contig1	GO:0045176	Biological_process	apical protein localization	NA	P38040	3e-20
bom001no-CL63Contig1	GO:0003924	Molecular_function	GTPase activity	GO:0003824	P38040	3e-20
bom001no-CL63Contig1	GO:0007155	Biological_process	cell adhesion	GO:0009987	P38040	3e-20
bom001no-CL63Contig1	GO:0007015	Biological_process	actin filament organization	GO:0009987	P38040	3e-20
bom001no-CL64Contig1	GO:0055114	Biological_process	oxidation reduction	GO:0008152	Q99643	5e-13
bom001no-CL64Contig1	GO:0009060	Biological_process	aerobic respiration	GO:0008152	Q99643	5e-13
bom001no-CL64Contig1	GO:0045273	Cellular_component	respiratory chain complex II	GO:0016020	Q99643	5e-13
bom001no-CL64Contig1	GO:0006099	Biological_process	tricarboxylic acid cycle	GO:0008152	Q99643	5e-13
bom001no-CL64Contig1	GO:0016021	Cellular_component	integral to membrane	GO:0016020	Q99643	5e-13
bom001no-CL64Contig1	GO:0005739	Cellular_component	mitochondrion	GO:0005622	Q99643	5e-13
bom001no-CL65Contig1	GO:0005634	Cellular_component	nucleus	GO:0005622	P56537	3e-97
bom001no-CL65Contig1	GO:0005515	Molecular_function	protein binding	GO:0005488	P56537	3e-97
bom001no-CL74Contig1	GO:0045297	Biological_process	post-mating behavior	GO:0007610	Q9W1C9	2e-31
bom001no-CL74Contig1	GO:0005515	Molecular_function	protein binding	GO:0005488	Q9W1C9	2e-31
bom001no-CL74Contig1	GO:0005576	Cellular_component	extracellular region	GO:0005576	Q9W1C9	2e-31
bom001no-CL75Contig1	GO:0005515	Molecular_function	protein binding	GO:0005488	Q9VPD2	3e-92
bom001no-CL77Contig1	GO:0015036	Molecular_function	disulfide oxidoreductase activity	GO:0016491	Q9V429	4e-29
bom001no-CL77Contig1	GO:0034984	Biological_process	cellular response to DNA damage stimulus	GO:0050896	Q9V429	4e-29
bom001no-CL77Contig1	GO:0045454	Biological_process	cell redox homeostasis	GO:0050789	Q9V429	4e-29
bom001no-CL79Contig1	GO:0009790	Biological_process	embryonic development	GO:0007275	P62247	2e-81
bom001no-CL79Contig1	GO:0051726	Biological_process	regulation of cell cycle	GO:0050789	P62247	2e-81
bom001no-CL80Contig2	GO:0005859	Cellular_component	muscle myosin complex	GO:0005622	P05661	2e-35
bom001no-CL80Contig2	GO:0006941	Biological_process	striated muscle contraction	NA	P05661	2e-35
bom001no-CL80Contig2	GO:0005515	Molecular_function	protein binding	GO:0005488	P05661	2e-35
bom001no-CL80Contig2	GO:0008307	Molecular_function	structural constituent of muscle	GO:0005198	P05661	2e-35
bom001no-CL80Contig2	GO:0005863	Cellular_component	striated muscle thick filament	GO:0005622	P05661	2e-35
bom001no-CL83Contig1	GO:0005938	Cellular_component	cell cortex	GO:0005622	Q8R0W6	6e-23
bom001no-CL83Contig1	GO:0032713	Biological_process	negative regulation of interleukin-4 production	GO:0050789	Q8R0W6	6e-23
bom001no-CL83Contig1	GO:0002829	Biological_process	negative regulation of T-helper 2 type immune response	GO:0050789	Q8R0W6	6e-23
bom001no-CL83Contig1	GO:0050728	Biological_process	negative regulation of inflammatory response	GO:0050789	Q8R0W6	6e-23
bom001no-CL83Contig1	GO:0002761	Biological_process	regulation of myeloid leukocyte differentiation	GO:0050789	Q8R0W6	6e-23
bom001no-CL83Contig1	GO:0050699	Molecular_function	WW domain binding	GO:0005488	Q8R0W6	6e-23
bom001no-CL83Contig1	GO:0042130	Biological_process	negative regulation of T cell proliferation	GO:0050789	Q8R0W6	6e-23
bom001no-CL83Contig1	GO:0030173	Cellular_component	integral to Golgi membrane	GO:0016020	Q8R0W6	6e-23
bom001no-CL83Contig1	GO:0005515	Molecular_function	protein binding	GO:0005488	Q8R0W6	6e-23
bom001no-CL83Contig1	GO:0045732	Biological_process	positive regulation of protein catabolic process	GO:0050789	Q8R0W6	6e-23
bom001no-CL83Contig1	GO:0005794	Cellular_component	Golgi apparatus	GO:0005622	Q8R0W6	6e-23
bom001no-CL83Contig1	GO:0048302	Biological_process	regulation of isotype switching to IgG isotypes	GO:0050789	Q8R0W6	6e-23
bom001no-CL83Contig1	GO:0048294	Biological_process	negative regulation of isotype switching to IgE isotypes	GO:0050789	Q8R0W6	6e-23
bom001no-CL83Contig1	GO:0045619	Biological_process	regulation of lymphocyte differentiation	GO:0050789	Q8R0W6	6e-23
bom001no-CL84Contig1	GO:0005080	Molecular_function	protein kinase C binding	GO:0005488	Q9JLZ1	1e-48
bom001no-CL85Contig1	GO:0032728	Biological_process	positive regulation of interferon-beta production	GO:0050789	Q2T9S3	5e-51
bom001no-CL85Contig1	GO:0045089	Biological_process	positive regulation of innate immune response	GO:0050789	Q2T9S3	5e-51
bom001no-CL85Contig3	GO:0004175	Molecular_function	endopeptidase activity	GO:0003824	P48601	0
bom001no-CL85Contig3	GO:0034984	Biological_process	cellular response to DNA damage stimulus	GO:0050896	P48601	0
bom001no-CL85Contig3	GO:0005838	Cellular_component	proteasome regulatory particle	GO:0005622	P48601	0
bom001no-CL85Contig3	GO:0008283	Biological_process	cell proliferation	GO:0009987	P48601	0
bom001no-CL85Contig3	GO:0006508	Biological_process	proteolysis	GO:0008152	P48601	0
bom001no-CL85Contig3	GO:0005515	Molecular_function	protein binding	GO:0005488	P48601	0
bom001no-CL85Contig3	GO:0000022	Biological_process	mitotic spindle elongation	GO:0009987	P48601	0
bom001no-CL85Contig3	GO:0007052	Biological_process	mitotic spindle organization	GO:0009987	P48601	0
bom001no-CL85Contig3	GO:0009987	Biological_process	cellular process	GO:0009987	P48601	0
bom001no-CL85Contig4	GO:0004175	Molecular_function	endopeptidase activity	GO:0003824	P48601	1e-103
bom001no-CL85Contig4	GO:0034984	Biological_process	cellular response to DNA damage stimulus	GO:0050896	P48601	1e-103
bom001no-CL85Contig4	GO:0005838	Cellular_component	proteasome regulatory particle	GO:0005622	P48601	1e-103
bom001no-CL85Contig4	GO:0008283	Biological_process	cell proliferation	GO:0009987	P48601	1e-103
bom001no-CL85Contig4	GO:0006508	Biological_process	proteolysis	GO:0008152	P48601	1e-103
bom001no-CL85Contig4	GO:0005515	Molecular_function	protein binding	GO:0005488	P48601	1e-103
bom001no-CL85Contig4	GO:0000022	Biological_process	mitotic spindle elongation	GO:0009987	P48601	1e-103
bom001no-CL85Contig4	GO:0007052	Biological_process	mitotic spindle organization	GO:0009987	P48601	1e-103
bom001no-CL85Contig4	GO:0009987	Biological_process	cellular process	GO:0009987	P48601	1e-103
bom001no-CL86Contig1	GO:0016567	Biological_process	protein ubiquitination	GO:0008152	P68036	3e-73
bom001no-CL86Contig1	GO:0005737	Cellular_component	cytoplasm	GO:0005622	P68036	3e-73
bom001no-CL86Contig1	GO:0004842	Molecular_function	ubiquitin-protein ligase activity	GO:0016874	P68036	3e-73
bom001no-CL86Contig1	GO:0006511	Biological_process	ubiquitin-dependent protein catabolic process	GO:0008152	P68036	3e-73
bom001no-CL86Contig1	GO:0006464	Biological_process	protein modification process	GO:0008152	P68036	3e-73
bom001no-CL86Contig1	GO:0005515	Molecular_function	protein binding	GO:0005488	P68036	3e-73
bom001no-CL86Contig1	GO:0000151	Cellular_component	ubiquitin ligase complex	GO:0005622	P68036	3e-73
bom001no-CL86Contig1	GO:0019899	Molecular_function	enzyme binding	GO:0005488	P68036	3e-73
bom001no-CL87Contig1	GO:0006810	Biological_process	transport	GO:0006810	O43808	4e-69
bom001no-CL87Contig1	GO:0005777	Cellular_component	peroxisome	GO:0005622	O43808	4e-69
bom001no-CL87Contig1	GO:0005887	Cellular_component	integral to plasma membrane	GO:0016020	O43808	4e-69
bom001no-CL87Contig1	GO:0005515	Molecular_function	protein binding	GO:0005488	O43808	4e-69
bom001no-CL88Contig1	GO:0005515	Molecular_function	protein binding	GO:0005488	Q9XZ63	3e-57
bom001no-CL88Contig1	GO:0070050	Biological_process	neuron homeostasis	GO:0009987	Q9XZ63	3e-57
bom001no-CL88Contig1	GO:0031175	Biological_process	neuron projection development	GO:0030154	Q9XZ63	3e-57
bom001no-CL88Contig1	GO:0005576	Cellular_component	extracellular region	GO:0005576	Q9XZ63	3e-57
bom001no-CL89Contig1	GO:0005634	Cellular_component	nucleus	GO:0005622	Q9W5E1	3e-58
bom001no-CL89Contig1	GO:0016567	Biological_process	protein ubiquitination	GO:0008152	Q9W5E1	3e-58
bom001no-CL89Contig1	GO:0019005	Cellular_component	SCF ubiquitin ligase complex	GO:0005622	Q9W5E1	3e-58
bom001no-CL89Contig1	GO:0004842	Molecular_function	ubiquitin-protein ligase activity	GO:0016874	Q9W5E1	3e-58
bom001no-CL89Contig1	GO:0008283	Biological_process	cell proliferation	GO:0009987	Q9W5E1	3e-58
bom001no-CL89Contig1	GO:0006508	Biological_process	proteolysis	GO:0008152	Q9W5E1	3e-58
bom001no-CL89Contig1	GO:0008270	Molecular_function	zinc ion binding	GO:0005488	Q9W5E1	3e-58
bom001no-CL89Contig1	GO:0007224	Biological_process	smoothened signaling pathway	GO:0007154	Q9W5E1	3e-58
bom001no-CL91Contig1	GO:0042802	Molecular_function	identical protein binding	GO:0005488	P82147	2e-31
bom001no-CL92Contig1	GO:0005739	Cellular_component	mitochondrion	GO:0005622	Q05863	2e-10
bom001no-CL94Contig1	GO:0004222	Molecular_function	metalloendopeptidase activity	GO:0003824	O15072	7e-23
bom001no-CL94Contig1	GO:0030199	Biological_process	collagen fibril organization	GO:0043062	O15072	7e-23
bom001no-CL94Contig1	GO:0005578	Cellular_component	proteinaceous extracellular matrix	GO:0005576	O15072	7e-23
bom001no-CL94Contig1	GO:0008270	Molecular_function	zinc ion binding	GO:0005488	O15072	7e-23
bom001no-CL94Contig1	GO:0030574	Biological_process	collagen catabolic process	GO:0008152	O15072	7e-23
bom001no-CL94Contig2	GO:0004222	Molecular_function	metalloendopeptidase activity	GO:0003824	O15072	2e-26
bom001no-CL94Contig2	GO:0030199	Biological_process	collagen fibril organization	GO:0043062	O15072	2e-26
bom001no-CL94Contig2	GO:0005578	Cellular_component	proteinaceous extracellular matrix	GO:0005576	O15072	2e-26
bom001no-CL94Contig2	GO:0008270	Molecular_function	zinc ion binding	GO:0005488	O15072	2e-26
bom001no-CL94Contig2	GO:0030574	Biological_process	collagen catabolic process	GO:0008152	O15072	2e-26
bom001no-CL94Contig3	GO:0004222	Molecular_function	metalloendopeptidase activity	GO:0003824	O15072	2e-18
bom001no-CL94Contig3	GO:0030199	Biological_process	collagen fibril organization	GO:0043062	O15072	2e-18
bom001no-CL94Contig3	GO:0005578	Cellular_component	proteinaceous extracellular matrix	GO:0005576	O15072	2e-18
bom001no-CL94Contig3	GO:0008270	Molecular_function	zinc ion binding	GO:0005488	O15072	2e-18
bom001no-CL94Contig3	GO:0030574	Biological_process	collagen catabolic process	GO:0008152	O15072	2e-18
bom001no-CL95Contig2	GO:0006869	Biological_process	lipid transport	GO:0006810	Q8WN94	7e-22
bom001no-CL95Contig2	GO:0000062	Molecular_function	acyl-CoA binding	GO:0005488	Q8WN94	7e-22
bom001no-CL95Contig2	GO:0030547	Molecular_function	receptor inhibitor activity	GO:0004871	Q8WN94	7e-22
bom001no-CL96Contig1	GO:0007507	Biological_process	heart development	GO:0007275	Q9W0Y1	3e-25
bom001no-CL96Contig1	GO:0008307	Molecular_function	structural constituent of muscle	GO:0005198	Q9W0Y1	3e-25
bom001no-CL96Contig2	GO:0007507	Biological_process	heart development	GO:0007275	Q9W0Y1	1e-16
bom001no-CL96Contig2	GO:0008307	Molecular_function	structural constituent of muscle	GO:0005198	Q9W0Y1	1e-16
bom001no-CL97Contig1	GO:0002168	Biological_process	instar larval development	GO:0007275	Q9VF08	3e-35
bom001no-CL97Contig1	GO:0001700	Biological_process	embryonic development via the syncytial blastoderm	GO:0007275	Q9VF08	3e-35
bom001no-CL97Contig2	GO:0002168	Biological_process	instar larval development	GO:0007275	Q9VF08	2e-35
bom001no-CL97Contig2	GO:0001700	Biological_process	embryonic development via the syncytial blastoderm	GO:0007275	Q9VF08	2e-35
bom001no-CL100Contig1	GO:0005515	Molecular_function	protein binding	GO:0005488	Q969H6	1e-11
bom001no-CL103Contig1	GO:0005515	Molecular_function	protein binding	GO:0005488	Q9VTP4	5e-61
bom001no-CL103Contig1	GO:0000022	Biological_process	mitotic spindle elongation	GO:0009987	Q9VTP4	5e-61
bom001no-CL103Contig1	GO:0007052	Biological_process	mitotic spindle organization	GO:0009987	Q9VTP4	5e-61
bom001no-CL103Contig1	GO:0032183	Molecular_function	SUMO binding	GO:0005488	Q9VTP4	5e-61
bom001no-CL103Contig2	GO:0005515	Molecular_function	protein binding	GO:0005488	Q9VTP4	3e-95
bom001no-CL103Contig2	GO:0000022	Biological_process	mitotic spindle elongation	GO:0009987	Q9VTP4	3e-95
bom001no-CL103Contig2	GO:0007052	Biological_process	mitotic spindle organization	GO:0009987	Q9VTP4	3e-95
bom001no-CL103Contig2	GO:0032183	Molecular_function	SUMO binding	GO:0005488	Q9VTP4	3e-95
bom001no-CL104Contig1	GO:0004602	Molecular_function	glutathione peroxidase activity	GO:0016491	P36969	8e-46
bom001no-CL104Contig1	GO:0055114	Biological_process	oxidation reduction	GO:0008152	P36969	8e-46
bom001no-CL104Contig1	GO:0006644	Biological_process	phospholipid metabolic process	GO:0008152	P36969	8e-46
bom001no-CL104Contig1	GO:0005739	Cellular_component	mitochondrion	GO:0005622	P36969	8e-46
bom001no-CL104Contig2	GO:0004602	Molecular_function	glutathione peroxidase activity	GO:0016491	P36969	8e-46
bom001no-CL104Contig2	GO:0055114	Biological_process	oxidation reduction	GO:0008152	P36969	8e-46
bom001no-CL104Contig2	GO:0006644	Biological_process	phospholipid metabolic process	GO:0008152	P36969	8e-46
bom001no-CL104Contig2	GO:0005739	Cellular_component	mitochondrion	GO:0005622	P36969	8e-46
bom001no-CL105Contig1	GO:0019904	Molecular_function	protein domain specific binding	GO:0005488	Q9NRX2	2e-19
bom001no-CL106Contig1	GO:0070050	Biological_process	neuron homeostasis	GO:0009987	Q96C11	2e-89
bom001no-CL107Contig1	GO:0005737	Cellular_component	cytoplasm	GO:0005622	Q9CXW3	2e-33
bom001no-CL107Contig1	GO:0005641	Cellular_component	nuclear envelope lumen	GO:0005622	Q9CXW3	2e-33
bom001no-CL109Contig1	GO:0005515	Molecular_function	protein binding	GO:0005488	Q9Y679	2e-26
bom001no-CL111Contig1	GO:0046872	Molecular_function	metal ion binding	GO:0005488	Q9XZF0	1e-46
bom001no-CL111Contig1	GO:0005515	Molecular_function	protein binding	GO:0005488	Q9XZF0	1e-46
bom001no-CL113Contig1	GO:0004643	Molecular_function	phosphoribosylaminoimidazolecarboxamide formyltransferase activity	GO:0016740	P31939	0
bom001no-CL113Contig1	GO:0006139	Biological_process	nucleobase, nucleoside, nucleotide and nucleic acid metabolic process	GO:0006139	P31939	0
bom001no-CL113Contig1	GO:0005515	Molecular_function	protein binding	GO:0005488	P31939	0
bom001no-CL113Contig1	GO:0003937	Molecular_function	IMP cyclohydrolase activity	GO:0003824	P31939	0
bom001no-CL113Contig2	GO:0031100	Biological_process	organ regeneration	GO:0007275	O35567	3e-72
bom001no-CL113Contig2	GO:0004643	Molecular_function	phosphoribosylaminoimidazolecarboxamide formyltransferase activity	GO:0016740	O35567	3e-72
bom001no-CL113Contig2	GO:0006189	Biological_process	{prime}de novo{prime} IMP biosynthetic process	GO:0006139	O35567	3e-72
bom001no-CL113Contig2	GO:0003937	Molecular_function	IMP cyclohydrolase activity	GO:0003824	O35567	3e-72
bom001no-CL116Contig1	GO:0015671	Biological_process	oxygen transport	GO:0006810	Q8WWM9	1e-14
bom001no-CL116Contig1	GO:0006979	Biological_process	response to oxidative stress	GO:0050896	Q8WWM9	1e-14
bom001no-CL116Contig1	GO:0004601	Molecular_function	peroxidase activity	GO:0016491	Q8WWM9	1e-14
bom001no-CL116Contig1	GO:0005344	Molecular_function	oxygen transporter activity	GO:0005215	Q8WWM9	1e-14
bom001no-CL116Contig2	GO:0015671	Biological_process	oxygen transport	GO:0006810	Q8WWM9	6e-15
bom001no-CL116Contig2	GO:0006979	Biological_process	response to oxidative stress	GO:0050896	Q8WWM9	6e-15
bom001no-CL116Contig2	GO:0004601	Molecular_function	peroxidase activity	GO:0016491	Q8WWM9	6e-15
bom001no-CL116Contig2	GO:0005344	Molecular_function	oxygen transporter activity	GO:0005215	Q8WWM9	6e-15
bom001no-CL119Contig1	GO:0007030	Biological_process	Golgi organization	GO:0009987	Q5ZK10	4e-69
bom001no-CL119Contig1	GO:0006944	Biological_process	membrane fusion	GO:0006944	Q5ZK10	4e-69
bom001no-CL120Contig1	GO:0034984	Biological_process	cellular response to DNA damage stimulus	GO:0050896	P22769	1e-100
bom001no-CL121Contig1	GO:0005856	Cellular_component	cytoskeleton	GO:0005622	P25788	8e-96
bom001no-CL121Contig1	GO:0005634	Cellular_component	nucleus	GO:0005622	P25788	8e-96
bom001no-CL121Contig1	GO:0000502	Cellular_component	proteasome complex	GO:0005622	P25788	8e-96
bom001no-CL121Contig1	GO:0005737	Cellular_component	cytoplasm	GO:0005622	P25788	8e-96
bom001no-CL121Contig1	GO:0005515	Molecular_function	protein binding	GO:0005488	P25788	8e-96
bom001no-CL123Contig1	GO:0005743	Cellular_component	mitochondrial inner membrane	GO:0016020	P47802	9e-50
bom001no-CL123Contig1	GO:0005739	Cellular_component	mitochondrion	GO:0005622	P47802	9e-50
bom001no-CL123Contig2	GO:0034984	Biological_process	cellular response to DNA damage stimulus	GO:0050896	Q9V3P0	4e-88
bom001no-CL123Contig2	GO:0008379	Molecular_function	thioredoxin peroxidase activity	GO:0016491	Q9V3P0	4e-88
bom001no-CL123Contig2	GO:0045454	Biological_process	cell redox homeostasis	GO:0050789	Q9V3P0	4e-88
bom001no-CL123Contig2	GO:0005515	Molecular_function	protein binding	GO:0005488	Q9V3P0	4e-88
bom001no-CL123Contig2	GO:0005829	Cellular_component	cytosol	GO:0005622	Q9V3P0	4e-88
bom001no-CL123Contig2	GO:0042744	Biological_process	hydrogen peroxide catabolic process	GO:0008152	Q9V3P0	4e-88
bom001no-CL124Contig1	GO:0004364	Molecular_function	glutathione transferase activity	GO:0016740	P20432	4e-71
bom001no-CL124Contig1	GO:0005515	Molecular_function	protein binding	GO:0005488	P20432	4e-71
bom001no-CL125Contig1	GO:0006801	Biological_process	superoxide metabolic process	GO:0008152	O14618	2e-74
bom001no-CL125Contig1	GO:0005634	Cellular_component	nucleus	GO:0005622	O14618	2e-74
bom001no-CL125Contig1	GO:0015680	Biological_process	intracellular copper ion transport	GO:0006810	O14618	2e-74
bom001no-CL125Contig1	GO:0005375	Molecular_function	copper ion transmembrane transporter activity	GO:0005215	O14618	2e-74
bom001no-CL125Contig1	GO:0005737	Cellular_component	cytoplasm	GO:0005622	O14618	2e-74
bom001no-CL125Contig1	GO:0005625	Cellular_component	soluble fraction	GO:0005623	O14618	2e-74
bom001no-CL125Contig1	GO:0005515	Molecular_function	protein binding	GO:0005488	O14618	2e-74
bom001no-CL125Contig1	GO:0005507	Molecular_function	copper ion binding	GO:0005488	O14618	2e-74
bom001no-CL126Contig2	GO:0005113	Molecular_function	patched binding	GO:0005488	Q27237	1e-154
bom001no-CL126Contig2	GO:0005515	Molecular_function	protein binding	GO:0005488	Q27237	1e-154
bom001no-CL126Contig2	GO:0005829	Cellular_component	cytosol	GO:0005622	Q27237	1e-154
bom001no-CL126Contig2	GO:0007224	Biological_process	smoothened signaling pathway	GO:0007154	Q27237	1e-154
bom001no-CL126Contig2	GO:0005739	Cellular_component	mitochondrion	GO:0005622	Q27237	1e-154
bom001no-CL127Contig1	GO:0005737	Cellular_component	cytoplasm	GO:0005622	P61758	3e-59
bom001no-CL127Contig1	GO:0005515	Molecular_function	protein binding	GO:0005488	P61758	3e-59
bom001no-CL129Contig1	GO:0005515	Molecular_function	protein binding	GO:0005488	P12426	4e-43
bom001no-CL132Contig1	GO:0006506	Biological_process	GPI anchor biosynthetic process	GO:0008152	Q9Y2B2	6e-50
bom001no-CL132Contig1	GO:0005783	Cellular_component	endoplasmic reticulum	GO:0005622	Q9Y2B2	6e-50
bom001no-CL132Contig1	GO:0000225	Molecular_function	N-acetylglucosaminylphosphatidylinositol deacetylase activity	GO:0003824	Q9Y2B2	6e-50
bom001no-CL133Contig1	GO:0009055	Molecular_function	electron carrier activity	NA	Q9UQ10	5e-58
bom001no-CL133Contig1	GO:0005975	Biological_process	carbohydrate metabolic process	GO:0008152	Q9UQ10	5e-58
bom001no-CL133Contig1	GO:0008746	Molecular_function	NAD(P) transhydrogenase activity	GO:0016491	Q9UQ10	5e-58
bom001no-CL133Contig2	GO:0009055	Molecular_function	electron carrier activity	NA	Q9UQ10	1e-64
bom001no-CL133Contig2	GO:0005975	Biological_process	carbohydrate metabolic process	GO:0008152	Q9UQ10	1e-64
bom001no-CL133Contig2	GO:0008746	Molecular_function	NAD(P) transhydrogenase activity	GO:0016491	Q9UQ10	1e-64
bom001no-CL134Contig1	GO:0004175	Molecular_function	endopeptidase activity	GO:0003824	Q9V3G7	1e-175
bom001no-CL134Contig1	GO:0005838	Cellular_component	proteasome regulatory particle	GO:0005622	Q9V3G7	1e-175
bom001no-CL134Contig1	GO:0006508	Biological_process	proteolysis	GO:0008152	Q9V3G7	1e-175
bom001no-CL134Contig1	GO:0005515	Molecular_function	protein binding	GO:0005488	Q9V3G7	1e-175
bom001no-CL134Contig1	GO:0032183	Molecular_function	SUMO binding	GO:0005488	Q9V3G7	1e-175
bom001no-CL134Contig1	GO:0009987	Biological_process	cellular process	GO:0009987	Q9V3G7	1e-175
bom001no-CL135Contig1	GO:0005654	Cellular_component	nucleoplasm	GO:0005622	Q7Z2E3	3e-30
bom001no-CL135Contig1	GO:0047485	Molecular_function	protein N-terminus binding	GO:0005488	Q7Z2E3	3e-30
bom001no-CL135Contig1	GO:0000785	Cellular_component	chromatin	GO:0005622	Q7Z2E3	3e-30
bom001no-CL135Contig1	GO:0033699	Molecular_function	DNA 5{prime}-adenosine monophosphate hydrolase activity	GO:0003824	Q7Z2E3	3e-30
bom001no-CL135Contig1	GO:0042542	Biological_process	response to hydrogen peroxide	GO:0050896	Q7Z2E3	3e-30
bom001no-CL135Contig1	GO:0003725	Molecular_function	double-stranded RNA binding	GO:0005488	Q7Z2E3	3e-30
bom001no-CL135Contig1	GO:0003690	Molecular_function	double-stranded DNA binding	GO:0005488	Q7Z2E3	3e-30
bom001no-CL135Contig1	GO:0005730	Cellular_component	nucleolus	GO:0005622	Q7Z2E3	3e-30
bom001no-CL135Contig1	GO:0005515	Molecular_function	protein binding	GO:0005488	Q7Z2E3	3e-30
bom001no-CL135Contig1	GO:0003684	Molecular_function	damaged DNA binding	GO:0005488	Q7Z2E3	3e-30
bom001no-CL135Contig1	GO:0031647	Biological_process	regulation of protein stability	GO:0008152	Q7Z2E3	3e-30
bom001no-CL135Contig1	GO:0003682	Molecular_function	chromatin binding	GO:0005488	Q7Z2E3	3e-30
bom001no-CL135Contig1	GO:0000012	Biological_process	single strand break repair	GO:0006139	Q7Z2E3	3e-30
bom001no-CL135Contig1	GO:0006974	Biological_process	response to DNA damage stimulus	GO:0050896	Q7Z2E3	3e-30
bom001no-CL135Contig1	GO:0008967	Molecular_function	phosphoglycolate phosphatase activity	GO:0003824	Q7Z2E3	3e-30
bom001no-CL135Contig2	GO:0033699	Molecular_function	DNA 5{prime}-adenosine monophosphate hydrolase activity	GO:0003824	P61798	1e-40
bom001no-CL135Contig3	GO:0033699	Molecular_function	DNA 5{prime}-adenosine monophosphate hydrolase activity	GO:0003824	P61798	1e-23
bom001no-CL136Contig1	GO:0005615	Cellular_component	extracellular space	GO:0005576	Q14508	7e-15
bom001no-CL136Contig1	GO:0007283	Biological_process	spermatogenesis	NA	Q14508	7e-15
bom001no-CL136Contig1	GO:0006508	Biological_process	proteolysis	GO:0008152	Q14508	7e-15
bom001no-CL136Contig1	GO:0004866	Molecular_function	endopeptidase inhibitor activity	GO:0030234	Q14508	7e-15
bom001no-CL136Contig2	GO:0005615	Cellular_component	extracellular space	GO:0005576	Q14508	2e-14
bom001no-CL136Contig2	GO:0007283	Biological_process	spermatogenesis	NA	Q14508	2e-14
bom001no-CL136Contig2	GO:0006508	Biological_process	proteolysis	GO:0008152	Q14508	2e-14
bom001no-CL136Contig2	GO:0004866	Molecular_function	endopeptidase inhibitor activity	GO:0030234	Q14508	2e-14
bom001no-CL136Contig3	GO:0005615	Cellular_component	extracellular space	GO:0005576	Q14508	9e-15
bom001no-CL136Contig3	GO:0007283	Biological_process	spermatogenesis	NA	Q14508	9e-15
bom001no-CL136Contig3	GO:0006508	Biological_process	proteolysis	GO:0008152	Q14508	9e-15
bom001no-CL136Contig3	GO:0004866	Molecular_function	endopeptidase inhibitor activity	GO:0030234	Q14508	9e-15
bom001no-CL137Contig1	GO:0005634	Cellular_component	nucleus	GO:0005622	Q9UNP9	1e-105
bom001no-CL137Contig1	GO:0003755	Molecular_function	peptidyl-prolyl cis-trans isomerase activity	GO:0016853	Q9UNP9	1e-105
bom001no-CL137Contig1	GO:0003723	Molecular_function	RNA binding	GO:0005488	Q9UNP9	1e-105
bom001no-CL137Contig1	GO:0005515	Molecular_function	protein binding	GO:0005488	Q9UNP9	1e-105
bom001no-CL137Contig1	GO:0016018	Molecular_function	cyclosporin A binding	GO:0005488	Q9UNP9	1e-105
bom001no-CL137Contig1	GO:0045449	Biological_process	regulation of transcription	GO:0050789	Q9UNP9	1e-105
bom001no-CL137Contig2	GO:0005634	Cellular_component	nucleus	GO:0005622	Q9UNP9	1e-122
bom001no-CL137Contig2	GO:0003755	Molecular_function	peptidyl-prolyl cis-trans isomerase activity	GO:0016853	Q9UNP9	1e-122
bom001no-CL137Contig2	GO:0003723	Molecular_function	RNA binding	GO:0005488	Q9UNP9	1e-122
bom001no-CL137Contig2	GO:0005515	Molecular_function	protein binding	GO:0005488	Q9UNP9	1e-122
bom001no-CL137Contig2	GO:0016018	Molecular_function	cyclosporin A binding	GO:0005488	Q9UNP9	1e-122
bom001no-CL137Contig2	GO:0045449	Biological_process	regulation of transcription	GO:0050789	Q9UNP9	1e-122
bom001no-CL138Contig1	GO:0007520	Biological_process	myoblast fusion	GO:0030154	P14318	2e-64
bom001no-CL138Contig1	GO:0008360	Biological_process	regulation of cell shape	GO:0050789	P14318	2e-64
bom001no-CL138Contig1	GO:0007155	Biological_process	cell adhesion	GO:0009987	P14318	2e-64
bom001no-CL138Contig1	GO:0005515	Molecular_function	protein binding	GO:0005488	P14318	2e-64
bom001no-CL140Contig1	GO:0006207	Biological_process	{prime}de novo{prime} pyrimidine base biosynthetic process	GO:0006139	Q94554	4e-50
bom001no-CL140Contig1	GO:0007049	Biological_process	cell cycle	GO:0009987	Q94554	4e-50
bom001no-CL141Contig1	GO:0005975	Biological_process	carbohydrate metabolic process	GO:0008152	P30837	1e-129
bom001no-CL142Contig1	GO:0005811	Cellular_component	lipid particle	GO:0005622	Q24439	4e-49
bom001no-CL144Contig1	GO:0030497	Biological_process	fatty acid elongation	GO:0008152	Q920L5	2e-43
bom001no-CL144Contig1	GO:0030176	Cellular_component	integral to endoplasmic reticulum membrane	GO:0016020	Q920L5	2e-43
bom001no-CL144Contig1	GO:0016747	Molecular_function	transferase activity, transferring acyl groups other than amino-acyl groups	GO:0016740	Q920L5	2e-43
bom001no-CL149Contig1	GO:0051289	Biological_process	protein homotetramerization	NA	Q9QXF8	2e-94
bom001no-CL149Contig1	GO:0046500	Biological_process	S-adenosylmethionine metabolic process	GO:0006519	Q9QXF8	2e-94
bom001no-CL149Contig1	GO:0006730	Biological_process	one-carbon metabolic process	GO:0008152	Q9QXF8	2e-94
bom001no-CL149Contig1	GO:0006111	Biological_process	regulation of gluconeogenesis	GO:0050789	Q9QXF8	2e-94
bom001no-CL149Contig1	GO:0006555	Biological_process	methionine metabolic process	GO:0006519	Q9QXF8	2e-94
bom001no-CL149Contig1	GO:0005977	Biological_process	glycogen metabolic process	GO:0008152	Q9QXF8	2e-94
bom001no-CL149Contig1	GO:0017174	Molecular_function	glycine N-methyltransferase activity	GO:0016740	Q9QXF8	2e-94
bom001no-CL149Contig1	GO:0016594	Molecular_function	glycine binding	GO:0005488	Q9QXF8	2e-94
bom001no-CL154Contig1	GO:0031248	Cellular_component	protein acetyltransferase complex	GO:0005622	Q9NHD5	7e-75
bom001no-CL154Contig1	GO:0005737	Cellular_component	cytoplasm	GO:0005622	Q9NHD5	7e-75
bom001no-CL154Contig1	GO:0008280	Cellular_component	cohesin core heterodimer	GO:0005622	Q9NHD5	7e-75
bom001no-CL154Contig1	GO:0008080	Molecular_function	N-acetyltransferase activity	GO:0016740	Q9NHD5	7e-75
bom001no-CL154Contig1	GO:0007064	Biological_process	mitotic sister chromatid cohesion	GO:0009987	Q9NHD5	7e-75
bom001no-CL158Contig1	GO:0005739	Cellular_component	mitochondrion	GO:0005622	Q9D6U8	2e-06
bom001no-CL158Contig2	GO:0005739	Cellular_component	mitochondrion	GO:0005622	Q9D6U8	9e-07
bom001no-CL161Contig1	GO:0005515	Molecular_function	protein binding	GO:0005488	Q9VTY4	4e-32
bom001no-CL162Contig1	GO:0005739	Cellular_component	mitochondrion	GO:0005622	Q9JHW2	2e-99
bom001no-CL162Contig2	GO:0005739	Cellular_component	mitochondrion	GO:0005622	Q9JHW2	8e-86
bom001no-CL163Contig1	GO:0022416	Biological_process	bristle development	GO:0007275	Q9VDE6	2e-20
bom001no-CL163Contig1	GO:0016080	Biological_process	synaptic vesicle targeting	GO:0007154	Q9VDE6	2e-20
bom001no-CL163Contig1	GO:0031410	Cellular_component	cytoplasmic vesicle	GO:0005622	Q9VDE6	2e-20
bom001no-CL163Contig1	GO:0005768	Cellular_component	endosome	GO:0005622	Q9VDE6	2e-20
bom001no-CL163Contig1	GO:0007269	Biological_process	neurotransmitter secretion	GO:0007154	Q9VDE6	2e-20
bom001no-CL163Contig1	GO:0000145	Cellular_component	exocyst	GO:0005622	Q9VDE6	2e-20
bom001no-CL163Contig1	GO:0042331	Biological_process	phototaxis	GO:0007610	Q9VDE6	2e-20
bom001no-CL163Contig1	GO:0016081	Biological_process	synaptic vesicle docking during exocytosis	GO:0007154	Q9VDE6	2e-20
bom001no-CL163Contig1	GO:0032456	Biological_process	endocytic recycling	GO:0006810	Q9VDE6	2e-20
bom001no-CL163Contig1	GO:0007411	Biological_process	axon guidance	GO:0030154	Q9VDE6	2e-20
bom001no-CL165Contig1	GO:0005783	Cellular_component	endoplasmic reticulum	GO:0005622	P61009	2e-52
bom001no-CL166Contig1	GO:0006744	Biological_process	ubiquinone biosynthetic process	GO:0008152	Q8MKN0	2e-50
bom001no-CL166Contig1	GO:0005515	Molecular_function	protein binding	GO:0005488	Q8MKN0	2e-50
bom001no-CL166Contig1	GO:0005743	Cellular_component	mitochondrial inner membrane	GO:0016020	Q8MKN0	2e-50
bom001no-CL168Contig1	GO:0042766	Biological_process	nucleosome mobilization	GO:0009987	O77460	4e-96
bom001no-CL168Contig1	GO:0005634	Cellular_component	nucleus	GO:0005622	O77460	4e-96
bom001no-CL168Contig1	GO:0006338	Biological_process	chromatin remodeling	GO:0009987	O77460	4e-96
bom001no-CL168Contig1	GO:0016589	Cellular_component	NURF complex	GO:0005622	O77460	4e-96
bom001no-CL168Contig1	GO:0004427	Molecular_function	inorganic diphosphatase activity	GO:0003824	O77460	4e-96
bom001no-CL168Contig1	GO:0005737	Cellular_component	cytoplasm	GO:0005622	O77460	4e-96
bom001no-CL168Contig1	GO:0035076	Biological_process	ecdysone receptor-mediated signaling pathway	GO:0007154	O77460	4e-96
bom001no-CL168Contig1	GO:0005515	Molecular_function	protein binding	GO:0005488	O77460	4e-96
bom001no-CL168Contig1	GO:0006350	Biological_process	transcription	GO:0006139	O77460	4e-96
bom001no-CL169Contig1	GO:0005737	Cellular_component	cytoplasm	GO:0005622	Q9NPA0	1e-32
bom001no-CL169Contig1	GO:0016021	Cellular_component	integral to membrane	GO:0016020	Q9NPA0	1e-32
bom001no-CL169Contig1	GO:0017076	Molecular_function	purine nucleotide binding	GO:0005488	Q9NPA0	1e-32
bom001no-CL170Contig1	GO:0005515	Molecular_function	protein binding	GO:0005488	Q9UBI1	7e-11
bom001no-CL170Contig2	GO:0005515	Molecular_function	protein binding	GO:0005488	Q9UBI1	6e-18
bom001no-CL170Contig3	GO:0005515	Molecular_function	protein binding	GO:0005488	Q9UBI1	4e-18
bom001no-CL171Contig1	GO:0001849	Molecular_function	complement component C1q binding	GO:0005488	O35796	1e-24
bom001no-CL171Contig1	GO:0006955	Biological_process	immune response	GO:0050896	O35796	1e-24
bom001no-CL172Contig1	GO:0005739	Cellular_component	mitochondrion	GO:0005622	Q9CR88	6e-25
bom001no-CL175Contig1	GO:0004775	Molecular_function	succinate-CoA ligase (ADP-forming) activity	GO:0016874	P13086	1e-100
bom001no-CL175Contig1	GO:0006104	Biological_process	succinyl-CoA metabolic process	GO:0008152	P13086	1e-100
bom001no-CL175Contig1	GO:0045244	Cellular_component	succinate-CoA ligase complex (GDP-forming)	GO:0005622	P13086	1e-100
bom001no-CL175Contig1	GO:0006105	Biological_process	succinate metabolic process	GO:0008152	P13086	1e-100
bom001no-CL175Contig1	GO:0019003	Molecular_function	GDP binding	GO:0005488	P13086	1e-100
bom001no-CL175Contig1	GO:0046982	Molecular_function	protein heterodimerization activity	GO:0005488	P13086	1e-100
bom001no-CL175Contig1	GO:0006099	Biological_process	tricarboxylic acid cycle	GO:0008152	P13086	1e-100
bom001no-CL175Contig1	GO:0005739	Cellular_component	mitochondrion	GO:0005622	P13086	1e-100
bom001no-CL175Contig1	GO:0004776	Molecular_function	succinate-CoA ligase (GDP-forming) activity	GO:0016874	P13086	1e-100
bom001no-CL178Contig1	GO:0005634	Cellular_component	nucleus	GO:0005622	P30085	5e-57
bom001no-CL178Contig1	GO:0004849	Molecular_function	uridine kinase activity	GO:0016740	P30085	5e-57
bom001no-CL178Contig1	GO:0009220	Biological_process	pyrimidine ribonucleotide biosynthetic process	GO:0006139	P30085	5e-57
bom001no-CL178Contig1	GO:0005737	Cellular_component	cytoplasm	GO:0005622	P30085	5e-57
bom001no-CL179Contig1	GO:0005634	Cellular_component	nucleus	GO:0005622	P97470	1e-115
bom001no-CL179Contig1	GO:0000226	Biological_process	microtubule cytoskeleton organization	GO:0009987	P97470	1e-115
bom001no-CL179Contig1	GO:0005813	Cellular_component	centrosome	GO:0005622	P97470	1e-115
bom001no-CL179Contig1	GO:0004722	Molecular_function	protein serine/threonine phosphatase activity	GO:0003824	P97470	1e-115
bom001no-CL179Contig1	GO:0046872	Molecular_function	metal ion binding	GO:0005488	P97470	1e-115
bom001no-CL179Contig1	GO:0004704	Molecular_function	NF-kappaB-inducing kinase activity	GO:0016740	P97470	1e-115
bom001no-CL181Contig1	GO:0051533	Biological_process	positive regulation of NFAT protein import into nucleus	GO:0050789	P62152	6e-80
bom001no-CL181Contig1	GO:0016062	Biological_process	adaptation of rhodopsin mediated signaling	GO:0050789	P62152	6e-80
bom001no-CL181Contig1	GO:0000922	Cellular_component	spindle pole	GO:0005622	P62152	6e-80
bom001no-CL181Contig1	GO:0016056	Biological_process	rhodopsin mediated signaling pathway	GO:0007154	P62152	6e-80
bom001no-CL181Contig1	GO:0016028	Cellular_component	rhabdomere	GO:0005623	P62152	6e-80
bom001no-CL181Contig1	GO:0007099	Biological_process	centriole replication	GO:0009987	P62152	6e-80
bom001no-CL181Contig1	GO:0006468	Biological_process	protein amino acid phosphorylation	GO:0008152	P62152	6e-80
bom001no-CL181Contig1	GO:0016059	Biological_process	deactivation of rhodopsin mediated signaling	GO:0007154	P62152	6e-80
bom001no-CL181Contig1	GO:0032036	Molecular_function	myosin heavy chain binding	GO:0005488	P62152	6e-80
bom001no-CL181Contig1	GO:0005737	Cellular_component	cytoplasm	GO:0005622	P62152	6e-80
bom001no-CL181Contig1	GO:0016061	Biological_process	regulation of light-activated channel activity	GO:0050789	P62152	6e-80
bom001no-CL181Contig1	GO:0005515	Molecular_function	protein binding	GO:0005488	P62152	6e-80
bom001no-CL181Contig1	GO:0016060	Biological_process	metarhodopsin inactivation	GO:0007154	P62152	6e-80
bom001no-CL181Contig1	GO:0051383	Biological_process	kinetochore organization	GO:0009987	P62152	6e-80
bom001no-CL181Contig1	GO:0007052	Biological_process	mitotic spindle organization	GO:0009987	P62152	6e-80
bom001no-CL182Contig1	GO:0005515	Molecular_function	protein binding	GO:0005488	Q9VL18	5e-57
bom001no-CL184Contig1	GO:0005634	Cellular_component	nucleus	GO:0005622	Q9Y316	7e-84
bom001no-CL184Contig1	GO:0005829	Cellular_component	cytosol	GO:0005622	Q9Y316	7e-84
bom001no-CL184Contig2	GO:0005634	Cellular_component	nucleus	GO:0005622	Q9Y316	2e-99
bom001no-CL184Contig2	GO:0005829	Cellular_component	cytosol	GO:0005622	Q9Y316	2e-99
bom001no-CL188Contig1	GO:0000781	Cellular_component	chromosome, telomeric region	GO:0005622	Q15185	4e-17
bom001no-CL188Contig1	GO:0007165	Biological_process	signal transduction	GO:0007154	Q15185	4e-17
bom001no-CL188Contig1	GO:0003720	Molecular_function	telomerase activity	GO:0016740	Q15185	4e-17
bom001no-CL188Contig1	GO:0005515	Molecular_function	protein binding	GO:0005488	Q15185	4e-17
bom001no-CL188Contig1	GO:0051082	Molecular_function	unfolded protein binding	GO:0005488	Q15185	4e-17
bom001no-CL188Contig1	GO:0005697	Cellular_component	telomerase holoenzyme complex	GO:0005622	Q15185	4e-17
bom001no-CL188Contig1	GO:0001516	Biological_process	prostaglandin biosynthetic process	GO:0008152	Q15185	4e-17
bom001no-CL188Contig1	GO:0050220	Molecular_function	prostaglandin-E synthase activity	GO:0016853	Q15185	4e-17
bom001no-CL188Contig1	GO:0000723	Biological_process	telomere maintenance	GO:0006139	Q15185	4e-17
bom001no-CL189Contig1	GO:0017144	Biological_process	drug metabolic process	GO:0008152	P16152	8e-67
bom001no-CL189Contig1	GO:0004090	Molecular_function	carbonyl reductase (NADPH) activity	GO:0016491	P16152	8e-67
bom001no-CL189Contig1	GO:0042373	Biological_process	vitamin K metabolic process	GO:0008152	P16152	8e-67
bom001no-CL189Contig1	GO:0005515	Molecular_function	protein binding	GO:0005488	P16152	8e-67
bom001no-CL190Contig1	GO:0016592	Cellular_component	mediator complex	GO:0005622	Q9VVS4	1e-39
bom001no-CL190Contig1	GO:0007517	Biological_process	muscle organ development	GO:0007275	Q9VVS4	1e-39
bom001no-CL190Contig1	GO:0048813	Biological_process	dendrite morphogenesis	GO:0030154	Q9VVS4	1e-39
bom001no-CL190Contig1	GO:0006366	Biological_process	transcription from RNA polymerase II promoter	GO:0006139	Q9VVS4	1e-39
bom001no-CL190Contig1	GO:0005515	Molecular_function	protein binding	GO:0005488	Q9VVS4	1e-39
bom001no-CL190Contig1	GO:0016455	Molecular_function	RNA polymerase II transcription mediator activity	GO:0030528	Q9VVS4	1e-39
bom001no-CL191Contig1	GO:0006457	Biological_process	protein folding	GO:0008152	Q02790	4e-25
bom001no-CL191Contig1	GO:0005634	Cellular_component	nucleus	GO:0005622	Q02790	4e-25
bom001no-CL191Contig1	GO:0031072	Molecular_function	heat shock protein binding	GO:0005488	Q02790	4e-25
bom001no-CL191Contig1	GO:0030674	Molecular_function	protein binding, bridging	GO:0005488	Q02790	4e-25
bom001no-CL191Contig1	GO:0005622	Cellular_component	intracellular	GO:0005622	Q02790	4e-25
bom001no-CL191Contig1	GO:0005737	Cellular_component	cytoplasm	GO:0005622	Q02790	4e-25
bom001no-CL191Contig1	GO:0005730	Cellular_component	nucleolus	GO:0005622	Q02790	4e-25
bom001no-CL191Contig1	GO:0005515	Molecular_function	protein binding	GO:0005488	Q02790	4e-25
bom001no-CL191Contig1	GO:0005528	Molecular_function	FK506 binding	GO:0005488	Q02790	4e-25
bom001no-CL191Contig2	GO:0050908	Biological_process	detection of light stimulus involved in visual perception	GO:0050896	Q9VL78	1e-118
bom001no-CL191Contig2	GO:0051924	Biological_process	regulation of calcium ion transport	GO:0050789	Q9VL78	1e-118
bom001no-CL191Contig2	GO:0005515	Molecular_function	protein binding	GO:0005488	Q9VL78	1e-118
bom001no-CL191Contig2	GO:0007422	Biological_process	peripheral nervous system development	GO:0007275	Q9VL78	1e-118
bom001no-CL191Contig2	GO:0016027	Cellular_component	inaD signaling complex	GO:0016020	Q9VL78	1e-118
bom001no-CL196Contig1	GO:0005515	Molecular_function	protein binding	GO:0005488	P41437	5e-33
bom001no-CL198Contig1	GO:0007275	Biological_process	multicellular organismal development	GO:0007275	Q9Y6A4	3e-77
bom001no-CL198Contig2	GO:0007275	Biological_process	multicellular organismal development	GO:0007275	Q9Y6A4	1e-105
bom001no-CL200Contig1	GO:0005634	Cellular_component	nucleus	GO:0005622	Q6AWN0	1e-74
bom001no-CL200Contig1	GO:0019509	Biological_process	methionine salvage	GO:0006519	Q6AWN0	1e-74
bom001no-CL200Contig1	GO:0005737	Cellular_component	cytoplasm	GO:0005622	Q6AWN0	1e-74
bom001no-CL200Contig1	GO:0005515	Molecular_function	protein binding	GO:0005488	Q6AWN0	1e-74
bom001no-CL200Contig1	GO:0005886	Cellular_component	plasma membrane	GO:0016020	Q6AWN0	1e-74
bom001no-CL200Contig1	GO:0016491	Molecular_function	oxidoreductase activity	GO:0016491	Q6AWN0	1e-74
bom001no-CL205Contig1	GO:0042802	Molecular_function	identical protein binding	GO:0005488	Q9I7S8	4e-94
bom001no-CL205Contig1	GO:0009113	Biological_process	purine base biosynthetic process	GO:0006139	Q9I7S8	4e-94
bom001no-CL205Contig1	GO:0004639	Molecular_function	phosphoribosylaminoimidazolesuccinocarboxamide synthase activity	GO:0016874	Q9I7S8	4e-94
bom001no-CL205Contig1	GO:0004638	Molecular_function	phosphoribosylaminoimidazole carboxylase activity	GO:0016829	Q9I7S8	4e-94
bom001no-CL205Contig2	GO:0042802	Molecular_function	identical protein binding	GO:0005488	Q9I7S8	2e-92
bom001no-CL205Contig2	GO:0009113	Biological_process	purine base biosynthetic process	GO:0006139	Q9I7S8	2e-92
bom001no-CL205Contig2	GO:0004639	Molecular_function	phosphoribosylaminoimidazolesuccinocarboxamide synthase activity	GO:0016874	Q9I7S8	2e-92
bom001no-CL205Contig2	GO:0004638	Molecular_function	phosphoribosylaminoimidazole carboxylase activity	GO:0016829	Q9I7S8	2e-92
bom001no-CL206Contig1	GO:0034984	Biological_process	cellular response to DNA damage stimulus	GO:0050896	P23572	1e-134
bom001no-CL206Contig1	GO:0007141	Biological_process	male meiosis I	GO:0009987	P23572	1e-134
bom001no-CL206Contig1	GO:0048142	Biological_process	germarium-derived cystoblast division	GO:0030154	P23572	1e-134
bom001no-CL206Contig1	GO:0006468	Biological_process	protein amino acid phosphorylation	GO:0008152	P23572	1e-134
bom001no-CL206Contig1	GO:0007283	Biological_process	spermatogenesis	NA	P23572	1e-134
bom001no-CL206Contig1	GO:0055059	Biological_process	asymmetric neuroblast division	GO:0030154	P23572	1e-134
bom001no-CL206Contig1	GO:0007140	Biological_process	male meiosis	GO:0009987	P23572	1e-134
bom001no-CL206Contig1	GO:0005515	Molecular_function	protein binding	GO:0005488	P23572	1e-134
bom001no-CL206Contig1	GO:0004693	Molecular_function	cyclin-dependent protein kinase activity	GO:0016740	P23572	1e-134
bom001no-CL206Contig1	GO:0004674	Molecular_function	protein serine/threonine kinase activity	GO:0016740	P23572	1e-134
bom001no-CL206Contig1	GO:0009987	Biological_process	cellular process	GO:0009987	P23572	1e-134
bom001no-CL206Contig1	GO:0008315	Biological_process	meiotic G2/MI transition	GO:0009987	P23572	1e-134
bom001no-CL206Contig1	GO:0007284	Biological_process	spermatogonial cell division	GO:0030154	P23572	1e-134
bom001no-CL206Contig1	GO:0000086	Biological_process	G2/M transition of mitotic cell cycle	GO:0009987	P23572	1e-134
bom001no-CL206Contig1	GO:0007049	Biological_process	cell cycle	GO:0009987	P23572	1e-134
bom001no-CL208Contig1	GO:0005856	Cellular_component	cytoskeleton	GO:0005622	P28070	3e-63
bom001no-CL208Contig1	GO:0005634	Cellular_component	nucleus	GO:0005622	P28070	3e-63
bom001no-CL208Contig1	GO:0000502	Cellular_component	proteasome complex	GO:0005622	P28070	3e-63
bom001no-CL208Contig1	GO:0005813	Cellular_component	centrosome	GO:0005622	P28070	3e-63
bom001no-CL208Contig1	GO:0005737	Cellular_component	cytoplasm	GO:0005622	P28070	3e-63
bom001no-CL209Contig1	GO:0003723	Molecular_function	RNA binding	GO:0005488	Q5ZMU0	2e-45
bom001no-CL209Contig1	GO:0006412	Biological_process	translation	GO:0008152	Q5ZMU0	2e-45
bom001no-CL209Contig1	GO:0022627	Cellular_component	cytosolic small ribosomal subunit	GO:0005622	Q5ZMU0	2e-45
bom001no-CL209Contig1	GO:0003735	Molecular_function	structural constituent of ribosome	GO:0005198	Q5ZMU0	2e-45
bom001no-CL211Contig1	GO:0032474	Biological_process	otolith morphogenesis	GO:0007275	Q8R015	1e-14
bom001no-CL211Contig1	GO:0016192	Biological_process	vesicle-mediated transport	GO:0006810	Q8R015	1e-14
bom001no-CL211Contig1	GO:0048066	Biological_process	pigmentation during development	NA	Q8R015	1e-14
bom001no-CL211Contig1	GO:0005515	Molecular_function	protein binding	GO:0005488	Q8R015	1e-14
bom001no-CL213Contig1	GO:0005515	Molecular_function	protein binding	GO:0005488	P18432	2e-56
bom001no-CL216Contig1	GO:0005515	Molecular_function	protein binding	GO:0005488	Q9D0C1	3e-47
bom001no-CL219Contig1	GO:0009612	Biological_process	response to mechanical stimulus	GO:0050896	Q5M819	4e-66
bom001no-CL219Contig1	GO:0019717	Cellular_component	synaptosome	GO:0005623	Q5M819	4e-66
bom001no-CL219Contig1	GO:0033574	Biological_process	response to testosterone stimulus	GO:0050896	Q5M819	4e-66
bom001no-CL219Contig1	GO:0031667	Biological_process	response to nutrient levels	GO:0050896	Q5M819	4e-66
bom001no-CL220Contig1	GO:0005515	Molecular_function	protein binding	GO:0005488	P91929	2e-44
bom001no-CL221Contig1	GO:0042802	Molecular_function	identical protein binding	GO:0005488	Q9W0P5	2e-92
bom001no-CL221Contig1	GO:0005515	Molecular_function	protein binding	GO:0005488	Q9W0P5	2e-92
bom001no-CL221Contig2	GO:0042802	Molecular_function	identical protein binding	GO:0005488	Q9W0P5	1e-70
bom001no-CL221Contig2	GO:0005515	Molecular_function	protein binding	GO:0005488	Q9W0P5	1e-70
bom001no-CL224Contig1	GO:0007338	Biological_process	single fertilization	NA	Q9D0T1	4e-49
bom001no-CL227Contig1	GO:0045298	Cellular_component	tubulin complex	GO:0005622	Q6XIN1	7e-67
bom001no-CL227Contig1	GO:0005509	Molecular_function	calcium ion binding	GO:0005488	Q6XIN1	7e-67
bom001no-CL229Contig1	GO:0042335	Biological_process	cuticle development	GO:0007275	O18640	1e-115
bom001no-CL229Contig1	GO:0018991	Biological_process	oviposition	GO:0007610	O18640	1e-115
bom001no-CL229Contig1	GO:0048477	Biological_process	oogenesis	NA	O18640	1e-115
bom001no-CL229Contig1	GO:0005737	Cellular_component	cytoplasm	GO:0005622	O18640	1e-115
bom001no-CL229Contig1	GO:0007626	Biological_process	locomotory behavior	GO:0007610	O18640	1e-115
bom001no-CL229Contig1	GO:0035220	Biological_process	wing disc development	GO:0007275	O18640	1e-115
bom001no-CL232Contig1	GO:0005811	Cellular_component	lipid particle	GO:0005622	Q9VA91	2e-62
bom001no-CL232Contig1	GO:0032183	Molecular_function	SUMO binding	GO:0005488	Q9VA91	2e-62
bom001no-CL232Contig2	GO:0005811	Cellular_component	lipid particle	GO:0005622	Q9VA91	6e-66
bom001no-CL232Contig2	GO:0032183	Molecular_function	SUMO binding	GO:0005488	Q9VA91	6e-66
bom001no-CL233Contig1	GO:0042802	Molecular_function	identical protein binding	GO:0005488	Q9BV20	2e-88
bom001no-CL235Contig1	GO:0008073	Molecular_function	ornithine decarboxylase inhibitor activity	GO:0030234	P54368	1e-23
bom001no-CL235Contig1	GO:0006596	Biological_process	polyamine biosynthetic process	GO:0006519	P54368	1e-23
bom001no-CL236Contig1	GO:0034984	Biological_process	cellular response to DNA damage stimulus	GO:0050896	Q9V637	1e-31
bom001no-CL236Contig1	GO:0005515	Molecular_function	protein binding	GO:0005488	Q9V637	1e-31
bom001no-CL237Contig1	GO:0005515	Molecular_function	protein binding	GO:0005488	Q95028	1e-78
bom001no-CL237Contig1	GO:0004459	Molecular_function	L-lactate dehydrogenase activity	GO:0016491	Q95028	1e-78
bom001no-CL237Contig2	GO:0005515	Molecular_function	protein binding	GO:0005488	Q95028	1e-70
bom001no-CL237Contig2	GO:0004459	Molecular_function	L-lactate dehydrogenase activity	GO:0016491	Q95028	1e-70
bom001no-CL237Contig3	GO:0005515	Molecular_function	protein binding	GO:0005488	P19858	3e-28
bom001no-CL238Contig1	GO:0043066	Biological_process	negative regulation of apoptosis	GO:0050789	Q24306	3e-06
bom001no-CL238Contig1	GO:0005515	Molecular_function	protein binding	GO:0005488	Q24306	3e-06
bom001no-CL239Contig1	GO:0006911	Biological_process	phagocytosis, engulfment	GO:0006810	O01666	1e-107
bom001no-CL239Contig1	GO:0005811	Cellular_component	lipid particle	GO:0005622	O01666	1e-107
bom001no-CL240Contig1	GO:0005737	Cellular_component	cytoplasm	GO:0005622	O43765	3e-65
bom001no-CL240Contig1	GO:0005515	Molecular_function	protein binding	GO:0005488	O43765	3e-65
bom001no-CL241Contig1	GO:0005739	Cellular_component	mitochondrion	GO:0005622	Q29IK4	2e-51
bom001no-CL242Contig1	GO:0008553	Molecular_function	hydrogen-exporting ATPase activity, phosphorylative mechanism	GO:0005215	Q63413	3e-79
bom001no-CL242Contig1	GO:0016471	Cellular_component	vacuolar proton-transporting V-type ATPase complex	GO:0016020	Q63413	3e-79
bom001no-CL242Contig1	GO:0015992	Biological_process	proton transport	GO:0006810	Q63413	3e-79
bom001no-CL242Contig1	GO:0016887	Molecular_function	ATPase activity	GO:0003824	Q63413	3e-79
bom001no-CL242Contig2	GO:0006406	Biological_process	mRNA export from nucleus	GO:0006810	Q27268	0
bom001no-CL242Contig2	GO:0005634	Cellular_component	nucleus	GO:0005622	Q27268	0
bom001no-CL242Contig2	GO:0000381	Biological_process	regulation of alternative nuclear mRNA splicing, via spliceosome	GO:0050789	Q27268	0
bom001no-CL242Contig2	GO:0005515	Molecular_function	protein binding	GO:0005488	Q27268	0
bom001no-CL242Contig2	GO:0007052	Biological_process	mitotic spindle organization	GO:0009987	Q27268	0
bom001no-CL242Contig2	GO:0032183	Molecular_function	SUMO binding	GO:0005488	Q27268	0
bom001no-CL244Contig1	GO:0035071	Biological_process	salivary gland cell autophagic cell death	GO:0008219	P25007	4e-76
bom001no-CL244Contig1	GO:0048102	Biological_process	autophagic cell death	GO:0008219	P25007	4e-76
bom001no-CL246Contig1	GO:0005515	Molecular_function	protein binding	GO:0005488	P53242	2e-15
bom001no-CL248Contig1	GO:0005515	Molecular_function	protein binding	GO:0005488	Q9CR67	4e-31
bom001no-CL248Contig2	GO:0005515	Molecular_function	protein binding	GO:0005488	Q9V447	2e-51
bom001no-CL249Contig1	GO:0016006	Cellular_component	Nebenkern	GO:0005622	Q94920	1e-104
bom001no-CL249Contig1	GO:0008308	Molecular_function	voltage-gated anion channel activity	GO:0005215	Q94920	1e-104
bom001no-CL249Contig1	GO:0005741	Cellular_component	mitochondrial outer membrane	GO:0016020	Q94920	1e-104
bom001no-CL249Contig1	GO:0006811	Biological_process	ion transport	GO:0006810	Q94920	1e-104
bom001no-CL249Contig1	GO:0007602	Biological_process	phototransduction	GO:0050896	Q94920	1e-104
bom001no-CL249Contig1	GO:0005811	Cellular_component	lipid particle	GO:0005622	Q94920	1e-104
bom001no-CL250Contig1	GO:0017085	Biological_process	response to insecticide	GO:0050896	Q9V674	9e-85
bom001no-CL250Contig1	GO:0046683	Biological_process	response to organophosphorus	GO:0050896	Q9V674	9e-85
bom001no-CL250Contig1	GO:0046680	Biological_process	response to DDT	GO:0050896	Q9V674	9e-85
bom001no-CL250Contig1	GO:0005789	Cellular_component	endoplasmic reticulum membrane	GO:0016020	Q9V674	9e-85
bom001no-CL250Contig2	GO:0017085	Biological_process	response to insecticide	GO:0050896	Q9V674	1e-32
bom001no-CL250Contig2	GO:0046683	Biological_process	response to organophosphorus	GO:0050896	Q9V674	1e-32
bom001no-CL250Contig2	GO:0046680	Biological_process	response to DDT	GO:0050896	Q9V674	1e-32
bom001no-CL250Contig2	GO:0005789	Cellular_component	endoplasmic reticulum membrane	GO:0016020	Q9V674	1e-32
bom001no-CL253Contig1	GO:0042493	Biological_process	response to drug	GO:0050896	P70623	1e-12
bom001no-CL253Contig1	GO:0005515	Molecular_function	protein binding	GO:0005488	P70623	1e-12
bom001no-CL253Contig1	GO:0006631	Biological_process	fatty acid metabolic process	GO:0008152	P70623	1e-12
bom001no-CL253Contig1	GO:0005829	Cellular_component	cytosol	GO:0005622	P70623	1e-12
bom001no-CL253Contig1	GO:0005504	Molecular_function	fatty acid binding	GO:0005488	P70623	1e-12
bom001no-CL253Contig1	GO:0051384	Biological_process	response to glucocorticoid stimulus	GO:0050896	P70623	1e-12
bom001no-CL253Contig1	GO:0008284	Biological_process	positive regulation of cell proliferation	GO:0050789	P70623	1e-12
bom001no-CL256Contig1	GO:0005634	Cellular_component	nucleus	GO:0005622	O95159	3e-57
bom001no-CL256Contig1	GO:0003677	Molecular_function	DNA binding	GO:0005488	O95159	3e-57
bom001no-CL256Contig1	GO:0005794	Cellular_component	Golgi apparatus	GO:0005622	O95159	3e-57
bom001no-CL256Contig1	GO:0008270	Molecular_function	zinc ion binding	GO:0005488	O95159	3e-57
bom001no-CL256Contig1	GO:0045449	Biological_process	regulation of transcription	GO:0050789	O95159	3e-57
bom001no-CL260Contig1	GO:0005665	Cellular_component	DNA-directed RNA polymerase II, core complex	GO:0005622	Q5R587	6e-94
bom001no-CL260Contig1	GO:0005634	Cellular_component	nucleus	GO:0005622	Q5R587	6e-94
bom001no-CL260Contig1	GO:0006366	Biological_process	transcription from RNA polymerase II promoter	GO:0006139	Q5R587	6e-94
bom001no-CL260Contig1	GO:0004672	Molecular_function	protein kinase activity	GO:0016740	Q5R587	6e-94
bom001no-CL262Contig1	GO:0035267	Cellular_component	NuA4 histone acetyltransferase complex	GO:0005622	Q68ER9	2e-35
bom001no-CL262Contig1	GO:0043984	Biological_process	histone H4-K16 acetylation	GO:0008152	Q68ER9	2e-35
bom001no-CL262Contig1	GO:0043981	Biological_process	histone H4-K5 acetylation	GO:0008152	Q68ER9	2e-35
bom001no-CL262Contig1	GO:0043968	Biological_process	histone H2A acetylation	GO:0008152	Q68ER9	2e-35
bom001no-CL262Contig1	GO:0070776	Cellular_component	MOZ/MORF histone acetyltransferase complex	GO:0005622	Q68ER9	2e-35
bom001no-CL262Contig1	GO:0044154	Biological_process	histone H3-K14 acetylation	GO:0008152	Q68ER9	2e-35
bom001no-CL262Contig1	GO:0043982	Biological_process	histone H4-K8 acetylation	GO:0008152	Q68ER9	2e-35
bom001no-CL262Contig1	GO:0005730	Cellular_component	nucleolus	GO:0005622	Q68ER9	2e-35
bom001no-CL262Contig1	GO:0043983	Biological_process	histone H4-K12 acetylation	GO:0008152	Q68ER9	2e-35
bom001no-CL262Contig2	GO:0035267	Cellular_component	NuA4 histone acetyltransferase complex	GO:0005622	Q68ER9	1e-36
bom001no-CL262Contig2	GO:0043984	Biological_process	histone H4-K16 acetylation	GO:0008152	Q68ER9	1e-36
bom001no-CL262Contig2	GO:0043981	Biological_process	histone H4-K5 acetylation	GO:0008152	Q68ER9	1e-36
bom001no-CL262Contig2	GO:0043968	Biological_process	histone H2A acetylation	GO:0008152	Q68ER9	1e-36
bom001no-CL262Contig2	GO:0070776	Cellular_component	MOZ/MORF histone acetyltransferase complex	GO:0005622	Q68ER9	1e-36
bom001no-CL262Contig2	GO:0044154	Biological_process	histone H3-K14 acetylation	GO:0008152	Q68ER9	1e-36
bom001no-CL262Contig2	GO:0043982	Biological_process	histone H4-K8 acetylation	GO:0008152	Q68ER9	1e-36
bom001no-CL262Contig2	GO:0005730	Cellular_component	nucleolus	GO:0005622	Q68ER9	1e-36
bom001no-CL262Contig2	GO:0043983	Biological_process	histone H4-K12 acetylation	GO:0008152	Q68ER9	1e-36
bom001no-CL263Contig1	GO:0006810	Biological_process	transport	GO:0006810	P78383	4e-59
bom001no-CL263Contig1	GO:0005459	Molecular_function	UDP-galactose transmembrane transporter activity	GO:0005215	P78383	4e-59
bom001no-CL263Contig1	GO:0005792	Cellular_component	microsome	GO:0005623	P78383	4e-59
bom001no-CL263Contig2	GO:0006810	Biological_process	transport	GO:0006810	P78383	9e-39
bom001no-CL263Contig2	GO:0005459	Molecular_function	UDP-galactose transmembrane transporter activity	GO:0005215	P78383	9e-39
bom001no-CL263Contig2	GO:0005792	Cellular_component	microsome	GO:0005623	P78383	9e-39
bom001no-CL266Contig1	GO:0006413	Biological_process	translational initiation	GO:0008152	B5DGH9	8e-77
bom001no-CL266Contig1	GO:0003743	Molecular_function	translation initiation factor activity	GO:0005488	B5DGH9	8e-77
bom001no-CL266Contig1	GO:0005852	Cellular_component	eukaryotic translation initiation factor 3 complex	GO:0005622	B5DGH9	8e-77
bom001no-CL266Contig2	GO:0006911	Biological_process	phagocytosis, engulfment	GO:0006810	O77410	1e-102
bom001no-CL269Contig1	GO:0005739	Cellular_component	mitochondrion	GO:0005622	Q8BGP6	1e-53
bom001no-CL270Contig1	GO:0048190	Biological_process	wing disc dorsal/ventral pattern formation	GO:0007275	P22464	1e-117
bom001no-CL270Contig1	GO:0005515	Molecular_function	protein binding	GO:0005488	P22464	1e-117
bom001no-CL271Contig1	GO:0000022	Biological_process	mitotic spindle elongation	GO:0009987	P32100	1e-86
bom001no-CL271Contig1	GO:0007052	Biological_process	mitotic spindle organization	GO:0009987	P32100	1e-86
bom001no-CL273Contig2	GO:0006911	Biological_process	phagocytosis, engulfment	GO:0006810	P83967	0
bom001no-CL273Contig2	GO:0014866	Biological_process	skeletal myofibril assembly	GO:0030154	P83967	0
bom001no-CL273Contig2	GO:0005515	Molecular_function	protein binding	GO:0005488	P83967	0
bom001no-CL276Contig1	GO:0005515	Molecular_function	protein binding	GO:0005488	Q9VZS3	9e-33
bom001no-CL276Contig2	GO:0005515	Molecular_function	protein binding	GO:0005488	Q9VZS3	2e-56
bom001no-CL278Contig1	GO:0008092	Molecular_function	cytoskeletal protein binding	GO:0005488	P54357	1e-65
bom001no-CL278Contig1	GO:0032036	Molecular_function	myosin heavy chain binding	GO:0005488	P54357	1e-65
bom001no-CL278Contig1	GO:0005515	Molecular_function	protein binding	GO:0005488	P54357	1e-65
bom001no-CL278Contig1	GO:0017022	Molecular_function	myosin binding	GO:0005488	P54357	1e-65
bom001no-CL279Contig1	GO:0000095	Molecular_function	S-adenosylmethionine transmembrane transporter activity	GO:0005215	A6QR09	1e-44
bom001no-CL279Contig1	GO:0015805	Biological_process	S-adenosylmethionine transport	GO:0006810	A6QR09	1e-44
bom001no-CL279Contig1	GO:0005743	Cellular_component	mitochondrial inner membrane	GO:0016020	A6QR09	1e-44
bom001no-CL279Contig2	GO:0000095	Molecular_function	S-adenosylmethionine transmembrane transporter activity	GO:0005215	Q5U680	5e-24
bom001no-CL279Contig2	GO:0015805	Biological_process	S-adenosylmethionine transport	GO:0006810	Q5U680	5e-24
bom001no-CL279Contig2	GO:0005743	Cellular_component	mitochondrial inner membrane	GO:0016020	Q5U680	5e-24
bom001no-CL279Contig2	GO:0005739	Cellular_component	mitochondrion	GO:0005622	Q5U680	5e-24
bom001no-CL280Contig1	GO:0007094	Biological_process	mitotic cell cycle spindle assembly checkpoint	GO:0050789	P06603	0
bom001no-CL280Contig1	GO:0019730	Biological_process	antimicrobial humoral response	GO:0050896	P06603	0
bom001no-CL280Contig1	GO:0007052	Biological_process	mitotic spindle organization	GO:0009987	P06603	0
bom001no-CL280Contig1	GO:0005819	Cellular_component	spindle	GO:0005622	P06603	0
bom001no-CL280Contig1	GO:0009987	Biological_process	cellular process	GO:0009987	P06603	0
bom001no-CL283Contig1	GO:0008241	Molecular_function	peptidyl-dipeptidase activity	GO:0003824	Q10751	1e-150
bom001no-CL283Contig1	GO:0008237	Molecular_function	metallopeptidase activity	GO:0003824	Q10751	1e-150
bom001no-CL283Contig2	GO:0008241	Molecular_function	peptidyl-dipeptidase activity	GO:0003824	Q10714	6e-39
bom001no-CL283Contig2	GO:0007289	Biological_process	spermatid nucleus differentiation	GO:0030154	Q10714	6e-39
bom001no-CL283Contig2	GO:0007552	Biological_process	metamorphosis	NA	Q10714	6e-39
bom001no-CL283Contig2	GO:0007291	Biological_process	sperm individualization	GO:0030154	Q10714	6e-39
bom001no-CL284Contig1	GO:0004364	Molecular_function	glutathione transferase activity	GO:0016740	P10620	2e-22
bom001no-CL290Contig1	GO:0005788	Cellular_component	endoplasmic reticulum lumen	GO:0005622	Q8T9B6	2e-31
bom001no-CL290Contig1	GO:0006612	Biological_process	protein targeting to membrane	GO:0006810	Q8T9B6	2e-31
bom001no-CL290Contig1	GO:0048477	Biological_process	oogenesis	NA	Q8T9B6	2e-31
bom001no-CL290Contig1	GO:0005737	Cellular_component	cytoplasm	GO:0005622	Q8T9B6	2e-31
bom001no-CL290Contig1	GO:0048728	Biological_process	proboscis development	GO:0007275	Q8T9B6	2e-31
bom001no-CL290Contig1	GO:0016055	Biological_process	Wnt receptor signaling pathway	GO:0007154	Q8T9B6	2e-31
bom001no-CL290Contig1	GO:0045177	Cellular_component	apical part of cell	GO:0005623	Q8T9B6	2e-31
bom001no-CL290Contig1	GO:0006888	Biological_process	ER to Golgi vesicle-mediated transport	GO:0006810	Q8T9B6	2e-31
bom001no-CL290Contig1	GO:0032799	Biological_process	low-density lipoprotein receptor metabolic process	GO:0008152	Q8T9B6	2e-31
bom001no-CL291Contig1	GO:0030307	Biological_process	positive regulation of cell growth	GO:0050789	Q9VND8	2e-74
bom001no-CL291Contig1	GO:0016049	Biological_process	cell growth	GO:0009987	Q9VND8	2e-74
bom001no-CL291Contig1	GO:0003924	Molecular_function	GTPase activity	GO:0003824	Q9VND8	2e-74
bom001no-CL291Contig1	GO:0042594	Biological_process	response to starvation	GO:0050896	Q9VND8	2e-74
bom001no-CL291Contig1	GO:0000082	Biological_process	G1/S transition of mitotic cell cycle	GO:0009987	Q9VND8	2e-74
bom001no-CL292Contig1	GO:0005515	Molecular_function	protein binding	GO:0005488	Q9VCI0	9e-54
bom001no-CL292Contig2	GO:0005515	Molecular_function	protein binding	GO:0005488	Q9VCI0	5e-32
bom001no-CL293Contig1	GO:0005515	Molecular_function	protein binding	GO:0005488	P36241	8e-79
bom001no-CL293Contig1	GO:0000022	Biological_process	mitotic spindle elongation	GO:0009987	P36241	8e-79
bom001no-CL295Contig1	GO:0007021	Biological_process	tubulin complex assembly	GO:0009987	P36404	2e-80
bom001no-CL295Contig1	GO:0005095	Molecular_function	GTPase inhibitor activity	GO:0030234	P36404	2e-80
bom001no-CL296Contig1	GO:0003993	Molecular_function	acid phosphatase activity	GO:0003824	P20646	1e-35
bom001no-CL296Contig1	GO:0033265	Molecular_function	choline binding	GO:0005488	P20646	1e-35
bom001no-CL296Contig1	GO:0030141	Cellular_component	secretory granule	GO:0005622	P20646	1e-35
bom001no-CL296Contig1	GO:0005771	Cellular_component	multivesicular body	GO:0005622	P20646	1e-35
bom001no-CL296Contig1	GO:0045177	Cellular_component	apical part of cell	GO:0005623	P20646	1e-35
bom001no-CL296Contig1	GO:0031985	Cellular_component	Golgi cisterna	GO:0005622	P20646	1e-35
bom001no-CL296Contig1	GO:0016311	Biological_process	dephosphorylation	GO:0008152	P20646	1e-35
bom001no-CL297Contig2	GO:0016565	Molecular_function	general transcriptional repressor activity	GO:0030528	Q24537	7e-20
bom001no-CL297Contig2	GO:0005634	Cellular_component	nucleus	GO:0005622	Q24537	7e-20
bom001no-CL297Contig2	GO:0035218	Biological_process	leg disc development	GO:0007275	Q24537	7e-20
bom001no-CL297Contig2	GO:0006268	Biological_process	DNA unwinding during replication	GO:0006139	Q24537	7e-20
bom001no-CL297Contig2	GO:0016481	Biological_process	negative regulation of transcription	GO:0050789	Q24537	7e-20
bom001no-CL297Contig2	GO:0003697	Molecular_function	single-stranded DNA binding	GO:0005488	Q24537	7e-20
bom001no-CL297Contig2	GO:0005515	Molecular_function	protein binding	GO:0005488	Q24537	7e-20
bom001no-CL297Contig2	GO:0008348	Biological_process	negative regulation of antimicrobial humoral response	GO:0050789	Q24537	7e-20
bom001no-CL298Contig1	GO:0005515	Molecular_function	protein binding	GO:0005488	Q9VVN2	2e-29
bom001no-CL299Contig1	GO:0005634	Cellular_component	nucleus	GO:0005622	Q62167	2e-36
bom001no-CL299Contig1	GO:0005737	Cellular_component	cytoplasm	GO:0005622	Q62167	2e-36
bom001no-CL300Contig1	GO:0043231	Cellular_component	intracellular membrane-bounded organelle	GO:0005622	Q8NBQ5	3e-34
bom001no-CL300Contig1	GO:0016229	Molecular_function	steroid dehydrogenase activity	GO:0016491	Q8NBQ5	3e-34
bom001no-CL300Contig1	GO:0005634	Cellular_component	nucleus	GO:0005622	Q8NBQ5	3e-34
bom001no-CL300Contig1	GO:0006710	Biological_process	androgen catabolic process	GO:0008152	Q8NBQ5	3e-34
bom001no-CL300Contig1	GO:0005737	Cellular_component	cytoplasm	GO:0005622	Q8NBQ5	3e-34
bom001no-CL301Contig2	GO:0009792	Biological_process	embryonic development ending in birth or egg hatching	GO:0007275	Q27873	8e-29
bom001no-CL303Contig1	GO:0009395	Biological_process	phospholipid catabolic process	GO:0008152	P30041	6e-69
bom001no-CL303Contig1	GO:0005634	Cellular_component	nucleus	GO:0005622	P30041	6e-69
bom001no-CL303Contig1	GO:0005737	Cellular_component	cytoplasm	GO:0005622	P30041	6e-69
bom001no-CL303Contig1	GO:0004623	Molecular_function	phospholipase A2 activity	GO:0003824	P30041	6e-69
bom001no-CL303Contig1	GO:0016209	Molecular_function	antioxidant activity	GO:0016209	P30041	6e-69
bom001no-CL303Contig1	GO:0006979	Biological_process	response to oxidative stress	GO:0050896	P30041	6e-69
bom001no-CL303Contig1	GO:0005829	Cellular_component	cytosol	GO:0005622	P30041	6e-69
bom001no-CL304Contig1	GO:0005515	Molecular_function	protein binding	GO:0005488	Q9VFJ2	4e-58
bom001no-CL305Contig1	GO:0005634	Cellular_component	nucleus	GO:0005622	Q9P7V4	9e-40
bom001no-CL305Contig1	GO:0005829	Cellular_component	cytosol	GO:0005622	Q9P7V4	9e-40
bom001no-CL306Contig1	GO:0005634	Cellular_component	nucleus	GO:0005622	Q9D1M4	2e-20
bom001no-CL306Contig1	GO:0006281	Biological_process	DNA repair	GO:0006139	Q9D1M4	2e-20
bom001no-CL306Contig1	GO:0005737	Cellular_component	cytoplasm	GO:0005622	Q9D1M4	2e-20
bom001no-CL306Contig1	GO:0043065	Biological_process	positive regulation of apoptosis	GO:0050789	Q9D1M4	2e-20
bom001no-CL306Contig1	GO:0005515	Molecular_function	protein binding	GO:0005488	Q9D1M4	2e-20
bom001no-CL306Contig1	GO:0009790	Biological_process	embryonic development	GO:0007275	Q9D1M4	2e-20
bom001no-CL306Contig1	GO:0043517	Biological_process	positive regulation of DNA damage response, signal transduction by p53 class mediator	GO:0050789	Q9D1M4	2e-20
bom001no-CL306Contig1	GO:0017101	Cellular_component	aminoacyl-tRNA synthetase multienzyme complex	GO:0005622	Q9D1M4	2e-20
bom001no-CL306Contig1	GO:0008285	Biological_process	negative regulation of cell proliferation	GO:0050789	Q9D1M4	2e-20
bom001no-CL307Contig1	GO:0005515	Molecular_function	protein binding	GO:0005488	O96860	4e-47
bom001no-CL307Contig2	GO:0005515	Molecular_function	protein binding	GO:0005488	O96860	5e-47
bom001no-CL308Contig1	GO:0004930	Molecular_function	G-protein coupled receptor activity	GO:0004871	Q9BXB1	6e-09
bom001no-CL311Contig1	GO:0005634	Cellular_component	nucleus	GO:0005622	Q8VE65	8e-43
bom001no-CL311Contig1	GO:0003677	Molecular_function	DNA binding	GO:0005488	Q8VE65	8e-43
bom001no-CL311Contig1	GO:0005515	Molecular_function	protein binding	GO:0005488	Q8VE65	8e-43
bom001no-CL311Contig1	GO:0030914	Cellular_component	STAGA complex	GO:0005622	Q8VE65	8e-43
bom001no-CL312Contig1	GO:0005515	Molecular_function	protein binding	GO:0005488	Q9W4P5	1e-118
bom001no-CL312Contig2	GO:0005515	Molecular_function	protein binding	GO:0005488	Q9W4P5	1e-105
bom001no-CL312Contig3	GO:0005515	Molecular_function	protein binding	GO:0005488	Q9W4P5	1e-83
bom001no-CL312Contig4	GO:0005515	Molecular_function	protein binding	GO:0005488	Q9W4P5	1e-145
bom001no-CL313Contig1	GO:0005515	Molecular_function	protein binding	GO:0005488	Q9VYF8	2e-91
bom001no-CL313Contig1	GO:0005739	Cellular_component	mitochondrion	GO:0005622	Q9VYF8	2e-91
bom001no-CL313Contig1	GO:0043334	Molecular_function	2-hexaprenyl-6-methoxy-1,4-benzoquinone methyltransferase activity	GO:0016740	Q9VYF8	2e-91
bom001no-CL313Contig1	GO:0006743	Biological_process	ubiquinone metabolic process	GO:0008152	Q9VYF8	2e-91
bom001no-CL315Contig1	GO:0004175	Molecular_function	endopeptidase activity	GO:0003824	P28072	4e-71
bom001no-CL315Contig1	GO:0005839	Cellular_component	proteasome core complex	GO:0005622	P28072	4e-71
bom001no-CL315Contig1	GO:0006511	Biological_process	ubiquitin-dependent protein catabolic process	GO:0008152	P28072	4e-71
bom001no-CL316Contig1	GO:0005737	Cellular_component	cytoplasm	GO:0005622	Q803V5	1e-133
bom001no-CL325Contig1	GO:0005634	Cellular_component	nucleus	GO:0005622	B5X8M4	2e-26
bom001no-CL325Contig1	GO:0004843	Molecular_function	ubiquitin-specific protease activity	GO:0003824	B5X8M4	2e-26
bom001no-CL325Contig1	GO:0031593	Molecular_function	polyubiquitin binding	GO:0005488	B5X8M4	2e-26
bom001no-CL325Contig1	GO:0010212	Biological_process	response to ionizing radiation	GO:0050896	B5X8M4	2e-26
bom001no-CL325Contig1	GO:0004221	Molecular_function	ubiquitin thiolesterase activity	GO:0003824	B5X8M4	2e-26
bom001no-CL325Contig1	GO:0006302	Biological_process	double-strand break repair	GO:0006139	B5X8M4	2e-26
bom001no-CL325Contig1	GO:0070537	Biological_process	histone H2A K63-linked deubiquitination	GO:0008152	B5X8M4	2e-26
bom001no-CL325Contig1	GO:0008237	Molecular_function	metallopeptidase activity	GO:0003824	B5X8M4	2e-26
bom001no-CL325Contig1	GO:0045739	Biological_process	positive regulation of DNA repair	GO:0050789	B5X8M4	2e-26
bom001no-CL325Contig1	GO:0070552	Cellular_component	BRISC complex	GO:0005622	B5X8M4	2e-26
bom001no-CL325Contig1	GO:0070531	Cellular_component	BRCA1-A complex	GO:0005622	B5X8M4	2e-26
bom001no-CL325Contig1	GO:0031572	Biological_process	G2/M transition DNA damage checkpoint	GO:0007154	B5X8M4	2e-26
bom001no-CL325Contig1	GO:0070536	Biological_process	protein K63-linked deubiquitination	GO:0008152	B5X8M4	2e-26
bom001no-CL325Contig2	GO:0005634	Cellular_component	nucleus	GO:0005622	B5X8M4	1e-27
bom001no-CL325Contig2	GO:0004843	Molecular_function	ubiquitin-specific protease activity	GO:0003824	B5X8M4	1e-27
bom001no-CL325Contig2	GO:0031593	Molecular_function	polyubiquitin binding	GO:0005488	B5X8M4	1e-27
bom001no-CL325Contig2	GO:0010212	Biological_process	response to ionizing radiation	GO:0050896	B5X8M4	1e-27
bom001no-CL325Contig2	GO:0004221	Molecular_function	ubiquitin thiolesterase activity	GO:0003824	B5X8M4	1e-27
bom001no-CL325Contig2	GO:0006302	Biological_process	double-strand break repair	GO:0006139	B5X8M4	1e-27
bom001no-CL325Contig2	GO:0070537	Biological_process	histone H2A K63-linked deubiquitination	GO:0008152	B5X8M4	1e-27
bom001no-CL325Contig2	GO:0008237	Molecular_function	metallopeptidase activity	GO:0003824	B5X8M4	1e-27
bom001no-CL325Contig2	GO:0045739	Biological_process	positive regulation of DNA repair	GO:0050789	B5X8M4	1e-27
bom001no-CL325Contig2	GO:0070552	Cellular_component	BRISC complex	GO:0005622	B5X8M4	1e-27
bom001no-CL325Contig2	GO:0070531	Cellular_component	BRCA1-A complex	GO:0005622	B5X8M4	1e-27
bom001no-CL325Contig2	GO:0031572	Biological_process	G2/M transition DNA damage checkpoint	GO:0007154	B5X8M4	1e-27
bom001no-CL325Contig2	GO:0070536	Biological_process	protein K63-linked deubiquitination	GO:0008152	B5X8M4	1e-27
bom001no-CL326Contig1	GO:0005515	Molecular_function	protein binding	GO:0005488	Q99KW9	1e-76
bom001no-CL326Contig2	GO:0005515	Molecular_function	protein binding	GO:0005488	Q99KW9	4e-42
bom001no-CL327Contig1	GO:0000287	Molecular_function	magnesium ion binding	GO:0005488	P08879	3e-63
bom001no-CL327Contig1	GO:0005874	Cellular_component	microtubule	GO:0005622	P08879	3e-63
bom001no-CL327Contig1	GO:0005524	Molecular_function	ATP binding	GO:0005488	P08879	3e-63
bom001no-CL327Contig1	GO:0006165	Biological_process	nucleoside diphosphate phosphorylation	GO:0006139	P08879	3e-63
bom001no-CL327Contig1	GO:0007427	Biological_process	epithelial cell migration, open tracheal system	GO:0006928	P08879	3e-63
bom001no-CL327Contig1	GO:0004550	Molecular_function	nucleoside diphosphate kinase activity	GO:0016740	P08879	3e-63
bom001no-CL327Contig1	GO:0009117	Biological_process	nucleotide metabolic process	GO:0006139	P08879	3e-63
bom001no-CL327Contig1	GO:0007067	Biological_process	mitosis	GO:0009987	P08879	3e-63
bom001no-CL327Contig1	GO:0005880	Cellular_component	nuclear microtubule	GO:0005622	P08879	3e-63
bom001no-CL327Contig1	GO:0032183	Molecular_function	SUMO binding	GO:0005488	P08879	3e-63
bom001no-CL327Contig1	GO:0007017	Biological_process	microtubule-based process	GO:0009987	P08879	3e-63
bom001no-CL327Contig1	GO:0016301	Molecular_function	kinase activity	GO:0016740	P08879	3e-63
bom001no-CL327Contig1	GO:0006241	Biological_process	CTP biosynthetic process	GO:0006139	P08879	3e-63
bom001no-CL327Contig1	GO:0006468	Biological_process	protein amino acid phosphorylation	GO:0008152	P08879	3e-63
bom001no-CL327Contig1	GO:0008017	Molecular_function	microtubule binding	GO:0005488	P08879	3e-63
bom001no-CL327Contig1	GO:0046777	Biological_process	protein amino acid autophosphorylation	GO:0008152	P08879	3e-63
bom001no-CL327Contig1	GO:0006228	Biological_process	UTP biosynthetic process	GO:0006139	P08879	3e-63
bom001no-CL327Contig1	GO:0007424	Biological_process	open tracheal system development	GO:0007275	P08879	3e-63
bom001no-CL327Contig1	GO:0018105	Biological_process	peptidyl-serine phosphorylation	GO:0008152	P08879	3e-63
bom001no-CL327Contig1	GO:0005525	Molecular_function	GTP binding	GO:0005488	P08879	3e-63
bom001no-CL327Contig1	GO:0006183	Biological_process	GTP biosynthetic process	GO:0006139	P08879	3e-63
bom001no-CL329Contig1	GO:0005515	Molecular_function	protein binding	GO:0005488	Q8WV99	9e-09
bom001no-CL331Contig1	GO:0005777	Cellular_component	peroxisome	GO:0005622	Q9CQ92	2e-32
bom001no-CL331Contig1	GO:0005739	Cellular_component	mitochondrion	GO:0005622	Q9CQ92	2e-32
bom001no-CL331Contig1	GO:0000266	Biological_process	mitochondrial fission	GO:0009987	Q9CQ92	2e-32
bom001no-CL331Contig1	GO:0031307	Cellular_component	integral to mitochondrial outer membrane	GO:0016020	Q9CQ92	2e-32
bom001no-CL331Contig1	GO:0006915	Biological_process	apoptosis	GO:0008219	Q9CQ92	2e-32
bom001no-CL331Contig1	GO:0005779	Cellular_component	integral to peroxisomal membrane	GO:0016020	Q9CQ92	2e-32
bom001no-CL331Contig1	GO:0016559	Biological_process	peroxisome fission	GO:0009987	Q9CQ92	2e-32
bom001no-CL336Contig1	GO:0007052	Biological_process	mitotic spindle organization	GO:0009987	Q9V4Q8	2e-75
bom001no-CL337Contig1	GO:0004497	Molecular_function	monooxygenase activity	GO:0016491	Q29496	1e-22
bom001no-CL338Contig1	GO:0048102	Biological_process	autophagic cell death	GO:0008219	P25007	5e-77
bom001no-CL338Contig1	GO:0035071	Biological_process	salivary gland cell autophagic cell death	GO:0008219	P25007	5e-77
bom001no-CL343Contig1	GO:0005576	Cellular_component	extracellular region	GO:0005576	Q2VQM6	1e-63
bom001no-CL346Contig1	GO:0019841	Molecular_function	retinol binding	GO:0005488	Q9V496	5e-21
bom001no-CL346Contig1	GO:0005515	Molecular_function	protein binding	GO:0005488	Q9V496	5e-21
bom001no-CL346Contig1	GO:0005576	Cellular_component	extracellular region	GO:0005576	Q9V496	5e-21
bom001no-CL346Contig1	GO:0007224	Biological_process	smoothened signaling pathway	GO:0007154	Q9V496	5e-21
bom001no-CL346Contig1	GO:0016055	Biological_process	Wnt receptor signaling pathway	GO:0007154	Q9V496	5e-21
bom001no-CL346Contig1	GO:0005504	Molecular_function	fatty acid binding	GO:0005488	Q9V496	5e-21
bom001no-CL347Contig1	GO:0008236	Molecular_function	serine-type peptidase activity	GO:0003824	P34528	3e-51
bom001no-CL347Contig1	GO:0005515	Molecular_function	protein binding	GO:0005488	P34528	3e-51
bom001no-CL348Contig1	GO:0005615	Cellular_component	extracellular space	GO:0005576	O02350	1e-119
bom001no-CL348Contig1	GO:0007586	Biological_process	digestion	NA	O02350	1e-119
bom001no-CL350Contig1	GO:0005737	Cellular_component	cytoplasm	GO:0005622	O43681	3e-68
bom001no-CL350Contig1	GO:0005730	Cellular_component	nucleolus	GO:0005622	O43681	3e-68
bom001no-CL350Contig1	GO:0015105	Molecular_function	arsenite transmembrane transporter activity	GO:0005215	O43681	3e-68
bom001no-CL350Contig1	GO:0006810	Biological_process	transport	GO:0006810	O43681	3e-68
bom001no-CL350Contig1	GO:0005625	Cellular_component	soluble fraction	GO:0005623	O43681	3e-68
bom001no-CL350Contig1	GO:0005215	Molecular_function	transporter activity	GO:0005215	O43681	3e-68
bom001no-CL351Contig1	GO:0005515	Molecular_function	protein binding	GO:0005488	Q9V5P6	1e-19
bom001no-CL356Contig1	GO:0007629	Biological_process	flight behavior	GO:0007610	P13706	1e-131
bom001no-CL356Contig1	GO:0006641	Biological_process	triglyceride metabolic process	GO:0008152	P13706	1e-131
bom001no-CL359Contig2	GO:0016021	Cellular_component	integral to membrane	GO:0016020	O60637	1e-07
bom001no-CL366Contig1	GO:0006396	Biological_process	RNA processing	GO:0006139	Q92841	8e-92
bom001no-CL366Contig1	GO:0003723	Molecular_function	RNA binding	GO:0005488	Q92841	8e-92
bom001no-CL366Contig1	GO:0008186	Molecular_function	RNA-dependent ATPase activity	GO:0003824	Q92841	8e-92
bom001no-CL366Contig1	GO:0005634	Cellular_component	nucleus	GO:0005622	Q92841	8e-92
bom001no-CL366Contig1	GO:0003724	Molecular_function	RNA helicase activity	GO:0003824	Q92841	8e-92
bom001no-CL368Contig1	GO:0005515	Molecular_function	protein binding	GO:0005488	Q01080	1e-08
bom001no-CL368Contig1	GO:0005736	Cellular_component	DNA-directed RNA polymerase I complex	GO:0005622	Q01080	1e-08
bom001no-CL368Contig1	GO:0042802	Molecular_function	identical protein binding	GO:0005488	Q01080	1e-08
bom001no-CL368Contig1	GO:0008361	Biological_process	regulation of cell size	NA	Q01080	1e-08
bom001no-CL368Contig1	GO:0003899	Molecular_function	DNA-directed RNA polymerase activity	GO:0016740	Q01080	1e-08
bom001no-CL371Contig2	GO:0005515	Molecular_function	protein binding	GO:0005488	O75152	2e-30
bom001no-CL372Contig1	GO:0005515	Molecular_function	protein binding	GO:0005488	Q9CQA1	2e-63
bom001no-CL372Contig1	GO:0030008	Cellular_component	TRAPP complex	GO:0005622	Q9CQA1	2e-63
bom001no-CL373Contig1	GO:0010008	Cellular_component	endosome membrane	GO:0016020	P08962	2e-26
bom001no-CL373Contig1	GO:0005887	Cellular_component	integral to plasma membrane	GO:0016020	P08962	2e-26
bom001no-CL373Contig1	GO:0005886	Cellular_component	plasma membrane	GO:0016020	P08962	2e-26
bom001no-CL373Contig1	GO:0005765	Cellular_component	lysosomal membrane	GO:0016020	P08962	2e-26
bom001no-CL379Contig1	GO:0030324	Biological_process	lung development	GO:0007275	Q9DD02	2e-55
bom001no-CL379Contig1	GO:0005737	Cellular_component	cytoplasm	GO:0005622	Q9DD02	2e-55
bom001no-CL379Contig1	GO:0007030	Biological_process	Golgi organization	GO:0009987	Q9DD02	2e-55
bom001no-CL380Contig1	GO:0016567	Biological_process	protein ubiquitination	GO:0008152	P62255	9e-82
bom001no-CL380Contig1	GO:0006511	Biological_process	ubiquitin-dependent protein catabolic process	GO:0008152	P62255	9e-82
bom001no-CL380Contig1	GO:0004842	Molecular_function	ubiquitin-protein ligase activity	GO:0016874	P62255	9e-82
bom001no-CL381Contig1	GO:0006950	Biological_process	response to stress	GO:0050896	Q8BK64	2e-87
bom001no-CL381Contig1	GO:0005737	Cellular_component	cytoplasm	GO:0005622	Q8BK64	2e-87
bom001no-CL381Contig1	GO:0005515	Molecular_function	protein binding	GO:0005488	Q8BK64	2e-87
bom001no-CL381Contig1	GO:0006457	Biological_process	protein folding	GO:0008152	Q8BK64	2e-87
bom001no-CL381Contig1	GO:0001671	Molecular_function	ATPase activator activity	GO:0030234	Q8BK64	2e-87
bom001no-CL383Contig1	GO:0005515	Molecular_function	protein binding	GO:0005488	Q9VYR0	3e-35
bom001no-CL383Contig2	GO:0005515	Molecular_function	protein binding	GO:0005488	Q9VYR0	9e-29
bom001no-CL384Contig1	GO:0000124	Cellular_component	SAGA complex	GO:0005622	Q27272	2e-49
bom001no-CL384Contig1	GO:0005515	Molecular_function	protein binding	GO:0005488	Q27272	2e-49
bom001no-CL384Contig1	GO:0005669	Cellular_component	transcription factor TFIID complex	GO:0005622	Q27272	2e-49
bom001no-CL384Contig2	GO:0000124	Cellular_component	SAGA complex	GO:0005622	Q27272	6e-47
bom001no-CL384Contig2	GO:0005515	Molecular_function	protein binding	GO:0005488	Q27272	6e-47
bom001no-CL384Contig2	GO:0005669	Cellular_component	transcription factor TFIID complex	GO:0005622	Q27272	6e-47
bom001no-CL386Contig1	GO:0051087	Molecular_function	chaperone binding	GO:0005488	Q9NQP4	1e-28
bom001no-CL386Contig1	GO:0005829	Cellular_component	cytosol	GO:0005622	Q9NQP4	1e-28
bom001no-CL386Contig1	GO:0006457	Biological_process	protein folding	GO:0008152	Q9NQP4	1e-28
bom001no-CL392Contig1	GO:0008367	Molecular_function	bacterial binding	GO:0005488	Q9NJ98	1e-60
bom001no-CL392Contig1	GO:0005576	Cellular_component	extracellular region	GO:0005576	Q9NJ98	1e-60
bom001no-CL392Contig1	GO:0045088	Biological_process	regulation of innate immune response	GO:0050789	Q9NJ98	1e-60
bom001no-CL392Contig2	GO:0008367	Molecular_function	bacterial binding	GO:0005488	Q9VVR4	3e-25
bom001no-CL392Contig2	GO:0005576	Cellular_component	extracellular region	GO:0005576	Q9VVR4	3e-25
bom001no-CL392Contig2	GO:0045088	Biological_process	regulation of innate immune response	GO:0050789	Q9VVR4	3e-25
bom001no-CL399Contig1	GO:0003677	Molecular_function	DNA binding	GO:0005488	Q8VCP8	1e-47
bom001no-CL399Contig1	GO:0005634	Cellular_component	nucleus	GO:0005622	Q8VCP8	1e-47
bom001no-CL400Contig1	GO:0005762	Cellular_component	mitochondrial large ribosomal subunit	GO:0005622	Q99N93	2e-21
bom001no-CL400Contig1	GO:0005739	Cellular_component	mitochondrion	GO:0005622	Q99N93	2e-21
bom001no-CL400Contig1	GO:0003735	Molecular_function	structural constituent of ribosome	GO:0005198	Q99N93	2e-21
bom001no-CL400Contig1	GO:0006412	Biological_process	translation	GO:0008152	Q99N93	2e-21
bom001no-CL404Contig1	GO:0007399	Biological_process	nervous system development	GO:0007275	O60229	6e-47
bom001no-CL404Contig1	GO:0005085	Molecular_function	guanyl-nucleotide exchange factor activity	GO:0030234	O60229	6e-47
bom001no-CL404Contig1	GO:0016192	Biological_process	vesicle-mediated transport	GO:0006810	O60229	6e-47
bom001no-CL404Contig1	GO:0015629	Cellular_component	actin cytoskeleton	GO:0005622	O60229	6e-47
bom001no-CL404Contig1	GO:0007242	Biological_process	intracellular signaling cascade	GO:0007154	O60229	6e-47
bom001no-CL404Contig1	GO:0007165	Biological_process	signal transduction	GO:0007154	O60229	6e-47
bom001no-CL404Contig1	GO:0006468	Biological_process	protein amino acid phosphorylation	GO:0008152	O60229	6e-47
bom001no-CL404Contig1	GO:0004674	Molecular_function	protein serine/threonine kinase activity	GO:0016740	O60229	6e-47
bom001no-CL404Contig2	GO:0008285	Biological_process	negative regulation of cell proliferation	GO:0050789	Q15772	5e-34
bom001no-CL404Contig2	GO:0005634	Cellular_component	nucleus	GO:0005622	Q15772	5e-34
bom001no-CL404Contig2	GO:0007517	Biological_process	muscle organ development	GO:0007275	Q15772	5e-34
bom001no-CL405Contig1	GO:0005515	Molecular_function	protein binding	GO:0005488	P52486	3e-82
bom001no-CL406Contig1	GO:0008285	Biological_process	negative regulation of cell proliferation	GO:0050789	P05413	2e-27
bom001no-CL406Contig1	GO:0008289	Molecular_function	lipid binding	GO:0005488	P05413	2e-27
bom001no-CL407Contig1	GO:0005515	Molecular_function	protein binding	GO:0005488	O43427	1e-41
bom001no-CL407Contig1	GO:0008543	Biological_process	fibroblast growth factor receptor signaling pathway	GO:0007154	O43427	1e-41
bom001no-CL407Contig1	GO:0005739	Cellular_component	mitochondrion	GO:0005622	O43427	1e-41
bom001no-CL407Contig1	GO:0005624	Cellular_component	membrane fraction	GO:0005623	O43427	1e-41
bom001no-CL407Contig1	GO:0005634	Cellular_component	nucleus	GO:0005622	O43427	1e-41
bom001no-CL408Contig1	GO:0005615	Cellular_component	extracellular space	GO:0005576	P82176	3e-15
bom001no-CL408Contig1	GO:0009653	Biological_process	anatomical structure morphogenesis	NA	P82176	3e-15
bom001no-CL408Contig1	GO:0042060	Biological_process	wound healing	GO:0050896	P82176	3e-15
bom001no-CL408Contig1	GO:0008191	Molecular_function	metalloendopeptidase inhibitor activity	GO:0030234	P82176	3e-15
bom001no-CL408Contig1	GO:0030198	Biological_process	extracellular matrix organization	GO:0043062	P82176	3e-15
bom001no-CL411Contig1	GO:0005515	Molecular_function	protein binding	GO:0005488	Q9ES53	5e-93
bom001no-CL412Contig1	GO:0005515	Molecular_function	protein binding	GO:0005488	Q9V3U9	2e-57
bom001no-CL412Contig1	GO:0005739	Cellular_component	mitochondrion	GO:0005622	Q9V3U9	2e-57
bom001no-CL412Contig1	GO:0008345	Biological_process	larval locomotory behavior	GO:0007610	Q9V3U9	2e-57
bom001no-CL412Contig1	GO:0030432	Biological_process	peristalsis	NA	Q9V3U9	2e-57
bom001no-CL413Contig1	GO:0008233	Molecular_function	peptidase activity	GO:0003824	O62589	2e-25
bom001no-CL413Contig1	GO:0008236	Molecular_function	serine-type peptidase activity	GO:0003824	O62589	2e-25
bom001no-CL413Contig1	GO:0016485	Biological_process	protein processing	GO:0008152	O62589	2e-25
bom001no-CL413Contig1	GO:0007311	Biological_process	maternal specification of dorsal/ventral axis, oocyte, germ-line encoded	GO:0030154	O62589	2e-25
bom001no-CL413Contig1	GO:0008063	Biological_process	Toll signaling pathway	GO:0007154	O62589	2e-25
bom001no-CL413Contig1	GO:0004252	Molecular_function	serine-type endopeptidase activity	GO:0003824	O62589	2e-25
bom001no-CL413Contig1	GO:0009950	Biological_process	dorsal/ventral axis specification	GO:0007275	O62589	2e-25
bom001no-CL413Contig1	GO:0006508	Biological_process	proteolysis	GO:0008152	O62589	2e-25
bom001no-CL414Contig1	GO:0000003	Biological_process	reproduction	NA	A3QMC8	1e-117
bom001no-CL414Contig1	GO:0009792	Biological_process	embryonic development ending in birth or egg hatching	GO:0007275	A3QMC8	1e-117
bom001no-CL414Contig1	GO:0008340	Biological_process	determination of adult lifespan	GO:0007275	A3QMC8	1e-117
bom001no-CL414Contig1	GO:0040007	Biological_process	growth	NA	A3QMC8	1e-117
bom001no-CL414Contig1	GO:0002119	Biological_process	nematode larval development	GO:0007275	A3QMC8	1e-117
bom001no-CL415Contig1	GO:0005515	Molecular_function	protein binding	GO:0005488	P14318	1e-45
bom001no-CL415Contig1	GO:0007520	Biological_process	myoblast fusion	GO:0030154	P14318	1e-45
bom001no-CL415Contig1	GO:0008360	Biological_process	regulation of cell shape	GO:0050789	P14318	1e-45
bom001no-CL415Contig1	GO:0007155	Biological_process	cell adhesion	GO:0009987	P14318	1e-45
bom001no-CL416Contig1	GO:0032183	Molecular_function	SUMO binding	GO:0005488	Q9V3G1	1e-124
bom001no-CL416Contig1	GO:0000022	Biological_process	mitotic spindle elongation	GO:0009987	Q9V3G1	1e-124
bom001no-CL416Contig1	GO:0007052	Biological_process	mitotic spindle organization	GO:0009987	Q9V3G1	1e-124
bom001no-CL417Contig1	GO:0051146	Biological_process	striated muscle cell differentiation	GO:0030154	P62775	4e-26
bom001no-CL417Contig1	GO:0043403	Biological_process	skeletal muscle tissue regeneration	GO:0007275	P62775	4e-26
bom001no-CL417Contig1	GO:0005737	Cellular_component	cytoplasm	GO:0005622	P62775	4e-26
bom001no-CL417Contig1	GO:0005515	Molecular_function	protein binding	GO:0005488	P62775	4e-26
bom001no-CL417Contig1	GO:0006584	Biological_process	catecholamine metabolic process	GO:0006519	P62775	4e-26
bom001no-CL417Contig1	GO:0030424	Cellular_component	axon	GO:0005623	P62775	4e-26
bom001no-CL417Contig1	GO:0030182	Biological_process	neuron differentiation	GO:0030154	P62775	4e-26
bom001no-CL417Contig1	GO:0021707	Biological_process	cerebellar granule cell differentiation	GO:0030154	P62775	4e-26
bom001no-CL418Contig1	GO:0005515	Molecular_function	protein binding	GO:0005488	P19889	1e-135
bom001no-CL419Contig1	GO:0005515	Molecular_function	protein binding	GO:0005488	Q8MQI6	4e-31
bom001no-CL421Contig1	GO:0005515	Molecular_function	protein binding	GO:0005488	Q9U9Q4	1e-91
bom001no-CL423Contig2	GO:0005739	Cellular_component	mitochondrion	GO:0005622	Q8BGY7	1e-14
bom001no-CL425Contig1	GO:0051297	Biological_process	centrosome organization	GO:0009987	P25153	1e-83
bom001no-CL425Contig1	GO:0051299	Biological_process	centrosome separation	GO:0009987	P25153	1e-83
bom001no-CL425Contig1	GO:0006281	Biological_process	DNA repair	GO:0006139	P25153	1e-83
bom001no-CL425Contig1	GO:0007052	Biological_process	mitotic spindle organization	GO:0009987	P25153	1e-83
bom001no-CL426Contig1	GO:0045859	Biological_process	regulation of protein kinase activity	GO:0050789	Q8HXP8	3e-57
bom001no-CL426Contig1	GO:0008217	Biological_process	regulation of blood pressure	NA	Q8HXP8	3e-57
bom001no-CL426Contig1	GO:0006879	Biological_process	cellular iron ion homeostasis	GO:0009987	Q8HXP8	3e-57
bom001no-CL426Contig1	GO:0006801	Biological_process	superoxide metabolic process	GO:0008152	Q8HXP8	3e-57
bom001no-CL426Contig1	GO:0005615	Cellular_component	extracellular space	GO:0005576	Q8HXP8	3e-57
bom001no-CL426Contig1	GO:0000303	Biological_process	response to superoxide	GO:0050896	Q8HXP8	3e-57
bom001no-CL426Contig1	GO:0031410	Cellular_component	cytoplasmic vesicle	GO:0005622	Q8HXP8	3e-57
bom001no-CL426Contig1	GO:0060087	Biological_process	relaxation of vascular smooth muscle	GO:0050789	Q8HXP8	3e-57
bom001no-CL426Contig1	GO:0005737	Cellular_component	cytoplasm	GO:0005622	Q8HXP8	3e-57
bom001no-CL426Contig1	GO:0002262	Biological_process	myeloid cell homeostasis	NA	Q8HXP8	3e-57
bom001no-CL426Contig1	GO:0001819	Biological_process	positive regulation of cytokine production	GO:0050789	Q8HXP8	3e-57
bom001no-CL426Contig1	GO:0045471	Biological_process	response to ethanol	GO:0050896	Q8HXP8	3e-57
bom001no-CL426Contig1	GO:0043025	Cellular_component	cell soma	GO:0005623	Q8HXP8	3e-57
bom001no-CL426Contig1	GO:0007566	Biological_process	embryo implantation	GO:0007275	Q8HXP8	3e-57
bom001no-CL426Contig1	GO:0006302	Biological_process	double-strand break repair	GO:0006139	Q8HXP8	3e-57
bom001no-CL426Contig1	GO:0005515	Molecular_function	protein binding	GO:0005488	Q8HXP8	3e-57
bom001no-CL426Contig1	GO:0005507	Molecular_function	copper ion binding	GO:0005488	Q8HXP8	3e-57
bom001no-CL426Contig1	GO:0006309	Biological_process	DNA fragmentation involved in apoptosis	GO:0006139	Q8HXP8	3e-57
bom001no-CL426Contig1	GO:0019430	Biological_process	removal of superoxide radicals	GO:0008152	Q8HXP8	3e-57
bom001no-CL426Contig1	GO:0042493	Biological_process	response to drug	GO:0050896	Q8HXP8	3e-57
bom001no-CL426Contig1	GO:0032839	Cellular_component	dendrite cytoplasm	GO:0005622	Q8HXP8	3e-57
bom001no-CL426Contig1	GO:0043524	Biological_process	negative regulation of neuron apoptosis	GO:0050789	Q8HXP8	3e-57
bom001no-CL426Contig1	GO:0009408	Biological_process	response to heat	GO:0050896	Q8HXP8	3e-57
bom001no-CL426Contig1	GO:0001541	Biological_process	ovarian follicle development	GO:0007275	Q8HXP8	3e-57
bom001no-CL426Contig1	GO:0006979	Biological_process	response to oxidative stress	GO:0050896	Q8HXP8	3e-57
bom001no-CL426Contig1	GO:0006749	Biological_process	glutathione metabolic process	GO:0006519	Q8HXP8	3e-57
bom001no-CL426Contig1	GO:0030346	Molecular_function	protein phosphatase 2B binding	GO:0005488	Q8HXP8	3e-57
bom001no-CL426Contig1	GO:0060047	Biological_process	heart contraction	NA	Q8HXP8	3e-57
bom001no-CL426Contig1	GO:0060052	Biological_process	neurofilament cytoskeleton organization	GO:0009987	Q8HXP8	3e-57
bom001no-CL426Contig1	GO:0004784	Molecular_function	superoxide dismutase activity	GO:0016491	Q8HXP8	3e-57
bom001no-CL426Contig1	GO:0060088	Biological_process	auditory receptor cell stereocilium organization	GO:0030154	Q8HXP8	3e-57
bom001no-CL426Contig1	GO:0040014	Biological_process	regulation of multicellular organism growth	GO:0050789	Q8HXP8	3e-57
bom001no-CL426Contig1	GO:0019226	Biological_process	transmission of nerve impulse	NA	Q8HXP8	3e-57
bom001no-CL426Contig1	GO:0051087	Molecular_function	chaperone binding	GO:0005488	Q8HXP8	3e-57
bom001no-CL426Contig1	GO:0007283	Biological_process	spermatogenesis	NA	Q8HXP8	3e-57
bom001no-CL426Contig1	GO:0032287	Biological_process	myelin maintenance in the peripheral nervous system	GO:0030154	Q8HXP8	3e-57
bom001no-CL426Contig1	GO:0005829	Cellular_component	cytosol	GO:0005622	Q8HXP8	3e-57
bom001no-CL426Contig1	GO:0010033	Biological_process	response to organic substance	GO:0050896	Q8HXP8	3e-57
bom001no-CL426Contig1	GO:0008270	Molecular_function	zinc ion binding	GO:0005488	Q8HXP8	3e-57
bom001no-CL426Contig1	GO:0005739	Cellular_component	mitochondrion	GO:0005622	Q8HXP8	3e-57
bom001no-CL426Contig1	GO:0005886	Cellular_component	plasma membrane	GO:0016020	Q8HXP8	3e-57
bom001no-CL426Contig1	GO:0043085	Biological_process	positive regulation of catalytic activity	NA	Q8HXP8	3e-57
bom001no-CL426Contig1	GO:0031012	Cellular_component	extracellular matrix	GO:0005576	Q8HXP8	3e-57
bom001no-CL426Contig1	GO:0005634	Cellular_component	nucleus	GO:0005622	Q8HXP8	3e-57
bom001no-CL426Contig1	GO:0000187	Biological_process	activation of MAPK activity	GO:0007154	Q8HXP8	3e-57
bom001no-CL426Contig1	GO:0048678	Biological_process	response to axon injury	GO:0050896	Q8HXP8	3e-57
bom001no-CL426Contig1	GO:0007569	Biological_process	cell aging	GO:0009987	Q8HXP8	3e-57
bom001no-CL426Contig1	GO:0001895	Biological_process	retina homeostasis	NA	Q8HXP8	3e-57
bom001no-CL426Contig1	GO:0042542	Biological_process	response to hydrogen peroxide	GO:0050896	Q8HXP8	3e-57
bom001no-CL426Contig1	GO:0046716	Biological_process	muscle homeostasis	GO:0009987	Q8HXP8	3e-57
bom001no-CL426Contig1	GO:0045541	Biological_process	negative regulation of cholesterol biosynthetic process	GO:0050789	Q8HXP8	3e-57
bom001no-CL426Contig1	GO:0007626	Biological_process	locomotory behavior	GO:0007610	Q8HXP8	3e-57
bom001no-CL426Contig1	GO:0043234	Cellular_component	protein complex	NA	Q8HXP8	3e-57
bom001no-CL426Contig1	GO:0007605	Biological_process	sensory perception of sound	NA	Q8HXP8	3e-57
bom001no-CL426Contig1	GO:0051881	Biological_process	regulation of mitochondrial membrane potential	GO:0009987	Q8HXP8	3e-57
bom001no-CL426Contig1	GO:0050665	Biological_process	hydrogen peroxide biosynthetic process	GO:0008152	Q8HXP8	3e-57
bom001no-CL428Contig1	GO:0016020	Cellular_component	membrane	GO:0016020	O60888	2e-28
bom001no-CL428Contig1	GO:0008104	Biological_process	protein localization	NA	O60888	2e-28
bom001no-CL428Contig1	GO:0019899	Molecular_function	enzyme binding	GO:0005488	O60888	2e-28
bom001no-CL430Contig1	GO:0016021	Cellular_component	integral to membrane	GO:0016020	P62951	9e-25
bom001no-CL436Contig1	GO:0005739	Cellular_component	mitochondrion	GO:0005622	Q9DCU6	8e-57
bom001no-CL436Contig2	GO:0005739	Cellular_component	mitochondrion	GO:0005622	Q9DCU6	7e-51
bom001no-CL437Contig1	GO:0005737	Cellular_component	cytoplasm	GO:0005622	P50238	6e-28
bom001no-CL437Contig1	GO:0008283	Biological_process	cell proliferation	GO:0009987	P50238	6e-28
bom001no-CL437Contig1	GO:0008270	Molecular_function	zinc ion binding	GO:0005488	P50238	6e-28
bom001no-CL438Contig1	GO:0005515	Molecular_function	protein binding	GO:0005488	Q9VXK0	2e-82
bom001no-CL438Contig1	GO:0042802	Molecular_function	identical protein binding	GO:0005488	Q9VXK0	2e-82
bom001no-CL439Contig1	GO:0005515	Molecular_function	protein binding	GO:0005488	Q94518	1e-56
bom001no-CL442Contig1	GO:0005515	Molecular_function	protein binding	GO:0005488	P62322	1e-37
bom001no-CL443Contig1	GO:0005739	Cellular_component	mitochondrion	GO:0005622	Q8JZM0	2e-20
bom001no-CL443Contig2	GO:0006390	Biological_process	transcription from mitochondrial promoter	GO:0006139	Q2LZ79	3e-23
bom001no-CL443Contig2	GO:0005759	Cellular_component	mitochondrial matrix	GO:0005622	Q2LZ79	3e-23
bom001no-CL443Contig2	GO:0003712	Molecular_function	transcription cofactor activity	GO:0005488	Q2LZ79	3e-23
bom001no-CL445Contig1	GO:0005515	Molecular_function	protein binding	GO:0005488	Q9V4U7	5e-32
bom001no-CL446Contig1	GO:0003986	Molecular_function	acetyl-CoA hydrolase activity	GO:0003824	P32316	3e-07
bom001no-CL446Contig1	GO:0008775	Molecular_function	acetate CoA-transferase activity	GO:0016740	P32316	3e-07
bom001no-CL446Contig1	GO:0006083	Biological_process	acetate metabolic process	GO:0008152	P32316	3e-07
bom001no-CL446Contig1	GO:0005829	Cellular_component	cytosol	GO:0005622	P32316	3e-07
bom001no-CL446Contig1	GO:0005739	Cellular_component	mitochondrion	GO:0005622	P32316	3e-07
bom001no-CL446Contig2	GO:0003986	Molecular_function	acetyl-CoA hydrolase activity	GO:0003824	P32316	1e-09
bom001no-CL446Contig2	GO:0008775	Molecular_function	acetate CoA-transferase activity	GO:0016740	P32316	1e-09
bom001no-CL446Contig2	GO:0006083	Biological_process	acetate metabolic process	GO:0008152	P32316	1e-09
bom001no-CL446Contig2	GO:0005829	Cellular_component	cytosol	GO:0005622	P32316	1e-09
bom001no-CL446Contig2	GO:0005739	Cellular_component	mitochondrion	GO:0005622	P32316	1e-09
bom001no-CL447Contig1	GO:0005739	Cellular_component	mitochondrion	GO:0005622	Q99MS3	2e-19
bom001no-CL447Contig2	GO:0005739	Cellular_component	mitochondrion	GO:0005622	Q99MS3	9e-18
bom001no-CL448Contig1	GO:0005515	Molecular_function	protein binding	GO:0005488	P31948	2e-70
bom001no-CL448Contig1	GO:0006950	Biological_process	response to stress	GO:0050896	P31948	2e-70
bom001no-CL448Contig1	GO:0005634	Cellular_component	nucleus	GO:0005622	P31948	2e-70
bom001no-CL448Contig1	GO:0005794	Cellular_component	Golgi apparatus	GO:0005622	P31948	2e-70
bom001no-CL448Contig2	GO:0005515	Molecular_function	protein binding	GO:0005488	P31948	1e-123
bom001no-CL448Contig2	GO:0006950	Biological_process	response to stress	GO:0050896	P31948	1e-123
bom001no-CL448Contig2	GO:0005634	Cellular_component	nucleus	GO:0005622	P31948	1e-123
bom001no-CL448Contig2	GO:0005794	Cellular_component	Golgi apparatus	GO:0005622	P31948	1e-123
bom001no-CL450Contig1	GO:0005515	Molecular_function	protein binding	GO:0005488	Q9NZL4	2e-39
bom001no-CL450Contig1	GO:0004857	Molecular_function	enzyme inhibitor activity	GO:0030234	Q9NZL4	2e-39
bom001no-CL450Contig1	GO:0006457	Biological_process	protein folding	GO:0008152	Q9NZL4	2e-39
bom001no-CL455Contig1	GO:0005515	Molecular_function	protein binding	GO:0005488	Q15024	1e-84
bom001no-CL455Contig1	GO:0006364	Biological_process	rRNA processing	GO:0006139	Q15024	1e-84
bom001no-CL455Contig1	GO:0003723	Molecular_function	RNA binding	GO:0005488	Q15024	1e-84
bom001no-CL455Contig1	GO:0000175	Molecular_function	3{prime}-5{prime}-exoribonuclease activity	GO:0003824	Q15024	1e-84
bom001no-CL455Contig1	GO:0006401	Biological_process	RNA catabolic process	GO:0006139	Q15024	1e-84
bom001no-CL455Contig1	GO:0000178	Cellular_component	exosome (RNase complex)	GO:0005622	Q15024	1e-84
bom001no-CL457Contig1	GO:0001940	Cellular_component	male pronucleus	GO:0005622	P83917	3e-54
bom001no-CL457Contig1	GO:0005515	Molecular_function	protein binding	GO:0005488	P83917	3e-54
bom001no-CL457Contig1	GO:0045892	Biological_process	negative regulation of transcription, DNA-dependent	GO:0050789	P83917	3e-54
bom001no-CL457Contig1	GO:0042802	Molecular_function	identical protein binding	GO:0005488	P83917	3e-54
bom001no-CL457Contig1	GO:0001939	Cellular_component	female pronucleus	GO:0005622	P83917	3e-54
bom001no-CL457Contig1	GO:0005721	Cellular_component	centromeric heterochromatin	GO:0005622	P83917	3e-54
bom001no-CL457Contig1	GO:0016564	Molecular_function	transcription repressor activity	GO:0030528	P83917	3e-54
bom001no-CL457Contig1	GO:0010369	Cellular_component	chromocenter	GO:0005622	P83917	3e-54
bom001no-CL457Contig1	GO:0000785	Cellular_component	chromatin	GO:0005622	P83917	3e-54
bom001no-CL460Contig1	GO:0006917	Biological_process	induction of apoptosis	GO:0050789	Q9H305	3e-17
bom001no-CL460Contig1	GO:0042771	Biological_process	DNA damage response, signal transduction by p53 class mediator resulting in induction of apoptosis	GO:0007154	Q9H305	3e-17
bom001no-CL460Contig1	GO:0006915	Biological_process	apoptosis	GO:0008219	Q9H305	3e-17
bom001no-CL460Contig1	GO:0033209	Biological_process	tumor necrosis factor-mediated signaling pathway	GO:0007154	Q9H305	3e-17
bom001no-CL460Contig1	GO:0005634	Cellular_component	nucleus	GO:0005622	Q9H305	3e-17
bom001no-CL462Contig1	GO:0005737	Cellular_component	cytoplasm	GO:0005622	Q99471	1e-25
bom001no-CL462Contig1	GO:0005515	Molecular_function	protein binding	GO:0005488	Q99471	1e-25
bom001no-CL462Contig1	GO:0005856	Cellular_component	cytoskeleton	GO:0005622	Q99471	1e-25
bom001no-CL462Contig1	GO:0003714	Molecular_function	transcription corepressor activity	GO:0005488	Q99471	1e-25
bom001no-CL462Contig1	GO:0006355	Biological_process	regulation of transcription, DNA-dependent	GO:0050789	Q99471	1e-25
bom001no-CL462Contig1	GO:0005634	Cellular_component	nucleus	GO:0005622	Q99471	1e-25
bom001no-CL466Contig1	GO:0005085	Molecular_function	guanyl-nucleotide exchange factor activity	GO:0030234	Q28690	2e-36
bom001no-CL466Contig1	GO:0005737	Cellular_component	cytoplasm	GO:0005622	Q28690	2e-36
bom001no-CL466Contig1	GO:0003743	Molecular_function	translation initiation factor activity	GO:0005488	Q28690	2e-36
bom001no-CL466Contig1	GO:0005515	Molecular_function	protein binding	GO:0005488	Q28690	2e-36
bom001no-CL466Contig1	GO:0014003	Biological_process	oligodendrocyte development	GO:0030154	Q28690	2e-36
bom001no-CL466Contig1	GO:0001541	Biological_process	ovarian follicle development	GO:0007275	Q28690	2e-36
bom001no-CL466Contig1	GO:0006413	Biological_process	translational initiation	GO:0008152	Q28690	2e-36
bom001no-CL466Contig1	GO:0005851	Cellular_component	eukaryotic translation initiation factor 2B complex	GO:0005622	Q28690	2e-36
bom001no-CL466Contig1	GO:0005525	Molecular_function	GTP binding	GO:0005488	Q28690	2e-36
bom001no-CL466Contig1	GO:0051716	Biological_process	cellular response to stimulus	GO:0050896	Q28690	2e-36
bom001no-CL466Contig1	GO:0005524	Molecular_function	ATP binding	GO:0005488	Q28690	2e-36
bom001no-CL466Contig1	GO:0042552	Biological_process	myelination	GO:0007275	Q28690	2e-36
bom001no-CL466Contig1	GO:0007417	Biological_process	central nervous system development	GO:0007275	Q28690	2e-36
bom001no-CL469Contig2	GO:0003837	Molecular_function	beta-ureidopropionase activity	GO:0003824	Q9UBR1	4e-93
bom001no-CL474Contig1	GO:0005515	Molecular_function	protein binding	GO:0005488	Q86BS6	1e-93
bom001no-CL476Contig1	GO:0005515	Molecular_function	protein binding	GO:0005488	Q9VNE2	1e-117
bom001no-CL476Contig1	GO:0007616	Biological_process	long-term memory	GO:0007610	Q9VNE2	1e-117
bom001no-CL478Contig1	GO:0005515	Molecular_function	protein binding	GO:0005488	Q6P1M0	1e-149
bom001no-CL478Contig1	GO:0015908	Biological_process	fatty acid transport	GO:0006810	Q6P1M0	1e-149
bom001no-CL478Contig1	GO:0015245	Molecular_function	fatty acid transporter activity	GO:0005215	Q6P1M0	1e-149
bom001no-CL478Contig1	GO:0006629	Biological_process	lipid metabolic process	GO:0008152	Q6P1M0	1e-149
bom001no-CL478Contig1	GO:0006810	Biological_process	transport	GO:0006810	Q6P1M0	1e-149
bom001no-CL479Contig1	GO:0042802	Molecular_function	identical protein binding	GO:0005488	P82147	3e-15
bom001no-CL480Contig1	GO:0008456	Molecular_function	alpha-N-acetylgalactosaminidase activity	GO:0003824	P17050	1e-115
bom001no-CL481Contig1	GO:0005515	Molecular_function	protein binding	GO:0005488	Q9H5V9	2e-60
bom001no-CL482Contig1	GO:0016310	Biological_process	phosphorylation	GO:0008152	Q9V813	3e-39
bom001no-CL482Contig1	GO:0005515	Molecular_function	protein binding	GO:0005488	Q9V813	3e-39
bom001no-CL482Contig1	GO:0017061	Molecular_function	S-methyl-5-thioadenosine phosphorylase activity	GO:0016740	Q9V813	3e-39
bom001no-CL483Contig1	GO:0005515	Molecular_function	protein binding	GO:0005488	P19967	5e-88
bom001no-CL483Contig1	GO:0005739	Cellular_component	mitochondrion	GO:0005622	P19967	5e-88
bom001no-CL485Contig1	GO:0005737	Cellular_component	cytoplasm	GO:0005622	O60828	2e-33
bom001no-CL485Contig1	GO:0003677	Molecular_function	DNA binding	GO:0005488	O60828	2e-33
bom001no-CL485Contig1	GO:0006355	Biological_process	regulation of transcription, DNA-dependent	GO:0050789	O60828	2e-33
bom001no-CL485Contig1	GO:0005730	Cellular_component	nucleolus	GO:0005622	O60828	2e-33
bom001no-CL485Contig1	GO:0005634	Cellular_component	nucleus	GO:0005622	O60828	2e-33
bom001no-CL485Contig1	GO:0003713	Molecular_function	transcription coactivator activity	GO:0005488	O60828	2e-33
bom001no-CL486Contig1	GO:0005829	Cellular_component	cytosol	GO:0005622	O74797	5e-10
bom001no-CL486Contig1	GO:0005634	Cellular_component	nucleus	GO:0005622	O74797	5e-10
bom001no-CL487Contig1	GO:0005518	Molecular_function	collagen binding	GO:0005488	Q9NZW4	3e-07
bom001no-CL487Contig1	GO:0007275	Biological_process	multicellular organismal development	GO:0007275	Q9NZW4	3e-07
bom001no-CL487Contig1	GO:0001503	Biological_process	ossification	GO:0007275	Q9NZW4	3e-07
bom001no-CL487Contig1	GO:0005201	Molecular_function	extracellular matrix structural constituent	GO:0005198	Q9NZW4	3e-07
bom001no-CL487Contig1	GO:0005578	Cellular_component	proteinaceous extracellular matrix	GO:0005576	Q9NZW4	3e-07
bom001no-CL487Contig1	GO:0005509	Molecular_function	calcium ion binding	GO:0005488	Q9NZW4	3e-07
bom001no-CL487Contig1	GO:0001501	Biological_process	skeletal system development	GO:0007275	Q9NZW4	3e-07
bom001no-CL487Contig2	GO:0005518	Molecular_function	collagen binding	GO:0005488	Q9NZW4	5e-11
bom001no-CL487Contig2	GO:0007275	Biological_process	multicellular organismal development	GO:0007275	Q9NZW4	5e-11
bom001no-CL487Contig2	GO:0001503	Biological_process	ossification	GO:0007275	Q9NZW4	5e-11
bom001no-CL487Contig2	GO:0005201	Molecular_function	extracellular matrix structural constituent	GO:0005198	Q9NZW4	5e-11
bom001no-CL487Contig2	GO:0005578	Cellular_component	proteinaceous extracellular matrix	GO:0005576	Q9NZW4	5e-11
bom001no-CL487Contig2	GO:0005509	Molecular_function	calcium ion binding	GO:0005488	Q9NZW4	5e-11
bom001no-CL487Contig2	GO:0001501	Biological_process	skeletal system development	GO:0007275	Q9NZW4	5e-11
bom001no-CL488Contig1	GO:0000003	Biological_process	reproduction	NA	Q9XWW1	6e-23
bom001no-CL488Contig1	GO:0005515	Molecular_function	protein binding	GO:0005488	Q9XWW1	6e-23
bom001no-CL488Contig1	GO:0018996	Biological_process	molting cycle, collagen and cuticulin-based cuticle	NA	Q9XWW1	6e-23
bom001no-CL488Contig1	GO:0040015	Biological_process	negative regulation of multicellular organism growth	GO:0050789	Q9XWW1	6e-23
bom001no-CL488Contig1	GO:0009792	Biological_process	embryonic development ending in birth or egg hatching	GO:0007275	Q9XWW1	6e-23
bom001no-CL488Contig1	GO:0040011	Biological_process	locomotion	NA	Q9XWW1	6e-23
bom001no-CL488Contig1	GO:0040007	Biological_process	growth	NA	Q9XWW1	6e-23
bom001no-CL488Contig1	GO:0002119	Biological_process	nematode larval development	GO:0007275	Q9XWW1	6e-23
bom001no-CL488Contig2	GO:0000003	Biological_process	reproduction	NA	Q9XWW1	6e-23
bom001no-CL488Contig2	GO:0005515	Molecular_function	protein binding	GO:0005488	Q9XWW1	6e-23
bom001no-CL488Contig2	GO:0018996	Biological_process	molting cycle, collagen and cuticulin-based cuticle	NA	Q9XWW1	6e-23
bom001no-CL488Contig2	GO:0040015	Biological_process	negative regulation of multicellular organism growth	GO:0050789	Q9XWW1	6e-23
bom001no-CL488Contig2	GO:0009792	Biological_process	embryonic development ending in birth or egg hatching	GO:0007275	Q9XWW1	6e-23
bom001no-CL488Contig2	GO:0040011	Biological_process	locomotion	NA	Q9XWW1	6e-23
bom001no-CL488Contig2	GO:0040007	Biological_process	growth	NA	Q9XWW1	6e-23
bom001no-CL488Contig2	GO:0002119	Biological_process	nematode larval development	GO:0007275	Q9XWW1	6e-23
bom001no-CL489Contig1	GO:0016209	Molecular_function	antioxidant activity	GO:0016209	P17336	0
bom001no-CL489Contig1	GO:0004096	Molecular_function	catalase activity	GO:0016491	P17336	0
bom001no-CL489Contig1	GO:0042542	Biological_process	response to hydrogen peroxide	GO:0050896	P17336	0
bom001no-CL489Contig1	GO:0007568	Biological_process	aging	NA	P17336	0
bom001no-CL489Contig1	GO:0008340	Biological_process	determination of adult lifespan	GO:0007275	P17336	0
bom001no-CL491Contig1	GO:0004301	Molecular_function	epoxide hydrolase activity	GO:0003824	P07099	2e-92
bom001no-CL491Contig2	GO:0004301	Molecular_function	epoxide hydrolase activity	GO:0003824	P07099	5e-40
bom001no-CL492Contig1	GO:0005515	Molecular_function	protein binding	GO:0005488	Q96KP4	1e-126
bom001no-CL495Contig2	GO:0042592	Biological_process	homeostatic process	NA	P39210	4e-34
bom001no-CL495Contig2	GO:0005779	Cellular_component	integral to peroxisomal membrane	GO:0016020	P39210	4e-34
bom001no-CL495Contig2	GO:0005743	Cellular_component	mitochondrial inner membrane	GO:0016020	P39210	4e-34
bom001no-CL495Contig2	GO:0000002	Biological_process	mitochondrial genome maintenance	GO:0009987	P39210	4e-34
bom001no-CL495Contig2	GO:0005739	Cellular_component	mitochondrion	GO:0005622	P39210	4e-34
bom001no-CL495Contig2	GO:0006800	Biological_process	oxygen and reactive oxygen species metabolic process	GO:0008152	P39210	4e-34
bom001no-CL496Contig1	GO:0005515	Molecular_function	protein binding	GO:0005488	Q9V4U7	3e-66
bom001no-CL498Contig1	GO:0004602	Molecular_function	glutathione peroxidase activity	GO:0016491	P41043	4e-37
bom001no-CL498Contig1	GO:0004364	Molecular_function	glutathione transferase activity	GO:0016740	P41043	4e-37
bom001no-CL498Contig1	GO:0008152	Biological_process	metabolic process	GO:0008152	P41043	4e-37
bom001no-CL499Contig1	GO:0005515	Molecular_function	protein binding	GO:0005488	Q15363	6e-63
bom001no-CL499Contig1	GO:0005792	Cellular_component	microsome	GO:0005623	Q15363	6e-63
bom001no-CL499Contig1	GO:0042589	Cellular_component	zymogen granule membrane	GO:0016020	Q15363	6e-63
bom001no-CL499Contig1	GO:0016021	Cellular_component	integral to membrane	GO:0016020	Q15363	6e-63
bom001no-CL499Contig1	GO:0005793	Cellular_component	ER-Golgi intermediate compartment	GO:0005622	Q15363	6e-63
bom001no-CL500Contig1	GO:0005515	Molecular_function	protein binding	GO:0005488	Q9Y224	3e-30
bom001no-CL500Contig1	GO:0042802	Molecular_function	identical protein binding	GO:0005488	Q9Y224	3e-30
bom001no-CL501Contig1	GO:0005515	Molecular_function	protein binding	GO:0005488	Q9NWK9	7e-41
bom001no-CL501Contig1	GO:0042802	Molecular_function	identical protein binding	GO:0005488	Q9NWK9	7e-41
bom001no-CL501Contig1	GO:0070761	Cellular_component	pre-snoRNP complex	GO:0005622	Q9NWK9	7e-41
bom001no-CL501Contig1	GO:0000492	Biological_process	box C/D snoRNP assembly	GO:0009987	Q9NWK9	7e-41
bom001no-CL502Contig1	GO:0019788	Molecular_function	NEDD8 ligase activity	GO:0016874	Q5ZKX6	2e-55
bom001no-CL502Contig1	GO:0045116	Biological_process	protein neddylation	GO:0008152	Q5ZKX6	2e-55
bom001no-CL503Contig2	GO:0006091	Biological_process	generation of precursor metabolites and energy	GO:0008152	Q04446	1e-111
bom001no-CL503Contig2	GO:0003844	Molecular_function	1,4-alpha-glucan branching enzyme activity	GO:0016740	Q04446	1e-111
bom001no-CL503Contig2	GO:0005977	Biological_process	glycogen metabolic process	GO:0008152	Q04446	1e-111
bom001no-CL505Contig1	GO:0005739	Cellular_component	mitochondrion	GO:0005622	Q922B1	1e-39
bom001no-CL507Contig1	GO:0005515	Molecular_function	protein binding	GO:0005488	Q9V4I1	6e-26
bom001no-CL508Contig1	GO:0007052	Biological_process	mitotic spindle organization	GO:0009987	O61231	1e-105
bom001no-CL508Contig1	GO:0000022	Biological_process	mitotic spindle elongation	GO:0009987	O61231	1e-105
bom001no-CL511Contig1	GO:0005737	Cellular_component	cytoplasm	GO:0005622	Q9BWD1	2e-66
bom001no-CL511Contig1	GO:0005515	Molecular_function	protein binding	GO:0005488	Q9BWD1	2e-66
bom001no-CL511Contig1	GO:0003985	Molecular_function	acetyl-CoA C-acetyltransferase activity	GO:0016740	Q9BWD1	2e-66
bom001no-CL511Contig1	GO:0006629	Biological_process	lipid metabolic process	GO:0008152	Q9BWD1	2e-66
bom001no-CL512Contig1	GO:0005515	Molecular_function	protein binding	GO:0005488	Q9UHA4	4e-37
bom001no-CL514Contig1	GO:0032183	Molecular_function	SUMO binding	GO:0005488	P41042	1e-129
bom001no-CL514Contig1	GO:0005811	Cellular_component	lipid particle	GO:0005622	P41042	1e-129
bom001no-CL514Contig1	GO:0007052	Biological_process	mitotic spindle organization	GO:0009987	P41042	1e-129
bom001no-CL514Contig1	GO:0000022	Biological_process	mitotic spindle elongation	GO:0009987	P41042	1e-129
bom001no-CL515Contig1	GO:0006364	Biological_process	rRNA processing	GO:0006139	O43818	5e-59
bom001no-CL515Contig1	GO:0005732	Cellular_component	small nucleolar ribonucleoprotein complex	GO:0005622	O43818	5e-59
bom001no-CL515Contig1	GO:0030532	Cellular_component	small nuclear ribonucleoprotein complex	GO:0005622	O43818	5e-59
bom001no-CL516Contig1	GO:0007006	Biological_process	mitochondrial membrane organization	GO:0009987	Q9W4V8	5e-30
bom001no-CL516Contig1	GO:0004722	Molecular_function	protein serine/threonine phosphatase activity	GO:0003824	Q9W4V8	5e-30
bom001no-CL516Contig1	GO:0005744	Cellular_component	mitochondrial inner membrane presequence translocase complex	GO:0016020	Q9W4V8	5e-30
bom001no-CL516Contig1	GO:0005515	Molecular_function	protein binding	GO:0005488	Q9W4V8	5e-30
bom001no-CL516Contig1	GO:0005743	Cellular_component	mitochondrial inner membrane	GO:0016020	Q9W4V8	5e-30
bom001no-CL516Contig1	GO:0006470	Biological_process	protein amino acid dephosphorylation	GO:0008152	Q9W4V8	5e-30
bom001no-CL516Contig1	GO:0004725	Molecular_function	protein tyrosine phosphatase activity	GO:0003824	Q9W4V8	5e-30
bom001no-CL517Contig1	GO:0005615	Cellular_component	extracellular space	GO:0005576	P07146	1e-30
bom001no-CL517Contig1	GO:0005515	Molecular_function	protein binding	GO:0005488	P07146	1e-30
bom001no-CL517Contig1	GO:0006508	Biological_process	proteolysis	GO:0008152	P07146	1e-30
bom001no-CL517Contig1	GO:0030574	Biological_process	collagen catabolic process	GO:0008152	P07146	1e-30
bom001no-CL517Contig1	GO:0005576	Cellular_component	extracellular region	GO:0005576	P07146	1e-30
bom001no-CL517Contig1	GO:0004252	Molecular_function	serine-type endopeptidase activity	GO:0003824	P07146	1e-30
bom001no-CL517Contig1	GO:0005509	Molecular_function	calcium ion binding	GO:0005488	P07146	1e-30
bom001no-CL520Contig2	GO:0051015	Molecular_function	actin filament binding	GO:0005488	Q9UBK9	5e-20
bom001no-CL520Contig2	GO:0051297	Biological_process	centrosome organization	GO:0009987	Q9UBK9	5e-20
bom001no-CL520Contig2	GO:0048487	Molecular_function	beta-tubulin binding	GO:0005488	Q9UBK9	5e-20
bom001no-CL520Contig2	GO:0005515	Molecular_function	protein binding	GO:0005488	Q9UBK9	5e-20
bom001no-CL520Contig2	GO:0005856	Cellular_component	cytoskeleton	GO:0005622	Q9UBK9	5e-20
bom001no-CL520Contig2	GO:0047497	Biological_process	mitochondrion transport along microtubule	GO:0006810	Q9UBK9	5e-20
bom001no-CL520Contig2	GO:0008017	Molecular_function	microtubule binding	GO:0005488	Q9UBK9	5e-20
bom001no-CL520Contig2	GO:0005634	Cellular_component	nucleus	GO:0005622	Q9UBK9	5e-20
bom001no-CL520Contig2	GO:0000226	Biological_process	microtubule cytoskeleton organization	GO:0009987	Q9UBK9	5e-20
bom001no-CL520Contig2	GO:0005813	Cellular_component	centrosome	GO:0005622	Q9UBK9	5e-20
bom001no-CL520Contig2	GO:0000930	Cellular_component	gamma-tubulin complex	GO:0005622	Q9UBK9	5e-20
bom001no-CL521Contig1	GO:0005515	Molecular_function	protein binding	GO:0005488	Q9XZH6	3e-11
bom001no-CL521Contig1	GO:0001700	Biological_process	embryonic development via the syncytial blastoderm	GO:0007275	Q9XZH6	3e-11
bom001no-CL522Contig1	GO:0005515	Molecular_function	protein binding	GO:0005488	Q8MS27	8e-33
bom001no-CL522Contig1	GO:0003735	Molecular_function	structural constituent of ribosome	GO:0005198	Q8MS27	8e-33
bom001no-CL522Contig1	GO:0006412	Biological_process	translation	GO:0008152	Q8MS27	8e-33
bom001no-CL522Contig1	GO:0005739	Cellular_component	mitochondrion	GO:0005622	Q8MS27	8e-33
bom001no-CL523Contig1	GO:0005515	Molecular_function	protein binding	GO:0005488	Q9V4U7	1e-104
bom001no-CL524Contig1	GO:0000104	Molecular_function	succinate dehydrogenase activity	GO:0016491	Q5R616	1e-137
bom001no-CL524Contig1	GO:0055114	Biological_process	oxidation reduction	GO:0008152	Q5R616	1e-137
bom001no-CL524Contig1	GO:0005739	Cellular_component	mitochondrion	GO:0005622	Q5R616	1e-137
bom001no-CL525Contig1	GO:0005739	Cellular_component	mitochondrion	GO:0005622	Q8VCM4	2e-63
bom001no-CL529Contig1	GO:0005515	Molecular_function	protein binding	GO:0005488	Q9DCH6	2e-16
bom001no-CL529Contig1	GO:0007165	Biological_process	signal transduction	GO:0007154	Q9DCH6	2e-16
bom001no-CL530Contig1	GO:0005515	Molecular_function	protein binding	GO:0005488	Q9VQ62	1e-34
bom001no-CL531Contig1	GO:0005515	Molecular_function	protein binding	GO:0005488	P47947	2e-53
bom001no-CL531Contig2	GO:0005515	Molecular_function	protein binding	GO:0005488	P47947	9e-53
bom001no-CL532Contig1	GO:0005622	Cellular_component	intracellular	GO:0005622	Q9NP72	2e-69
bom001no-CL532Contig1	GO:0003924	Molecular_function	GTPase activity	GO:0003824	Q9NP72	2e-69
bom001no-CL532Contig1	GO:0007264	Biological_process	small GTPase mediated signal transduction	GO:0007154	Q9NP72	2e-69
bom001no-CL532Contig1	GO:0006897	Biological_process	endocytosis	GO:0006810	Q9NP72	2e-69
bom001no-CL534Contig1	GO:0005515	Molecular_function	protein binding	GO:0005488	P42787	1e-117
bom001no-CL534Contig1	GO:0007476	Biological_process	imaginal disc-derived wing morphogenesis	GO:0007275	P42787	1e-117
bom001no-CL534Contig1	GO:0004180	Molecular_function	carboxypeptidase activity	GO:0003824	P42787	1e-117
bom001no-CL534Contig1	GO:0006911	Biological_process	phagocytosis, engulfment	GO:0006810	P42787	1e-117
bom001no-CL534Contig1	GO:0004181	Molecular_function	metallocarboxypeptidase activity	GO:0003824	P42787	1e-117
bom001no-CL536Contig1	GO:0005515	Molecular_function	protein binding	GO:0005488	P41126	6e-76
bom001no-CL536Contig1	GO:0032183	Molecular_function	SUMO binding	GO:0005488	P41126	6e-76
bom001no-CL536Contig1	GO:0005811	Cellular_component	lipid particle	GO:0005622	P41126	6e-76
bom001no-CL536Contig1	GO:0007052	Biological_process	mitotic spindle organization	GO:0009987	P41126	6e-76
bom001no-CL536Contig1	GO:0000022	Biological_process	mitotic spindle elongation	GO:0009987	P41126	6e-76
bom001no-CL537Contig1	GO:0009408	Biological_process	response to heat	GO:0050896	O02649	1e-135
bom001no-CL537Contig1	GO:0005811	Cellular_component	lipid particle	GO:0005622	O02649	1e-135
bom001no-CL537Contig1	GO:0005739	Cellular_component	mitochondrion	GO:0005622	O02649	1e-135
bom001no-CL538Contig1	GO:0016020	Cellular_component	membrane	GO:0016020	Q9V3R8	2e-55
bom001no-CL538Contig1	GO:0005515	Molecular_function	protein binding	GO:0005488	Q9V3R8	2e-55
bom001no-CL538Contig2	GO:0016020	Cellular_component	membrane	GO:0016020	Q9V3R8	1e-39
bom001no-CL538Contig2	GO:0005515	Molecular_function	protein binding	GO:0005488	Q9V3R8	1e-39
bom001no-CL539Contig1	GO:0030914	Cellular_component	STAGA complex	GO:0005622	Q96BN2	1e-13
bom001no-CL539Contig1	GO:0004402	Molecular_function	histone acetyltransferase activity	GO:0016740	Q96BN2	1e-13
bom001no-CL539Contig1	GO:0043966	Biological_process	histone H3 acetylation	GO:0008152	Q96BN2	1e-13
bom001no-CL539Contig1	GO:0003713	Molecular_function	transcription coactivator activity	GO:0005488	Q96BN2	1e-13
bom001no-CL541Contig1	GO:0008584	Biological_process	male gonad development	GO:0007275	Q16626	5e-07
bom001no-CL541Contig1	GO:0005515	Molecular_function	protein binding	GO:0005488	Q16626	5e-07
bom001no-CL541Contig1	GO:0007283	Biological_process	spermatogenesis	NA	Q16626	5e-07
bom001no-CL542Contig1	GO:0005762	Cellular_component	mitochondrial large ribosomal subunit	GO:0005622	Q291A0	3e-36
bom001no-CL542Contig1	GO:0003735	Molecular_function	structural constituent of ribosome	GO:0005198	Q291A0	3e-36
bom001no-CL542Contig1	GO:0006412	Biological_process	translation	GO:0008152	Q291A0	3e-36
bom001no-CL542Contig1	GO:0030529	Cellular_component	ribonucleoprotein complex	GO:0005622	Q291A0	3e-36
bom001no-CL544Contig1	GO:0005737	Cellular_component	cytoplasm	GO:0005622	O95757	1e-17
bom001no-CL544Contig1	GO:0005515	Molecular_function	protein binding	GO:0005488	O95757	1e-17
bom001no-CL544Contig1	GO:0006457	Biological_process	protein folding	GO:0008152	O95757	1e-17
bom001no-CL544Contig1	GO:0006986	Biological_process	response to unfolded protein	GO:0050896	O95757	1e-17
bom001no-CL544Contig1	GO:0005524	Molecular_function	ATP binding	GO:0005488	O95757	1e-17
bom001no-CL544Contig1	GO:0005634	Cellular_component	nucleus	GO:0005622	O95757	1e-17
bom001no-CL545Contig1	GO:0005515	Molecular_function	protein binding	GO:0005488	Q96AG4	5e-29
bom001no-CL545Contig1	GO:0042645	Cellular_component	mitochondrial nucleoid	GO:0005622	Q96AG4	5e-29
bom001no-CL549Contig1	GO:0008160	Molecular_function	protein tyrosine phosphatase activator activity	GO:0030234	P58389	2e-93
bom001no-CL549Contig1	GO:0008601	Molecular_function	protein phosphatase type 2A regulator activity	GO:0030234	P58389	2e-93
bom001no-CL549Contig1	GO:0043666	Biological_process	regulation of phosphoprotein phosphatase activity	GO:0050789	P58389	2e-93
bom001no-CL549Contig1	GO:0032515	Biological_process	negative regulation of phosphoprotein phosphatase activity	GO:0050789	P58389	2e-93
bom001no-CL549Contig1	GO:0051721	Molecular_function	protein phosphatase 2A binding	GO:0005488	P58389	2e-93
bom001no-CL549Contig1	GO:0016887	Molecular_function	ATPase activity	GO:0003824	P58389	2e-93
bom001no-CL549Contig1	GO:0035308	Biological_process	negative regulation of protein amino acid dephosphorylation	GO:0050789	P58389	2e-93
bom001no-CL549Contig1	GO:0005524	Molecular_function	ATP binding	GO:0005488	P58389	2e-93
bom001no-CL549Contig1	GO:0035307	Biological_process	positive regulation of protein amino acid dephosphorylation	GO:0050789	P58389	2e-93
bom001no-CL549Contig1	GO:0032516	Biological_process	positive regulation of phosphoprotein phosphatase activity	GO:0050789	P58389	2e-93
bom001no-CL549Contig1	GO:0042803	Molecular_function	protein homodimerization activity	GO:0005488	P58389	2e-93
bom001no-CL550Contig1	GO:0005515	Molecular_function	protein binding	GO:0005488	Q9BQ83	2e-44
bom001no-CL550Contig1	GO:0033557	Cellular_component	Slx1-Slx4 complex	GO:0005622	Q9BQ83	2e-44
bom001no-CL550Contig1	GO:0000724	Biological_process	double-strand break repair via homologous recombination	GO:0006139	Q9BQ83	2e-44
bom001no-CL550Contig1	GO:0010792	Biological_process	DNA double-strand break processing involved in repair via single-strand annealing	GO:0006139	Q9BQ83	2e-44
bom001no-CL550Contig1	GO:0006281	Biological_process	DNA repair	GO:0006139	Q9BQ83	2e-44
bom001no-CL550Contig1	GO:0017108	Molecular_function	5{prime}-flap endonuclease activity	GO:0003824	Q9BQ83	2e-44
bom001no-CL550Contig1	GO:0008821	Molecular_function	crossover junction endodeoxyribonuclease activity	GO:0003824	Q9BQ83	2e-44
bom001no-CL551Contig1	GO:0034227	Biological_process	tRNA thio-modification	GO:0006139	Q7Q9I4	3e-65
bom001no-CL551Contig1	GO:0002098	Biological_process	tRNA wobble uridine modification	GO:0006139	Q7Q9I4	3e-65
bom001no-CL551Contig1	GO:0000049	Molecular_function	tRNA binding	GO:0005488	Q7Q9I4	3e-65
bom001no-CL551Contig1	GO:0005829	Cellular_component	cytosol	GO:0005622	Q7Q9I4	3e-65
bom001no-CL559Contig1	GO:0004449	Molecular_function	isocitrate dehydrogenase (NAD+) activity	GO:0016491	Q9VWH4	1e-166
bom001no-CL559Contig1	GO:0005811	Cellular_component	lipid particle	GO:0005622	Q9VWH4	1e-166
bom001no-CL559Contig1	GO:0006099	Biological_process	tricarboxylic acid cycle	GO:0008152	Q9VWH4	1e-166
bom001no-CL559Contig1	GO:0005739	Cellular_component	mitochondrion	GO:0005622	Q9VWH4	1e-166
bom001no-CL560Contig1	GO:0005515	Molecular_function	protein binding	GO:0005488	P31409	0
bom001no-CL561Contig2	GO:0005739	Cellular_component	mitochondrion	GO:0005622	Q9DC61	1e-140
bom001no-CL562Contig1	GO:0006260	Biological_process	DNA replication	GO:0006139	P17917	1e-107
bom001no-CL562Contig1	GO:0006289	Biological_process	nucleotide-excision repair	GO:0006139	P17917	1e-107
bom001no-CL562Contig1	GO:0005515	Molecular_function	protein binding	GO:0005488	P17917	1e-107
bom001no-CL562Contig1	GO:0032183	Molecular_function	SUMO binding	GO:0005488	P17917	1e-107
bom001no-CL562Contig1	GO:0007307	Biological_process	eggshell chorion gene amplification	GO:0030154	P17917	1e-107
bom001no-CL562Contig1	GO:0007052	Biological_process	mitotic spindle organization	GO:0009987	P17917	1e-107
bom001no-CL562Contig1	GO:0006261	Biological_process	DNA-dependent DNA replication	GO:0006139	P17917	1e-107
bom001no-CL562Contig1	GO:0019730	Biological_process	antimicrobial humoral response	GO:0050896	P17917	1e-107
bom001no-CL562Contig1	GO:0006298	Biological_process	mismatch repair	GO:0006139	P17917	1e-107
bom001no-CL564Contig1	GO:0005515	Molecular_function	protein binding	GO:0005488	Q9W141	1e-27
bom001no-CL565Contig2	GO:0005515	Molecular_function	protein binding	GO:0005488	Q27415	9e-18
bom001no-CL565Contig2	GO:0032183	Molecular_function	SUMO binding	GO:0005488	Q27415	9e-18
bom001no-CL565Contig2	GO:0042393	Molecular_function	histone binding	GO:0005488	Q27415	9e-18
bom001no-CL565Contig3	GO:0005515	Molecular_function	protein binding	GO:0005488	Q27415	9e-18
bom001no-CL565Contig3	GO:0032183	Molecular_function	SUMO binding	GO:0005488	Q27415	9e-18
bom001no-CL565Contig3	GO:0042393	Molecular_function	histone binding	GO:0005488	Q27415	9e-18
bom001no-CL567Contig1	GO:0048747	Biological_process	muscle fiber development	GO:0030154	Q8R3K3	1e-14
bom001no-CL567Contig1	GO:0007507	Biological_process	heart development	GO:0007275	Q8R3K3	1e-14
bom001no-CL567Contig1	GO:0055010	Biological_process	ventricular cardiac muscle morphogenesis	GO:0007275	Q8R3K3	1e-14
bom001no-CL567Contig1	GO:0007005	Biological_process	mitochondrion organization	GO:0009987	Q8R3K3	1e-14
bom001no-CL567Contig1	GO:0010468	Biological_process	regulation of gene expression	GO:0050789	Q8R3K3	1e-14
bom001no-CL567Contig1	GO:0001822	Biological_process	kidney development	GO:0007275	Q8R3K3	1e-14
bom001no-CL567Contig1	GO:0050684	Biological_process	regulation of mRNA processing	GO:0050789	Q8R3K3	1e-14
bom001no-CL567Contig1	GO:0005739	Cellular_component	mitochondrion	GO:0005622	Q8R3K3	1e-14
bom001no-CL567Contig1	GO:0001889	Biological_process	liver development	GO:0007275	Q8R3K3	1e-14
bom001no-CL569Contig1	GO:0043148	Biological_process	mitotic spindle stabilization	GO:0050789	Q3SWZ6	1e-81
bom001no-CL569Contig1	GO:0005737	Cellular_component	cytoplasm	GO:0005622	Q3SWZ6	1e-81
bom001no-CL569Contig1	GO:0008017	Molecular_function	microtubule binding	GO:0005488	Q3SWZ6	1e-81
bom001no-CL569Contig1	GO:0006364	Biological_process	rRNA processing	GO:0006139	Q3SWZ6	1e-81
bom001no-CL569Contig1	GO:0048539	Biological_process	bone marrow development	GO:0007275	Q3SWZ6	1e-81
bom001no-CL569Contig1	GO:0000922	Cellular_component	spindle pole	GO:0005622	Q3SWZ6	1e-81
bom001no-CL569Contig1	GO:0005730	Cellular_component	nucleolus	GO:0005622	Q3SWZ6	1e-81
bom001no-CL569Contig1	GO:0019843	Molecular_function	rRNA binding	GO:0005488	Q3SWZ6	1e-81
bom001no-CL569Contig1	GO:0030282	Biological_process	bone mineralization	GO:0007275	Q3SWZ6	1e-81
bom001no-CL569Contig1	GO:0030595	Biological_process	leukocyte chemotaxis	GO:0006928	Q3SWZ6	1e-81
bom001no-CL569Contig1	GO:0007612	Biological_process	learning	GO:0007610	Q3SWZ6	1e-81
bom001no-CL572Contig1	GO:0005783	Cellular_component	endoplasmic reticulum	GO:0005622	Q9VIP7	5e-80
bom001no-CL572Contig1	GO:0007420	Biological_process	brain development	GO:0007275	Q9VIP7	5e-80
bom001no-CL572Contig1	GO:0019216	Biological_process	regulation of lipid metabolic process	GO:0050789	Q9VIP7	5e-80
bom001no-CL572Contig1	GO:0006665	Biological_process	sphingolipid metabolic process	GO:0008152	Q9VIP7	5e-80
bom001no-CL572Contig1	GO:0046514	Biological_process	ceramide catabolic process	GO:0008152	Q9VIP7	5e-80
bom001no-CL572Contig1	GO:0017040	Molecular_function	ceramidase activity	GO:0003824	Q9VIP7	5e-80
bom001no-CL572Contig2	GO:0005783	Cellular_component	endoplasmic reticulum	GO:0005622	Q9VIP7	5e-41
bom001no-CL572Contig2	GO:0007420	Biological_process	brain development	GO:0007275	Q9VIP7	5e-41
bom001no-CL572Contig2	GO:0019216	Biological_process	regulation of lipid metabolic process	GO:0050789	Q9VIP7	5e-41
bom001no-CL572Contig2	GO:0006665	Biological_process	sphingolipid metabolic process	GO:0008152	Q9VIP7	5e-41
bom001no-CL572Contig2	GO:0046514	Biological_process	ceramide catabolic process	GO:0008152	Q9VIP7	5e-41
bom001no-CL572Contig2	GO:0017040	Molecular_function	ceramidase activity	GO:0003824	Q9VIP7	5e-41
bom001no-CL573Contig1	GO:0005515	Molecular_function	protein binding	GO:0005488	Q9H9J2	2e-35
bom001no-CL574Contig1	GO:0005515	Molecular_function	protein binding	GO:0005488	P17276	0
bom001no-CL574Contig1	GO:0006559	Biological_process	L-phenylalanine catabolic process	GO:0006519	P17276	0
bom001no-CL574Contig1	GO:0006911	Biological_process	phagocytosis, engulfment	GO:0006810	P17276	0
bom001no-CL574Contig1	GO:0004505	Molecular_function	phenylalanine 4-monooxygenase activity	GO:0016491	P17276	0
bom001no-CL576Contig1	GO:0005739	Cellular_component	mitochondrion	GO:0005622	Q9D1L0	9e-25
bom001no-CL577Contig1	GO:0016272	Cellular_component	prefoldin complex	GO:0005622	Q9UHV9	4e-33
bom001no-CL577Contig1	GO:0005515	Molecular_function	protein binding	GO:0005488	Q9UHV9	4e-33
bom001no-CL577Contig1	GO:0006457	Biological_process	protein folding	GO:0008152	Q9UHV9	4e-33
bom001no-CL577Contig1	GO:0051082	Molecular_function	unfolded protein binding	GO:0005488	Q9UHV9	4e-33
bom001no-CL579Contig1	GO:0005515	Molecular_function	protein binding	GO:0005488	Q8VBV7	4e-43
bom001no-CL579Contig1	GO:0008180	Cellular_component	signalosome	GO:0005622	Q8VBV7	4e-43
bom001no-CL579Contig1	GO:0005634	Cellular_component	nucleus	GO:0005622	Q8VBV7	4e-43
bom001no-CL581Contig1	GO:0050873	Biological_process	brown fat cell differentiation	GO:0030154	P17563	1e-151
bom001no-CL581Contig1	GO:0008430	Molecular_function	selenium binding	GO:0005488	P17563	1e-151
bom001no-CL583Contig1	GO:0007052	Biological_process	mitotic spindle organization	GO:0009987	P40301	1e-103
bom001no-CL583Contig1	GO:0009987	Biological_process	cellular process	GO:0009987	P40301	1e-103
bom001no-CL583Contig1	GO:0008283	Biological_process	cell proliferation	GO:0009987	P40301	1e-103
bom001no-CL583Contig1	GO:0000022	Biological_process	mitotic spindle elongation	GO:0009987	P40301	1e-103
bom001no-CL583Contig2	GO:0007052	Biological_process	mitotic spindle organization	GO:0009987	P40301	1e-90
bom001no-CL583Contig2	GO:0009987	Biological_process	cellular process	GO:0009987	P40301	1e-90
bom001no-CL583Contig2	GO:0008283	Biological_process	cell proliferation	GO:0009987	P40301	1e-90
bom001no-CL583Contig2	GO:0000022	Biological_process	mitotic spindle elongation	GO:0009987	P40301	1e-90
bom001no-CL584Contig1	GO:0005515	Molecular_function	protein binding	GO:0005488	P53962	7e-11
bom001no-CL584Contig1	GO:0005634	Cellular_component	nucleus	GO:0005622	P53962	7e-11
bom001no-CL586Contig1	GO:0010209	Molecular_function	vacuolar sorting signal binding	GO:0005488	Q9C9G6	3e-33
bom001no-CL589Contig1	GO:0005838	Cellular_component	proteasome regulatory particle	GO:0005622	P48556	7e-75
bom001no-CL589Contig1	GO:0005737	Cellular_component	cytoplasm	GO:0005622	P48556	7e-75
bom001no-CL589Contig1	GO:0005515	Molecular_function	protein binding	GO:0005488	P48556	7e-75
bom001no-CL589Contig1	GO:0000502	Cellular_component	proteasome complex	GO:0005622	P48556	7e-75
bom001no-CL589Contig1	GO:0005730	Cellular_component	nucleolus	GO:0005622	P48556	7e-75
bom001no-CL589Contig1	GO:0005634	Cellular_component	nucleus	GO:0005622	P48556	7e-75
bom001no-CL592Contig1	GO:0005515	Molecular_function	protein binding	GO:0005488	Q9VS34	3e-72
bom001no-CL592Contig1	GO:0007052	Biological_process	mitotic spindle organization	GO:0009987	Q9VS34	3e-72
bom001no-CL592Contig1	GO:0000022	Biological_process	mitotic spindle elongation	GO:0009987	Q9VS34	3e-72
bom001no-CL596Contig1	GO:0006091	Biological_process	generation of precursor metabolites and energy	GO:0008152	Q60597	1e-118
bom001no-CL596Contig1	GO:0004591	Molecular_function	oxoglutarate dehydrogenase (succinyl-transferring) activity	GO:0016491	Q60597	1e-118
bom001no-CL596Contig1	GO:0005739	Cellular_component	mitochondrion	GO:0005622	Q60597	1e-118
bom001no-CL596Contig1	GO:0034602	Molecular_function	oxoglutarate dehydrogenase (NAD+) activity	GO:0016491	Q60597	1e-118
bom001no-CL596Contig1	GO:0031966	Cellular_component	mitochondrial membrane	GO:0016020	Q60597	1e-118
bom001no-CL596Contig2	GO:0006091	Biological_process	generation of precursor metabolites and energy	GO:0008152	Q60HE2	3e-70
bom001no-CL596Contig2	GO:0004591	Molecular_function	oxoglutarate dehydrogenase (succinyl-transferring) activity	GO:0016491	Q60HE2	3e-70
bom001no-CL596Contig2	GO:0031966	Cellular_component	mitochondrial membrane	GO:0016020	Q60HE2	3e-70
bom001no-CL597Contig1	GO:0005515	Molecular_function	protein binding	GO:0005488	P40320	2e-82
bom001no-CL597Contig1	GO:0006556	Biological_process	S-adenosylmethionine biosynthetic process	GO:0006519	P40320	2e-82
bom001no-CL598Contig1	GO:0005515	Molecular_function	protein binding	GO:0005488	O18404	4e-88
bom001no-CL598Contig1	GO:0008209	Biological_process	androgen metabolic process	GO:0008152	O18404	4e-88
bom001no-CL598Contig1	GO:0008205	Biological_process	ecdysone metabolic process	GO:0008152	O18404	4e-88
bom001no-CL598Contig1	GO:0005811	Cellular_component	lipid particle	GO:0005622	O18404	4e-88
bom001no-CL598Contig1	GO:0008210	Biological_process	estrogen metabolic process	GO:0008152	O18404	4e-88
bom001no-CL598Contig1	GO:0047035	Molecular_function	3-alpha(17-beta)-hydroxysteroid dehydrogenase (NAD+) activity	GO:0016491	O18404	4e-88
bom001no-CL598Contig1	GO:0047022	Molecular_function	7-beta-hydroxysteroid dehydrogenase (NADP+) activity	GO:0016491	O18404	4e-88
bom001no-CL598Contig1	GO:0050327	Molecular_function	testosterone 17-beta-dehydrogenase activity	GO:0016491	O18404	4e-88
bom001no-CL598Contig1	GO:0008202	Biological_process	steroid metabolic process	GO:0008152	O18404	4e-88
bom001no-CL598Contig1	GO:0006631	Biological_process	fatty acid metabolic process	GO:0008152	O18404	4e-88
bom001no-CL598Contig1	GO:0005829	Cellular_component	cytosol	GO:0005622	O18404	4e-88
bom001no-CL598Contig1	GO:0004303	Molecular_function	estradiol 17-beta-dehydrogenase activity	GO:0016491	O18404	4e-88
bom001no-CL598Contig1	GO:0005739	Cellular_component	mitochondrion	GO:0005622	O18404	4e-88
bom001no-CL598Contig1	GO:0006637	Biological_process	acyl-CoA metabolic process	GO:0008152	O18404	4e-88
bom001no-CL598Contig1	GO:0016229	Molecular_function	steroid dehydrogenase activity	GO:0016491	O18404	4e-88
bom001no-CL598Contig1	GO:0018454	Molecular_function	acetoacetyl-CoA reductase activity	GO:0016491	O18404	4e-88
bom001no-CL599Contig1	GO:0005783	Cellular_component	endoplasmic reticulum	GO:0005622	Q9Y3E0	5e-32
bom001no-CL599Contig1	GO:0004871	Molecular_function	signal transducer activity	GO:0004871	Q9Y3E0	5e-32
bom001no-CL599Contig1	GO:0043123	Biological_process	positive regulation of I-kappaB kinase/NF-kappaB cascade	GO:0050789	Q9Y3E0	5e-32
bom001no-CL600Contig1	GO:0001740	Cellular_component	Barr body	GO:0005622	P84244	6e-70
bom001no-CL600Contig2	GO:0001740	Cellular_component	Barr body	GO:0005622	P84244	1e-70
bom001no-CL601Contig1	GO:0008289	Molecular_function	lipid binding	GO:0005488	Q9JL62	1e-16
bom001no-CL601Contig1	GO:0046836	Biological_process	glycolipid transport	GO:0006810	Q9JL62	1e-16
bom001no-CL601Contig1	GO:0051861	Molecular_function	glycolipid binding	GO:0005488	Q9JL62	1e-16
bom001no-CL601Contig1	GO:0017089	Molecular_function	glycolipid transporter activity	GO:0005215	Q9JL62	1e-16
bom001no-CL603Contig1	GO:0005515	Molecular_function	protein binding	GO:0005488	Q8TDN6	9e-82
bom001no-CL605Contig1	GO:0005515	Molecular_function	protein binding	GO:0005488	Q9QZ06	3e-57
bom001no-CL607Contig1	GO:0045254	Cellular_component	pyruvate dehydrogenase complex	GO:0005622	P49432	3e-61
bom001no-CL607Contig1	GO:0005739	Cellular_component	mitochondrion	GO:0005622	P49432	3e-61
bom001no-CL607Contig1	GO:0004739	Molecular_function	pyruvate dehydrogenase (acetyl-transferring) activity	GO:0016491	P49432	3e-61
bom001no-CL607Contig1	GO:0006086	Biological_process	acetyl-CoA biosynthetic process from pyruvate	GO:0008152	P49432	3e-61
bom001no-CL607Contig2	GO:0045254	Cellular_component	pyruvate dehydrogenase complex	GO:0005622	P49432	2e-76
bom001no-CL607Contig2	GO:0005739	Cellular_component	mitochondrion	GO:0005622	P49432	2e-76
bom001no-CL607Contig2	GO:0004739	Molecular_function	pyruvate dehydrogenase (acetyl-transferring) activity	GO:0016491	P49432	2e-76
bom001no-CL607Contig2	GO:0006086	Biological_process	acetyl-CoA biosynthetic process from pyruvate	GO:0008152	P49432	2e-76
bom001no-CL608Contig1	GO:0005739	Cellular_component	mitochondrion	GO:0005622	Q9H3Z4	9e-47
bom001no-CL608Contig1	GO:0005886	Cellular_component	plasma membrane	GO:0016020	Q9H3Z4	9e-47
bom001no-CL608Contig2	GO:0031987	Biological_process	locomotion involved in locomotory behavior	GO:0007610	Q03751	1e-56
bom001no-CL608Contig2	GO:0007269	Biological_process	neurotransmitter secretion	GO:0007154	Q03751	1e-56
bom001no-CL608Contig2	GO:0006457	Biological_process	protein folding	GO:0008152	Q03751	1e-56
bom001no-CL608Contig2	GO:0001964	Biological_process	startle response	GO:0050896	Q03751	1e-56
bom001no-CL608Contig2	GO:0008021	Cellular_component	synaptic vesicle	GO:0005622	Q03751	1e-56
bom001no-CL608Contig2	GO:0016192	Biological_process	vesicle-mediated transport	GO:0006810	Q03751	1e-56
bom001no-CL608Contig2	GO:0005624	Cellular_component	membrane fraction	GO:0005623	Q03751	1e-56
bom001no-CL608Contig2	GO:0016191	Biological_process	synaptic vesicle uncoating	GO:0006810	Q03751	1e-56
bom001no-CL608Contig2	GO:0048854	Biological_process	brain morphogenesis	GO:0007275	Q03751	1e-56
bom001no-CL608Contig2	GO:0006887	Biological_process	exocytosis	GO:0006810	Q03751	1e-56
bom001no-CL609Contig1	GO:0000339	Molecular_function	RNA cap binding	GO:0005488	O60573	3e-73
bom001no-CL609Contig1	GO:0005515	Molecular_function	protein binding	GO:0005488	O60573	3e-73
bom001no-CL609Contig1	GO:0008135	Molecular_function	translation factor activity, nucleic acid binding	GO:0005488	O60573	3e-73
bom001no-CL609Contig2	GO:0000339	Molecular_function	RNA cap binding	GO:0005488	O60573	2e-67
bom001no-CL609Contig2	GO:0005515	Molecular_function	protein binding	GO:0005488	O60573	2e-67
bom001no-CL609Contig2	GO:0008135	Molecular_function	translation factor activity, nucleic acid binding	GO:0005488	O60573	2e-67
bom001no-CL609Contig3	GO:0000339	Molecular_function	RNA cap binding	GO:0005488	O60573	8e-74
bom001no-CL609Contig3	GO:0005515	Molecular_function	protein binding	GO:0005488	O60573	8e-74
bom001no-CL609Contig3	GO:0008135	Molecular_function	translation factor activity, nucleic acid binding	GO:0005488	O60573	8e-74
bom001no-CL611Contig1	GO:0005515	Molecular_function	protein binding	GO:0005488	P41375	1e-91
bom001no-CL611Contig1	GO:0007052	Biological_process	mitotic spindle organization	GO:0009987	P41375	1e-91
bom001no-CL611Contig1	GO:0000022	Biological_process	mitotic spindle elongation	GO:0009987	P41375	1e-91
bom001no-CL614Contig1	GO:0004733	Molecular_function	pyridoxamine-phosphate oxidase activity	GO:0016491	O88794	2e-49
bom001no-CL615Contig1	GO:0005515	Molecular_function	protein binding	GO:0005488	Q9VB74	1e-45
bom001no-CL616Contig1	GO:0016251	Molecular_function	general RNA polymerase II transcription factor activity	GO:0030528	Q9QYL7	1e-37
bom001no-CL616Contig1	GO:0021522	Biological_process	spinal cord motor neuron differentiation	GO:0030154	Q9QYL7	1e-37
bom001no-CL616Contig1	GO:0005667	Cellular_component	transcription factor complex	GO:0005622	Q9QYL7	1e-37
bom001no-CL616Contig1	GO:0006366	Biological_process	transcription from RNA polymerase II promoter	GO:0006139	Q9QYL7	1e-37
bom001no-CL618Contig1	GO:0005515	Molecular_function	protein binding	GO:0005488	Q9CR09	8e-83
bom001no-CL620Contig1	GO:0005887	Cellular_component	integral to plasma membrane	GO:0016020	Q9VQG2	1e-71
bom001no-CL620Contig1	GO:0007219	Biological_process	Notch signaling pathway	GO:0007154	Q9VQG2	1e-71
bom001no-CL620Contig1	GO:0004175	Molecular_function	endopeptidase activity	GO:0003824	Q9VQG2	1e-71
bom001no-CL621Contig1	GO:0006098	Biological_process	pentose-phosphate shunt	GO:0006139	O95336	2e-41
bom001no-CL623Contig1	GO:0005515	Molecular_function	protein binding	GO:0005488	Q9XYQ2	2e-74
bom001no-CL624Contig1	GO:0005739	Cellular_component	mitochondrion	GO:0005622	Q5XJY4	3e-24
bom001no-CL626Contig1	GO:0005739	Cellular_component	mitochondrion	GO:0005622	Q9CQ40	1e-18
bom001no-CL633Contig1	GO:0005737	Cellular_component	cytoplasm	GO:0005622	Q6DF62	3e-49
bom001no-CL633Contig1	GO:0050848	Biological_process	regulation of calcium-mediated signaling	GO:0050789	Q6DF62	3e-49
bom001no-CL633Contig1	GO:0006874	Biological_process	cellular calcium ion homeostasis	GO:0009987	Q6DF62	3e-49
bom001no-CL633Contig1	GO:0005634	Cellular_component	nucleus	GO:0005622	Q6DF62	3e-49
bom001no-CL633Contig1	GO:0032781	Biological_process	positive regulation of ATPase activity	NA	Q6DF62	3e-49
bom001no-CL633Contig1	GO:0005509	Molecular_function	calcium ion binding	GO:0005488	Q6DF62	3e-49
bom001no-CL639Contig1	GO:0050660	Molecular_function	FAD binding	GO:0005488	Q9FNA2	2e-10
bom001no-CL639Contig1	GO:0046592	Molecular_function	polyamine oxidase activity	GO:0016491	Q9FNA2	2e-10
bom001no-CL641Contig1	GO:0005085	Molecular_function	guanyl-nucleotide exchange factor activity	GO:0030234	Q9UI10	2e-97
bom001no-CL641Contig1	GO:0005737	Cellular_component	cytoplasm	GO:0005622	Q9UI10	2e-97
bom001no-CL641Contig1	GO:0003743	Molecular_function	translation initiation factor activity	GO:0005488	Q9UI10	2e-97
bom001no-CL641Contig1	GO:0005515	Molecular_function	protein binding	GO:0005488	Q9UI10	2e-97
bom001no-CL641Contig1	GO:0014003	Biological_process	oligodendrocyte development	GO:0030154	Q9UI10	2e-97
bom001no-CL641Contig1	GO:0009749	Biological_process	response to glucose stimulus	GO:0050896	Q9UI10	2e-97
bom001no-CL641Contig1	GO:0032057	Biological_process	negative regulation of translational initiation in response to stress	GO:0050789	Q9UI10	2e-97
bom001no-CL641Contig1	GO:0031369	Molecular_function	translation initiation factor binding	GO:0005488	Q9UI10	2e-97
bom001no-CL641Contig1	GO:0009408	Biological_process	response to heat	GO:0050896	Q9UI10	2e-97
bom001no-CL641Contig1	GO:0001541	Biological_process	ovarian follicle development	GO:0007275	Q9UI10	2e-97
bom001no-CL641Contig1	GO:0006413	Biological_process	translational initiation	GO:0008152	Q9UI10	2e-97
bom001no-CL641Contig1	GO:0005851	Cellular_component	eukaryotic translation initiation factor 2B complex	GO:0005622	Q9UI10	2e-97
bom001no-CL641Contig1	GO:0051716	Biological_process	cellular response to stimulus	GO:0050896	Q9UI10	2e-97
bom001no-CL641Contig1	GO:0042552	Biological_process	myelination	GO:0007275	Q9UI10	2e-97
bom001no-CL641Contig1	GO:0043434	Biological_process	response to peptide hormone stimulus	GO:0050896	Q9UI10	2e-97
bom001no-CL641Contig1	GO:0006417	Biological_process	regulation of translation	GO:0050789	Q9UI10	2e-97
bom001no-CL645Contig1	GO:0030349	Molecular_function	syntaxin-13 binding	GO:0005488	Q9UL45	2e-12
bom001no-CL645Contig1	GO:0005515	Molecular_function	protein binding	GO:0005488	Q9UL45	2e-12
bom001no-CL645Contig1	GO:0042802	Molecular_function	identical protein binding	GO:0005488	Q9UL45	2e-12
bom001no-CL645Contig1	GO:0016081	Biological_process	synaptic vesicle docking during exocytosis	GO:0007154	Q9UL45	2e-12
bom001no-CL646Contig1	GO:0005515	Molecular_function	protein binding	GO:0005488	Q9Y315	9e-42
bom001no-CL646Contig1	GO:0004139	Molecular_function	deoxyribose-phosphate aldolase activity	GO:0016829	Q9Y315	9e-42
bom001no-CL646Contig1	GO:0046121	Biological_process	deoxyribonucleoside catabolic process	GO:0006139	Q9Y315	9e-42
bom001no-CL648Contig1	GO:0009253	Biological_process	peptidoglycan catabolic process	GO:0008152	Q9VYX7	3e-39
bom001no-CL648Contig1	GO:0016019	Molecular_function	peptidoglycan receptor activity	GO:0005488	Q9VYX7	3e-39
bom001no-CL648Contig1	GO:0005515	Molecular_function	protein binding	GO:0005488	Q9VYX7	3e-39
bom001no-CL648Contig1	GO:0045087	Biological_process	innate immune response	GO:0050896	Q9VYX7	3e-39
bom001no-CL648Contig1	GO:0008592	Biological_process	regulation of Toll signaling pathway	GO:0050789	Q9VYX7	3e-39
bom001no-CL648Contig1	GO:0008329	Molecular_function	pattern recognition receptor activity	GO:0004871	Q9VYX7	3e-39
bom001no-CL648Contig1	GO:0032494	Biological_process	response to peptidoglycan	GO:0050896	Q9VYX7	3e-39
bom001no-CL648Contig1	GO:0042834	Molecular_function	peptidoglycan binding	GO:0005488	Q9VYX7	3e-39
bom001no-CL648Contig1	GO:0006965	Biological_process	positive regulation of biosynthetic process of antibacterial peptides active against Gram-positive bacteria	GO:0050789	Q9VYX7	3e-39
bom001no-CL648Contig1	GO:0008063	Biological_process	Toll signaling pathway	GO:0007154	Q9VYX7	3e-39
bom001no-CL648Contig1	GO:0005576	Cellular_component	extracellular region	GO:0005576	Q9VYX7	3e-39
bom001no-CL648Contig1	GO:0050830	Biological_process	defense response to Gram-positive bacterium	GO:0050896	Q9VYX7	3e-39
bom001no-CL648Contig1	GO:0032500	Molecular_function	muramyl dipeptide binding	GO:0005488	Q9VYX7	3e-39
bom001no-CL648Contig1	GO:0006955	Biological_process	immune response	GO:0050896	Q9VYX7	3e-39
bom001no-CL651Contig1	GO:0005811	Cellular_component	lipid particle	GO:0005622	Q9V4N3	9e-26
bom001no-CL655Contig1	GO:0018293	Biological_process	protein-FAD linkage	GO:0008152	B0XK69	1e-39
bom001no-CL655Contig1	GO:0006121	Biological_process	mitochondrial electron transport, succinate to ubiquinone	GO:0008152	B0XK69	1e-39
bom001no-CL655Contig1	GO:0005739	Cellular_component	mitochondrion	GO:0005622	B0XK69	1e-39
bom001no-CL656Contig1	GO:0016020	Cellular_component	membrane	GO:0016020	Q23983	1e-120
bom001no-CL656Contig1	GO:0031410	Cellular_component	cytoplasmic vesicle	GO:0005622	Q23983	1e-120
bom001no-CL656Contig1	GO:0005515	Molecular_function	protein binding	GO:0005488	Q23983	1e-120
bom001no-CL656Contig1	GO:0006886	Biological_process	intracellular protein transport	GO:0006810	Q23983	1e-120
bom001no-CL656Contig1	GO:0006891	Biological_process	intra-Golgi vesicle-mediated transport	GO:0006810	Q23983	1e-120
bom001no-CL659Contig1	GO:0006573	Biological_process	valine metabolic process	GO:0006519	Q17M80	1e-116
bom001no-CL659Contig1	GO:0019859	Biological_process	thymine metabolic process	GO:0006139	Q17M80	1e-116
bom001no-CL659Contig1	GO:0018478	Molecular_function	malonate-semialdehyde dehydrogenase (acetylating) activity	GO:0016491	Q17M80	1e-116
bom001no-CL659Contig1	GO:0004491	Molecular_function	methylmalonate-semialdehyde dehydrogenase (acylating) activity	GO:0016491	Q17M80	1e-116
bom001no-CL660Contig1	GO:0005515	Molecular_function	protein binding	GO:0005488	Q9BV86	2e-27
bom001no-CL661Contig1	GO:0003735	Molecular_function	structural constituent of ribosome	GO:0005198	P46782	1e-84
bom001no-CL661Contig1	GO:0003729	Molecular_function	mRNA binding	GO:0005488	P46782	1e-84
bom001no-CL661Contig1	GO:0006413	Biological_process	translational initiation	GO:0008152	P46782	1e-84
bom001no-CL661Contig1	GO:0006412	Biological_process	translation	GO:0008152	P46782	1e-84
bom001no-CL661Contig1	GO:0003723	Molecular_function	RNA binding	GO:0005488	P46782	1e-84
bom001no-CL661Contig1	GO:0006450	Biological_process	regulation of translational fidelity	GO:0050789	P46782	1e-84
bom001no-CL661Contig1	GO:0030529	Cellular_component	ribonucleoprotein complex	GO:0005622	P46782	1e-84
bom001no-CL661Contig1	GO:0022627	Cellular_component	cytosolic small ribosomal subunit	GO:0005622	P46782	1e-84
bom001no-CL661Contig2	GO:0003735	Molecular_function	structural constituent of ribosome	GO:0005198	P46782	1e-100
bom001no-CL661Contig2	GO:0003729	Molecular_function	mRNA binding	GO:0005488	P46782	1e-100
bom001no-CL661Contig2	GO:0006413	Biological_process	translational initiation	GO:0008152	P46782	1e-100
bom001no-CL661Contig2	GO:0006412	Biological_process	translation	GO:0008152	P46782	1e-100
bom001no-CL661Contig2	GO:0003723	Molecular_function	RNA binding	GO:0005488	P46782	1e-100
bom001no-CL661Contig2	GO:0006450	Biological_process	regulation of translational fidelity	GO:0050789	P46782	1e-100
bom001no-CL661Contig2	GO:0030529	Cellular_component	ribonucleoprotein complex	GO:0005622	P46782	1e-100
bom001no-CL661Contig2	GO:0022627	Cellular_component	cytosolic small ribosomal subunit	GO:0005622	P46782	1e-100
bom001no-CL662Contig1	GO:0005783	Cellular_component	endoplasmic reticulum	GO:0005622	O43080	4e-09
bom001no-CL663Contig1	GO:0008152	Biological_process	metabolic process	GO:0008152	Q02338	3e-47
bom001no-CL663Contig1	GO:0005759	Cellular_component	mitochondrial matrix	GO:0005622	Q02338	3e-47
bom001no-CL663Contig1	GO:0003858	Molecular_function	3-hydroxybutyrate dehydrogenase activity	GO:0016491	Q02338	3e-47
bom001no-CL667Contig1	GO:0005743	Cellular_component	mitochondrial inner membrane	GO:0016020	Q9CR68	6e-50
bom001no-CL667Contig1	GO:0005739	Cellular_component	mitochondrion	GO:0005622	Q9CR68	6e-50
bom001no-CL667Contig2	GO:0005743	Cellular_component	mitochondrial inner membrane	GO:0016020	Q9CR68	2e-74
bom001no-CL667Contig2	GO:0005739	Cellular_component	mitochondrion	GO:0005622	Q9CR68	2e-74
bom001no-CL669Contig1	GO:0005515	Molecular_function	protein binding	GO:0005488	P70280	2e-58
bom001no-CL669Contig1	GO:0043308	Biological_process	eosinophil degranulation	GO:0006810	P70280	2e-58
bom001no-CL669Contig1	GO:0005765	Cellular_component	lysosomal membrane	GO:0016020	P70280	2e-58
bom001no-CL669Contig1	GO:0031902	Cellular_component	late endosome membrane	GO:0016020	P70280	2e-58
bom001no-CL669Contig1	GO:0031201	Cellular_component	SNARE complex	GO:0016020	P70280	2e-58
bom001no-CL669Contig1	GO:0045177	Cellular_component	apical part of cell	GO:0005623	P70280	2e-58
bom001no-CL669Contig1	GO:0005789	Cellular_component	endoplasmic reticulum membrane	GO:0016020	P70280	2e-58
bom001no-CL669Contig1	GO:0006911	Biological_process	phagocytosis, engulfment	GO:0006810	P70280	2e-58
bom001no-CL669Contig1	GO:0017156	Biological_process	calcium ion-dependent exocytosis	GO:0006810	P70280	2e-58
bom001no-CL669Contig1	GO:0016192	Biological_process	vesicle-mediated transport	GO:0006810	P70280	2e-58
bom001no-CL669Contig1	GO:0045335	Cellular_component	phagocytic vesicle	GO:0005622	P70280	2e-58
bom001no-CL669Contig1	GO:0043312	Biological_process	neutrophil degranulation	GO:0006810	P70280	2e-58
bom001no-CL669Contig1	GO:0008333	Biological_process	endosome to lysosome transport	GO:0006810	P70280	2e-58
bom001no-CL669Contig1	GO:0006906	Biological_process	vesicle fusion	GO:0006944	P70280	2e-58
bom001no-CL669Contig1	GO:0006888	Biological_process	ER to Golgi vesicle-mediated transport	GO:0006810	P70280	2e-58
bom001no-CL676Contig1	GO:0008286	Biological_process	insulin receptor signaling pathway	GO:0007154	Q8UUU2	4e-42
bom001no-CL676Contig1	GO:0046854	Biological_process	phosphoinositide phosphorylation	GO:0008152	Q8UUU2	4e-42
bom001no-CL676Contig1	GO:0005515	Molecular_function	protein binding	GO:0005488	Q8UUU2	4e-42
bom001no-CL676Contig1	GO:0043125	Molecular_function	ErbB-3 class receptor binding	GO:0005488	Q8UUU2	4e-42
bom001no-CL676Contig1	GO:0005158	Molecular_function	insulin receptor binding	GO:0005488	Q8UUU2	4e-42
bom001no-CL676Contig1	GO:0035014	Molecular_function	phosphoinositide 3-kinase regulator activity	GO:0030234	Q8UUU2	4e-42
bom001no-CL676Contig1	GO:0005943	Cellular_component	1-phosphatidylinositol-4-phosphate 3-kinase, class IA complex	GO:0005622	Q8UUU2	4e-42
bom001no-CL676Contig1	GO:0048009	Biological_process	insulin-like growth factor receptor signaling pathway	GO:0007154	Q8UUU2	4e-42
bom001no-CL676Contig1	GO:0005159	Molecular_function	insulin-like growth factor receptor binding	GO:0005488	Q8UUU2	4e-42
bom001no-CL676Contig1	GO:0043560	Molecular_function	insulin receptor substrate binding	GO:0005488	Q8UUU2	4e-42
bom001no-CL677Contig1	GO:0005515	Molecular_function	protein binding	GO:0005488	Q05825	0
bom001no-CL677Contig1	GO:0005811	Cellular_component	lipid particle	GO:0005622	Q05825	0
bom001no-CL679Contig1	GO:0006334	Biological_process	nucleosome assembly	GO:0009987	P59782	4e-45
bom001no-CL679Contig1	GO:0003677	Molecular_function	DNA binding	GO:0005488	P59782	4e-45
bom001no-CL679Contig1	GO:0000786	Cellular_component	nucleosome	GO:0005622	P59782	4e-45
bom001no-CL680Contig1	GO:0005737	Cellular_component	cytoplasm	GO:0005622	P11172	1e-47
bom001no-CL680Contig1	GO:0004590	Molecular_function	orotidine-5{prime}-phosphate decarboxylase activity	GO:0016829	P11172	1e-47
bom001no-CL680Contig1	GO:0004588	Molecular_function	orotate phosphoribosyltransferase activity	GO:0016740	P11172	1e-47
bom001no-CL680Contig1	GO:0005634	Cellular_component	nucleus	GO:0005622	P11172	1e-47
bom001no-CL680Contig1	GO:0006222	Biological_process	UMP biosynthetic process	GO:0006139	P11172	1e-47
bom001no-CL681Contig1	GO:0008407	Biological_process	bristle morphogenesis	GO:0007275	Q9VNE9	1e-71
bom001no-CL681Contig1	GO:0005515	Molecular_function	protein binding	GO:0005488	Q9VNE9	1e-71
bom001no-CL681Contig1	GO:0007219	Biological_process	Notch signaling pathway	GO:0007154	Q9VNE9	1e-71
bom001no-CL683Contig1	GO:0005515	Molecular_function	protein binding	GO:0005488	P82933	2e-73
bom001no-CL683Contig1	GO:0042769	Biological_process	DNA damage response, detection of DNA damage	GO:0050896	P82933	2e-73
bom001no-CL683Contig1	GO:0043043	Biological_process	peptide biosynthetic process	GO:0008152	P82933	2e-73
bom001no-CL683Contig1	GO:0005763	Cellular_component	mitochondrial small ribosomal subunit	GO:0005622	P82933	2e-73
bom001no-CL684Contig1	GO:0030173	Cellular_component	integral to Golgi membrane	GO:0016020	O15258	5e-67
bom001no-CL684Contig1	GO:0006890	Biological_process	retrograde vesicle-mediated transport, Golgi to ER	GO:0006810	O15258	5e-67
bom001no-CL687Contig1	GO:0045179	Cellular_component	apical cortex	GO:0005622	P25159	6e-16
bom001no-CL687Contig1	GO:0005938	Cellular_component	cell cortex	GO:0005622	P25159	6e-16
bom001no-CL687Contig1	GO:0007400	Biological_process	neuroblast fate determination	GO:0030154	P25159	6e-16
bom001no-CL687Contig1	GO:0045180	Cellular_component	basal cortex	GO:0005622	P25159	6e-16
bom001no-CL687Contig1	GO:0019094	Biological_process	pole plasm mRNA localization	GO:0030154	P25159	6e-16
bom001no-CL687Contig1	GO:0000932	Cellular_component	cytoplasmic mRNA processing body	GO:0005622	P25159	6e-16
bom001no-CL687Contig1	GO:0055059	Biological_process	asymmetric neuroblast division	GO:0030154	P25159	6e-16
bom001no-CL687Contig1	GO:0045451	Biological_process	pole plasm oskar mRNA localization	GO:0030154	P25159	6e-16
bom001no-CL687Contig1	GO:0003729	Molecular_function	mRNA binding	GO:0005488	P25159	6e-16
bom001no-CL687Contig1	GO:0045167	Biological_process	asymmetric protein localization involved in cell fate determination	GO:0030154	P25159	6e-16
bom001no-CL687Contig1	GO:0008017	Molecular_function	microtubule binding	GO:0005488	P25159	6e-16
bom001no-CL687Contig1	GO:0008104	Biological_process	protein localization	NA	P25159	6e-16
bom001no-CL687Contig1	GO:0008595	Biological_process	determination of anterior/posterior axis, embryo	GO:0007275	P25159	6e-16
bom001no-CL687Contig1	GO:0048477	Biological_process	oogenesis	NA	P25159	6e-16
bom001no-CL687Contig1	GO:0007316	Biological_process	pole plasm RNA localization	GO:0030154	P25159	6e-16
bom001no-CL687Contig1	GO:0006403	Biological_process	RNA localization	NA	P25159	6e-16
bom001no-CL687Contig1	GO:0003730	Molecular_function	mRNA 3{prime}-UTR binding	GO:0005488	P25159	6e-16
bom001no-CL687Contig1	GO:0003725	Molecular_function	double-stranded RNA binding	GO:0005488	P25159	6e-16
bom001no-CL687Contig1	GO:0046011	Biological_process	regulation of oskar mRNA translation	GO:0050789	P25159	6e-16
bom001no-CL687Contig1	GO:0007616	Biological_process	long-term memory	GO:0007610	P25159	6e-16
bom001no-CL687Contig1	GO:0007318	Biological_process	pole plasm protein localization	GO:0030154	P25159	6e-16
bom001no-CL687Contig1	GO:0010606	Biological_process	positive regulation of cytoplasmic mRNA processing body assembly	GO:0050789	P25159	6e-16
bom001no-CL687Contig1	GO:0008298	Biological_process	intracellular mRNA localization	GO:0009987	P25159	6e-16
bom001no-CL687Contig1	GO:0046012	Biological_process	positive regulation of oskar mRNA translation	GO:0050789	P25159	6e-16
bom001no-CL687Contig1	GO:0007317	Biological_process	regulation of pole plasm oskar mRNA localization	GO:0050789	P25159	6e-16
bom001no-CL687Contig1	GO:0007315	Biological_process	pole plasm assembly	GO:0030154	P25159	6e-16
bom001no-CL687Contig1	GO:0045450	Biological_process	bicoid mRNA localization	GO:0030154	P25159	6e-16
bom001no-CL688Contig1	GO:0045471	Biological_process	response to ethanol	GO:0050896	Q06646	5e-20
bom001no-CL689Contig1	GO:0003700	Molecular_function	transcription factor activity	GO:0005488	Q9GZR2	3e-51
bom001no-CL689Contig1	GO:0006355	Biological_process	regulation of transcription, DNA-dependent	GO:0050789	Q9GZR2	3e-51
bom001no-CL689Contig1	GO:0005730	Cellular_component	nucleolus	GO:0005622	Q9GZR2	3e-51
bom001no-CL689Contig1	GO:0005634	Cellular_component	nucleus	GO:0005622	Q9GZR2	3e-51
bom001no-CL691Contig1	GO:0005737	Cellular_component	cytoplasm	GO:0005622	Q96F24	2e-10
bom001no-CL692Contig1	GO:0005515	Molecular_function	protein binding	GO:0005488	Q9VLU0	8e-36
bom001no-CL692Contig1	GO:0003677	Molecular_function	DNA binding	GO:0005488	Q9VLU0	8e-36
bom001no-CL692Contig1	GO:0005634	Cellular_component	nucleus	GO:0005622	Q9VLU0	8e-36
bom001no-CL692Contig1	GO:0030717	Biological_process	karyosome formation	GO:0009987	Q9VLU0	8e-36
bom001no-CL693Contig1	GO:0005762	Cellular_component	mitochondrial large ribosomal subunit	GO:0005622	Q9VMX0	1e-51
bom001no-CL693Contig1	GO:0005515	Molecular_function	protein binding	GO:0005488	Q9VMX0	1e-51
bom001no-CL693Contig1	GO:0003735	Molecular_function	structural constituent of ribosome	GO:0005198	Q9VMX0	1e-51
bom001no-CL693Contig1	GO:0006412	Biological_process	translation	GO:0008152	Q9VMX0	1e-51
bom001no-CL694Contig1	GO:0005625	Cellular_component	soluble fraction	GO:0005623	P43424	2e-80
bom001no-CL694Contig1	GO:0019691	Biological_process	UDP-glucose conversion	GO:0006139	P43424	2e-80
bom001no-CL694Contig1	GO:0008108	Molecular_function	UDP-glucose:hexose-1-phosphate uridylyltransferase activity	GO:0016740	P43424	2e-80
bom001no-CL694Contig1	GO:0005536	Molecular_function	glucose binding	GO:0005488	P43424	2e-80
bom001no-CL694Contig1	GO:0005534	Molecular_function	galactose binding	GO:0005488	P43424	2e-80
bom001no-CL694Contig1	GO:0006012	Biological_process	galactose metabolic process	GO:0008152	P43424	2e-80
bom001no-CL695Contig1	GO:0008013	Molecular_function	beta-catenin binding	GO:0005488	Q6DHH7	3e-32
bom001no-CL699Contig1	GO:0005885	Cellular_component	Arp2/3 protein complex	GO:0005622	P59999	1e-73
bom001no-CL699Contig2	GO:0005885	Cellular_component	Arp2/3 protein complex	GO:0005622	P59999	7e-71
bom001no-CL700Contig2	GO:0005783	Cellular_component	endoplasmic reticulum	GO:0005622	Q14257	1e-42
bom001no-CL700Contig2	GO:0005515	Molecular_function	protein binding	GO:0005488	Q14257	1e-42
bom001no-CL700Contig2	GO:0005509	Molecular_function	calcium ion binding	GO:0005488	Q14257	1e-42
bom001no-CL702Contig1	GO:0005515	Molecular_function	protein binding	GO:0005488	P54353	2e-55
bom001no-CL702Contig1	GO:0007173	Biological_process	epidermal growth factor receptor signaling pathway	GO:0007154	P54353	2e-55
bom001no-CL702Contig1	GO:0005634	Cellular_component	nucleus	GO:0005622	P54353	2e-55
bom001no-CL703Contig1	GO:0005515	Molecular_function	protein binding	GO:0005488	Q24152	6e-21
bom001no-CL703Contig1	GO:0007488	Biological_process	histoblast morphogenesis	GO:0007275	Q24152	6e-21
bom001no-CL703Contig1	GO:0051225	Biological_process	spindle assembly	GO:0009987	Q24152	6e-21
bom001no-CL703Contig1	GO:0008054	Biological_process	cyclin catabolic process	GO:0008152	Q24152	6e-21
bom001no-CL703Contig1	GO:0035186	Biological_process	syncytial blastoderm mitotic cell cycle	GO:0007275	Q24152	6e-21
bom001no-CL703Contig1	GO:0007143	Biological_process	female meiosis	GO:0009987	Q24152	6e-21
bom001no-CL703Contig1	GO:0007049	Biological_process	cell cycle	GO:0009987	Q24152	6e-21
bom001no-CL704Contig1	GO:0005515	Molecular_function	protein binding	GO:0005488	Q9VXY7	1e-32
bom001no-CL704Contig1	GO:0031887	Biological_process	lipid particle transport along microtubule	GO:0006810	Q9VXY7	1e-32
bom001no-CL704Contig1	GO:0005811	Cellular_component	lipid particle	GO:0005622	Q9VXY7	1e-32
bom001no-CL704Contig1	GO:0006629	Biological_process	lipid metabolic process	GO:0008152	Q9VXY7	1e-32
bom001no-CL704Contig1	GO:0006869	Biological_process	lipid transport	GO:0006810	Q9VXY7	1e-32
bom001no-CL704Contig1	GO:0051049	Biological_process	regulation of transport	GO:0050789	Q9VXY7	1e-32
bom001no-CL704Contig1	GO:0030730	Biological_process	sequestering of triglyceride	NA	Q9VXY7	1e-32
bom001no-CL704Contig1	GO:0019915	Biological_process	lipid storage	NA	Q9VXY7	1e-32
bom001no-CL708Contig1	GO:0005515	Molecular_function	protein binding	GO:0005488	P55830	5e-94
bom001no-CL708Contig1	GO:0032183	Molecular_function	SUMO binding	GO:0005488	P55830	5e-94
bom001no-CL708Contig1	GO:0005811	Cellular_component	lipid particle	GO:0005622	P55830	5e-94
bom001no-CL708Contig1	GO:0007052	Biological_process	mitotic spindle organization	GO:0009987	P55830	5e-94
bom001no-CL708Contig1	GO:0000022	Biological_process	mitotic spindle elongation	GO:0009987	P55830	5e-94
bom001no-CL711Contig1	GO:0000300	Cellular_component	peripheral to membrane of membrane fraction	GO:0005623	P50079	3e-34
bom001no-CL711Contig1	GO:0005737	Cellular_component	cytoplasm	GO:0005622	P50079	3e-34
bom001no-CL711Contig1	GO:0005515	Molecular_function	protein binding	GO:0005488	P50079	3e-34
bom001no-CL711Contig1	GO:0035091	Molecular_function	phosphoinositide binding	GO:0005488	P50079	3e-34
bom001no-CL711Contig1	GO:0034727	Biological_process	piecemeal microautophagy of nucleus	GO:0008152	P50079	3e-34
bom001no-CL711Contig1	GO:0005768	Cellular_component	endosome	GO:0005622	P50079	3e-34
bom001no-CL711Contig1	GO:0000324	Cellular_component	fungal-type vacuole	GO:0005622	P50079	3e-34
bom001no-CL714Contig1	GO:0005777	Cellular_component	peroxisome	GO:0005622	P41689	3e-96
bom001no-CL714Contig1	GO:0005739	Cellular_component	mitochondrion	GO:0005622	P41689	3e-96
bom001no-CL714Contig2	GO:0005777	Cellular_component	peroxisome	GO:0005622	P41689	2e-62
bom001no-CL714Contig2	GO:0005739	Cellular_component	mitochondrion	GO:0005622	P41689	2e-62
bom001no-CL717Contig1	GO:0051533	Biological_process	positive regulation of NFAT protein import into nucleus	GO:0050789	Q9U6B8	3e-80
bom001no-CL717Contig1	GO:0032236	Biological_process	positive regulation of calcium ion transport via store-operated calcium channel activity	GO:0050789	Q9U6B8	3e-80
bom001no-CL717Contig1	GO:0015279	Molecular_function	store-operated calcium channel activity	GO:0005215	Q9U6B8	3e-80
bom001no-CL717Contig1	GO:0005887	Cellular_component	integral to plasma membrane	GO:0016020	Q9U6B8	3e-80
bom001no-CL717Contig1	GO:0051928	Biological_process	positive regulation of calcium ion transport	GO:0050789	Q9U6B8	3e-80
bom001no-CL717Contig1	GO:0007399	Biological_process	nervous system development	GO:0007275	Q9U6B8	3e-80
bom001no-CL717Contig1	GO:0004252	Molecular_function	serine-type endopeptidase activity	GO:0003824	Q9U6B8	3e-80
bom001no-CL717Contig1	GO:0032234	Biological_process	regulation of calcium ion transport via store-operated calcium channel activity	GO:0050789	Q9U6B8	3e-80
bom001no-CL718Contig1	GO:0005689	Cellular_component	U12-type spliceosomal complex	GO:0005622	Q9CZ96	3e-21
bom001no-CL718Contig2	GO:0008380	Biological_process	RNA splicing	GO:0006139	Q8TBF4	7e-53
bom001no-CL718Contig2	GO:0005689	Cellular_component	U12-type spliceosomal complex	GO:0005622	Q8TBF4	7e-53
bom001no-CL719Contig1	GO:0031965	Cellular_component	nuclear membrane	GO:0016020	P49406	5e-37
bom001no-CL719Contig1	GO:0005634	Cellular_component	nucleus	GO:0005622	P49406	5e-37
bom001no-CL722Contig1	GO:0005515	Molecular_function	protein binding	GO:0005488	Q9H9E3	1e-173
bom001no-CL722Contig1	GO:0017119	Cellular_component	Golgi transport complex	GO:0005622	Q9H9E3	1e-173
bom001no-CL722Contig1	GO:0048213	Biological_process	Golgi vesicle prefusion complex stabilization	GO:0006810	Q9H9E3	1e-173
bom001no-CL722Contig1	GO:0007030	Biological_process	Golgi organization	GO:0009987	Q9H9E3	1e-173
bom001no-CL722Contig1	GO:0006890	Biological_process	retrograde vesicle-mediated transport, Golgi to ER	GO:0006810	Q9H9E3	1e-173
bom001no-CL723Contig1	GO:0006486	Biological_process	protein amino acid glycosylation	GO:0008152	Q9R2C1	5e-16
bom001no-CL724Contig1	GO:0003735	Molecular_function	structural constituent of ribosome	GO:0005198	P82669	4e-29
bom001no-CL724Contig2	GO:0005515	Molecular_function	protein binding	GO:0005488	P82663	3e-46
bom001no-CL724Contig2	GO:0003735	Molecular_function	structural constituent of ribosome	GO:0005198	P82663	3e-46
bom001no-CL724Contig2	GO:0006412	Biological_process	translation	GO:0008152	P82663	3e-46
bom001no-CL724Contig2	GO:0005763	Cellular_component	mitochondrial small ribosomal subunit	GO:0005622	P82663	3e-46
bom001no-CL725Contig1	GO:0009306	Biological_process	protein secretion	GO:0006810	Q292F0	1e-131
bom001no-CL725Contig1	GO:0005794	Cellular_component	Golgi apparatus	GO:0005622	Q292F0	1e-131
bom001no-CL728Contig1	GO:0005737	Cellular_component	cytoplasm	GO:0005622	Q9VLU5	2e-68
bom001no-CL728Contig1	GO:0008152	Biological_process	metabolic process	GO:0008152	Q9VLU5	2e-68
bom001no-CL728Contig1	GO:0016491	Molecular_function	oxidoreductase activity	GO:0016491	Q9VLU5	2e-68
bom001no-CL728Contig1	GO:0010212	Biological_process	response to ionizing radiation	GO:0050896	Q9VLU5	2e-68
bom001no-CL728Contig2	GO:0001649	Biological_process	osteoblast differentiation	GO:0030154	Q91WL8	5e-61
bom001no-CL728Contig2	GO:0005737	Cellular_component	cytoplasm	GO:0005622	Q91WL8	5e-61
bom001no-CL728Contig2	GO:0005515	Molecular_function	protein binding	GO:0005488	Q91WL8	5e-61
bom001no-CL728Contig2	GO:0006917	Biological_process	induction of apoptosis	GO:0050789	Q91WL8	5e-61
bom001no-CL728Contig2	GO:0030178	Biological_process	negative regulation of Wnt receptor signaling pathway	GO:0050789	Q91WL8	5e-61
bom001no-CL728Contig2	GO:0005739	Cellular_component	mitochondrion	GO:0005622	Q91WL8	5e-61
bom001no-CL728Contig2	GO:0048705	Biological_process	skeletal system morphogenesis	GO:0007275	Q91WL8	5e-61
bom001no-CL728Contig2	GO:0005634	Cellular_component	nucleus	GO:0005622	Q91WL8	5e-61
bom001no-CL730Contig1	GO:0004416	Molecular_function	hydroxyacylglutathione hydrolase activity	GO:0003824	Q99KB8	4e-78
bom001no-CL730Contig1	GO:0005739	Cellular_component	mitochondrion	GO:0005622	Q99KB8	4e-78
bom001no-CL731Contig1	GO:0005515	Molecular_function	protein binding	GO:0005488	P46222	5e-89
bom001no-CL731Contig1	GO:0007052	Biological_process	mitotic spindle organization	GO:0009987	P46222	5e-89
bom001no-CL731Contig1	GO:0000022	Biological_process	mitotic spindle elongation	GO:0009987	P46222	5e-89
bom001no-CL732Contig1	GO:0051482	Biological_process	elevation of cytosolic calcium ion concentration during G-protein signaling, coupled to IP3 second messenger (phospholipase C activating)	GO:0007154	O70454	4e-74
bom001no-CL732Contig1	GO:0004930	Molecular_function	G-protein coupled receptor activity	GO:0004871	O70454	4e-74
bom001no-CL732Contig1	GO:0001619	Molecular_function	lysosphingolipid and lysophosphatidic acid receptor activity	GO:0004871	O70454	4e-74
bom001no-CL732Contig1	GO:0007186	Biological_process	G-protein coupled receptor protein signaling pathway	GO:0007154	O70454	4e-74
bom001no-CL732Contig1	GO:0005543	Molecular_function	phospholipid binding	GO:0005488	O70454	4e-74
bom001no-CL732Contig1	GO:0001965	Molecular_function	G-protein alpha-subunit binding	GO:0005488	O70454	4e-74
bom001no-CL734Contig1	GO:0005515	Molecular_function	protein binding	GO:0005488	Q9M0N8	2e-08
bom001no-CL735Contig1	GO:0042382	Cellular_component	paraspeckles	GO:0005622	Q6DJE4	1e-101
bom001no-CL735Contig1	GO:0006397	Biological_process	mRNA processing	GO:0006139	Q6DJE4	1e-101
bom001no-CL736Contig1	GO:0005739	Cellular_component	mitochondrion	GO:0005622	Q9CQT9	4e-33
bom001no-CL737Contig1	GO:0030016	Cellular_component	myofibril	GO:0005622	P35554	3e-20
bom001no-CL737Contig1	GO:0005863	Cellular_component	striated muscle thick filament	GO:0005622	P35554	3e-20
bom001no-CL737Contig1	GO:0030241	Biological_process	muscle thick filament assembly	GO:0030154	P35554	3e-20
bom001no-CL738Contig1	GO:0005739	Cellular_component	mitochondrion	GO:0005622	Q8VEA4	8e-28
bom001no-CL738Contig2	GO:0005739	Cellular_component	mitochondrion	GO:0005622	Q8VEA4	2e-17
bom001no-CL739Contig1	GO:0005515	Molecular_function	protein binding	GO:0005488	Q9VCI3	7e-67
bom001no-CL739Contig1	GO:0005811	Cellular_component	lipid particle	GO:0005622	Q9VCI3	7e-67
bom001no-CL739Contig1	GO:0006869	Biological_process	lipid transport	GO:0006810	Q9VCI3	7e-67
bom001no-CL739Contig1	GO:0019915	Biological_process	lipid storage	NA	Q9VCI3	7e-67
bom001no-CL740Contig1	GO:0033554	Biological_process	cellular response to stress	GO:0050896	P40387	3e-35
bom001no-CL740Contig1	GO:0030437	Biological_process	ascospore formation	GO:0030154	P40387	3e-35
bom001no-CL740Contig1	GO:0031990	Biological_process	mRNA export from nucleus during heat stress	GO:0006810	P40387	3e-35
bom001no-CL740Contig1	GO:0005515	Molecular_function	protein binding	GO:0005488	P40387	3e-35
bom001no-CL740Contig1	GO:0006970	Biological_process	response to osmotic stress	GO:0050896	P40387	3e-35
bom001no-CL740Contig1	GO:0005829	Cellular_component	cytosol	GO:0005622	P40387	3e-35
bom001no-CL740Contig1	GO:0003825	Molecular_function	alpha,alpha-trehalose-phosphate synthase (UDP-forming) activity	GO:0016740	P40387	3e-35
bom001no-CL740Contig1	GO:0005991	Biological_process	trehalose metabolic process	GO:0008152	P40387	3e-35
bom001no-CL741Contig1	GO:0005739	Cellular_component	mitochondrion	GO:0005622	Q3UFY8	2e-10
bom001no-CL745Contig1	GO:0006511	Biological_process	ubiquitin-dependent protein catabolic process	GO:0008152	P62256	2e-78
bom001no-CL745Contig1	GO:0004842	Molecular_function	ubiquitin-protein ligase activity	GO:0016874	P62256	2e-78
bom001no-CL745Contig2	GO:0006511	Biological_process	ubiquitin-dependent protein catabolic process	GO:0008152	P62256	4e-09
bom001no-CL745Contig2	GO:0004842	Molecular_function	ubiquitin-protein ligase activity	GO:0016874	P62256	4e-09
bom001no-CL747Contig1	GO:0005739	Cellular_component	mitochondrion	GO:0005622	Q8SPU8	2e-58
bom001no-CL748Contig1	GO:0000338	Biological_process	protein deneddylation	GO:0008152	Q9XZ58	1e-130
bom001no-CL748Contig1	GO:0005737	Cellular_component	cytoplasm	GO:0005622	Q9XZ58	1e-130
bom001no-CL748Contig1	GO:0005515	Molecular_function	protein binding	GO:0005488	Q9XZ58	1e-130
bom001no-CL748Contig1	GO:0008180	Cellular_component	signalosome	GO:0005622	Q9XZ58	1e-130
bom001no-CL748Contig1	GO:0007409	Biological_process	axonogenesis	GO:0030154	Q9XZ58	1e-130
bom001no-CL748Contig1	GO:0007275	Biological_process	multicellular organismal development	GO:0007275	Q9XZ58	1e-130
bom001no-CL748Contig1	GO:0045787	Biological_process	positive regulation of cell cycle	GO:0050789	Q9XZ58	1e-130
bom001no-CL748Contig1	GO:0007310	Biological_process	oocyte dorsal/ventral axis specification	GO:0030154	Q9XZ58	1e-130
bom001no-CL748Contig1	GO:0001751	Biological_process	compound eye photoreceptor cell differentiation	GO:0030154	Q9XZ58	1e-130
bom001no-CL748Contig1	GO:0008347	Biological_process	glial cell migration	GO:0030154	Q9XZ58	1e-130
bom001no-CL748Contig1	GO:0019781	Molecular_function	NEDD8 activating enzyme activity	GO:0003824	Q9XZ58	1e-130
bom001no-CL748Contig1	GO:0007314	Biological_process	oocyte anterior/posterior axis specification	GO:0030154	Q9XZ58	1e-130
bom001no-CL748Contig1	GO:0050821	Biological_process	protein stabilization	GO:0008152	Q9XZ58	1e-130
bom001no-CL748Contig1	GO:0032435	Biological_process	negative regulation of proteasomal ubiquitin-dependent protein catabolic process	GO:0050789	Q9XZ58	1e-130
bom001no-CL751Contig1	GO:0005737	Cellular_component	cytoplasm	GO:0005622	Q9VUQ8	8e-54
bom001no-CL751Contig1	GO:0005515	Molecular_function	protein binding	GO:0005488	Q9VUQ8	8e-54
bom001no-CL751Contig1	GO:0045116	Biological_process	protein neddylation	GO:0008152	Q9VUQ8	8e-54
bom001no-CL751Contig1	GO:0005634	Cellular_component	nucleus	GO:0005622	Q9VUQ8	8e-54
bom001no-CL751Contig1	GO:0043130	Molecular_function	ubiquitin binding	GO:0005488	Q9VUQ8	8e-54
bom001no-CL751Contig2	GO:0005737	Cellular_component	cytoplasm	GO:0005622	Q9VUQ8	1e-101
bom001no-CL751Contig2	GO:0005515	Molecular_function	protein binding	GO:0005488	Q9VUQ8	1e-101
bom001no-CL751Contig2	GO:0045116	Biological_process	protein neddylation	GO:0008152	Q9VUQ8	1e-101
bom001no-CL751Contig2	GO:0005634	Cellular_component	nucleus	GO:0005622	Q9VUQ8	1e-101
bom001no-CL751Contig2	GO:0043130	Molecular_function	ubiquitin binding	GO:0005488	Q9VUQ8	1e-101
bom001no-CL756Contig1	GO:0005515	Molecular_function	protein binding	GO:0005488	P25789	1e-101
bom001no-CL756Contig1	GO:0042802	Molecular_function	identical protein binding	GO:0005488	P25789	1e-101
bom001no-CL756Contig1	GO:0000502	Cellular_component	proteasome complex	GO:0005622	P25789	1e-101
bom001no-CL761Contig1	GO:0005515	Molecular_function	protein binding	GO:0005488	Q9CR89	3e-79
bom001no-CL761Contig1	GO:0005793	Cellular_component	ER-Golgi intermediate compartment	GO:0005622	Q9CR89	3e-79
bom001no-CL761Contig1	GO:0006888	Biological_process	ER to Golgi vesicle-mediated transport	GO:0006810	Q9CR89	3e-79
bom001no-CL762Contig1	GO:0046907	Biological_process	intracellular transport	GO:0006810	P61106	9e-99
bom001no-CL762Contig1	GO:0042175	Cellular_component	nuclear envelope-endoplasmic reticulum network	GO:0016020	P61106	9e-99
bom001no-CL762Contig1	GO:0007269	Biological_process	neurotransmitter secretion	GO:0007154	P61106	9e-99
bom001no-CL762Contig1	GO:0005515	Molecular_function	protein binding	GO:0005488	P61106	9e-99
bom001no-CL762Contig1	GO:0005769	Cellular_component	early endosome	GO:0005622	P61106	9e-99
bom001no-CL762Contig1	GO:0030140	Cellular_component	trans-Golgi network transport vesicle	GO:0005622	P61106	9e-99
bom001no-CL762Contig1	GO:0005622	Cellular_component	intracellular	GO:0005622	P61106	9e-99
bom001no-CL762Contig1	GO:0005764	Cellular_component	lysosome	GO:0005622	P61106	9e-99
bom001no-CL762Contig1	GO:0048471	Cellular_component	perinuclear region of cytoplasm	GO:0005622	P61106	9e-99
bom001no-CL762Contig1	GO:0003924	Molecular_function	GTPase activity	GO:0003824	P61106	9e-99
bom001no-CL762Contig1	GO:0005770	Cellular_component	late endosome	GO:0005622	P61106	9e-99
bom001no-CL762Contig1	GO:0006895	Biological_process	Golgi to endosome transport	GO:0006810	P61106	9e-99
bom001no-CL762Contig1	GO:0005791	Cellular_component	rough endoplasmic reticulum	GO:0005622	P61106	9e-99
bom001no-CL762Contig1	GO:0016192	Biological_process	vesicle-mediated transport	GO:0006810	P61106	9e-99
bom001no-CL762Contig1	GO:0005795	Cellular_component	Golgi stack	GO:0005622	P61106	9e-99
bom001no-CL762Contig1	GO:0007264	Biological_process	small GTPase mediated signal transduction	GO:0007154	P61106	9e-99
bom001no-CL762Contig1	GO:0005829	Cellular_component	cytosol	GO:0005622	P61106	9e-99
bom001no-CL762Contig1	GO:0005624	Cellular_component	membrane fraction	GO:0005623	P61106	9e-99
bom001no-CL762Contig1	GO:0005886	Cellular_component	plasma membrane	GO:0016020	P61106	9e-99
bom001no-CL763Contig1	GO:0005515	Molecular_function	protein binding	GO:0005488	Q9Y2V0	2e-36
bom001no-CL769Contig1	GO:0005743	Cellular_component	mitochondrial inner membrane	GO:0016020	Q6P3A8	1e-138
bom001no-CL769Contig1	GO:0003826	Molecular_function	alpha-ketoacid dehydrogenase activity	GO:0016491	Q6P3A8	1e-138
bom001no-CL769Contig1	GO:0005947	Cellular_component	mitochondrial alpha-ketoglutarate dehydrogenase complex	GO:0005622	Q6P3A8	1e-138
bom001no-CL769Contig1	GO:0005739	Cellular_component	mitochondrion	GO:0005622	Q6P3A8	1e-138
bom001no-CL769Contig1	GO:0009083	Biological_process	branched chain family amino acid catabolic process	GO:0006519	Q6P3A8	1e-138
bom001no-CL769Contig1	GO:0009063	Biological_process	cellular amino acid catabolic process	GO:0006519	Q6P3A8	1e-138
bom001no-CL771Contig1	GO:0005739	Cellular_component	mitochondrion	GO:0005622	Q9DB10	1e-05
bom001no-CL772Contig1	GO:0004152	Molecular_function	dihydroorotate dehydrogenase activity	GO:0016491	Q02127	1e-27
bom001no-CL772Contig1	GO:0005743	Cellular_component	mitochondrial inner membrane	GO:0016020	Q02127	1e-27
bom001no-CL772Contig1	GO:0006207	Biological_process	{prime}de novo{prime} pyrimidine base biosynthetic process	GO:0006139	Q02127	1e-27
bom001no-CL776Contig1	GO:0005515	Molecular_function	protein binding	GO:0005488	Q9W2D6	8e-25
bom001no-CL776Contig1	GO:0045039	Biological_process	protein import into mitochondrial inner membrane	GO:0006810	Q9W2D6	8e-25
bom001no-CL776Contig1	GO:0042719	Cellular_component	mitochondrial intermembrane space protein transporter complex	GO:0005622	Q9W2D6	8e-25
bom001no-CL776Contig1	GO:0008565	Molecular_function	protein transporter activity	GO:0005215	Q9W2D6	8e-25
bom001no-CL776Contig2	GO:0005515	Molecular_function	protein binding	GO:0005488	Q9W2D6	8e-25
bom001no-CL776Contig2	GO:0045039	Biological_process	protein import into mitochondrial inner membrane	GO:0006810	Q9W2D6	8e-25
bom001no-CL776Contig2	GO:0042719	Cellular_component	mitochondrial intermembrane space protein transporter complex	GO:0005622	Q9W2D6	8e-25
bom001no-CL776Contig2	GO:0008565	Molecular_function	protein transporter activity	GO:0005215	Q9W2D6	8e-25
bom001no-CL777Contig1	GO:0001967	Biological_process	suckling behavior	GO:0007610	Q6ZT12	8e-53
bom001no-CL777Contig1	GO:0009790	Biological_process	embryonic development	GO:0007275	Q6ZT12	8e-53
bom001no-CL777Contig1	GO:0006511	Biological_process	ubiquitin-dependent protein catabolic process	GO:0008152	Q6ZT12	8e-53
bom001no-CL777Contig1	GO:0007608	Biological_process	sensory perception of smell	NA	Q6ZT12	8e-53
bom001no-CL777Contig1	GO:0004842	Molecular_function	ubiquitin-protein ligase activity	GO:0016874	Q6ZT12	8e-53
bom001no-CL779Contig1	GO:0016323	Cellular_component	basolateral plasma membrane	GO:0016020	P34080	9e-13
bom001no-CL779Contig1	GO:0016324	Cellular_component	apical plasma membrane	GO:0016020	P34080	9e-13
bom001no-CL779Contig1	GO:0005737	Cellular_component	cytoplasm	GO:0005622	P34080	9e-13
bom001no-CL779Contig1	GO:0005515	Molecular_function	protein binding	GO:0005488	P34080	9e-13
bom001no-CL779Contig1	GO:0000267	Cellular_component	cell fraction	GO:0005623	P34080	9e-13
bom001no-CL779Contig1	GO:0005769	Cellular_component	early endosome	GO:0005622	P34080	9e-13
bom001no-CL779Contig1	GO:0070382	Cellular_component	exocytic vesicle	GO:0005622	P34080	9e-13
bom001no-CL779Contig1	GO:0007565	Biological_process	female pregnancy	NA	P34080	9e-13
bom001no-CL779Contig1	GO:0006884	Biological_process	cell volume homeostasis	GO:0009987	P34080	9e-13
bom001no-CL779Contig1	GO:0030136	Cellular_component	clathrin-coated vesicle	GO:0005622	P34080	9e-13
bom001no-CL779Contig1	GO:0005764	Cellular_component	lysosome	GO:0005622	P34080	9e-13
bom001no-CL779Contig1	GO:0006915	Biological_process	apoptosis	GO:0008219	P34080	9e-13
bom001no-CL779Contig1	GO:0051592	Biological_process	response to calcium ion	GO:0050896	P34080	9e-13
bom001no-CL779Contig1	GO:0051928	Biological_process	positive regulation of calcium ion transport	GO:0050789	P34080	9e-13
bom001no-CL779Contig1	GO:0006833	Biological_process	water transport	GO:0006810	P34080	9e-13
bom001no-CL779Contig1	GO:0009414	Biological_process	response to water deprivation	GO:0050896	P34080	9e-13
bom001no-CL779Contig1	GO:0010226	Biological_process	response to lithium ion	GO:0050896	P34080	9e-13
bom001no-CL779Contig1	GO:0005791	Cellular_component	rough endoplasmic reticulum	GO:0005622	P34080	9e-13
bom001no-CL779Contig1	GO:0032496	Biological_process	response to lipopolysaccharide	GO:0050896	P34080	9e-13
bom001no-CL779Contig1	GO:0006972	Biological_process	hyperosmotic response	GO:0050896	P34080	9e-13
bom001no-CL779Contig1	GO:0009651	Biological_process	response to salt stress	GO:0050896	P34080	9e-13
bom001no-CL779Contig1	GO:0030165	Molecular_function	PDZ domain binding	GO:0005488	P34080	9e-13
bom001no-CL779Contig1	GO:0030042	Biological_process	actin filament depolymerization	GO:0009987	P34080	9e-13
bom001no-CL779Contig1	GO:0042631	Biological_process	cellular response to water deprivation	GO:0007154	P34080	9e-13
bom001no-CL779Contig1	GO:0030104	Biological_process	water homeostasis	NA	P34080	9e-13
bom001no-CL779Contig1	GO:0005802	Cellular_component	trans-Golgi network	GO:0005622	P34080	9e-13
bom001no-CL779Contig1	GO:0007568	Biological_process	aging	NA	P34080	9e-13
bom001no-CL779Contig1	GO:0015250	Molecular_function	water channel activity	GO:0005215	P34080	9e-13
bom001no-CL779Contig1	GO:0003779	Molecular_function	actin binding	GO:0005488	P34080	9e-13
bom001no-CL779Contig1	GO:0042594	Biological_process	response to starvation	GO:0050896	P34080	9e-13
bom001no-CL779Contig1	GO:0043234	Cellular_component	protein complex	NA	P34080	9e-13
bom001no-CL779Contig1	GO:0033762	Biological_process	response to glucagon stimulus	GO:0050896	P34080	9e-13
bom001no-CL779Contig1	GO:0030133	Cellular_component	transport vesicle	GO:0005622	P34080	9e-13
bom001no-CL779Contig1	GO:0009725	Biological_process	response to hormone stimulus	GO:0050896	P34080	9e-13
bom001no-CL779Contig2	GO:0016323	Cellular_component	basolateral plasma membrane	GO:0016020	P34080	2e-16
bom001no-CL779Contig2	GO:0016324	Cellular_component	apical plasma membrane	GO:0016020	P34080	2e-16
bom001no-CL779Contig2	GO:0005737	Cellular_component	cytoplasm	GO:0005622	P34080	2e-16
bom001no-CL779Contig2	GO:0005515	Molecular_function	protein binding	GO:0005488	P34080	2e-16
bom001no-CL779Contig2	GO:0000267	Cellular_component	cell fraction	GO:0005623	P34080	2e-16
bom001no-CL779Contig2	GO:0005769	Cellular_component	early endosome	GO:0005622	P34080	2e-16
bom001no-CL779Contig2	GO:0070382	Cellular_component	exocytic vesicle	GO:0005622	P34080	2e-16
bom001no-CL779Contig2	GO:0007565	Biological_process	female pregnancy	NA	P34080	2e-16
bom001no-CL779Contig2	GO:0006884	Biological_process	cell volume homeostasis	GO:0009987	P34080	2e-16
bom001no-CL779Contig2	GO:0030136	Cellular_component	clathrin-coated vesicle	GO:0005622	P34080	2e-16
bom001no-CL779Contig2	GO:0005764	Cellular_component	lysosome	GO:0005622	P34080	2e-16
bom001no-CL779Contig2	GO:0006915	Biological_process	apoptosis	GO:0008219	P34080	2e-16
bom001no-CL779Contig2	GO:0051592	Biological_process	response to calcium ion	GO:0050896	P34080	2e-16
bom001no-CL779Contig2	GO:0051928	Biological_process	positive regulation of calcium ion transport	GO:0050789	P34080	2e-16
bom001no-CL779Contig2	GO:0006833	Biological_process	water transport	GO:0006810	P34080	2e-16
bom001no-CL779Contig2	GO:0009414	Biological_process	response to water deprivation	GO:0050896	P34080	2e-16
bom001no-CL779Contig2	GO:0010226	Biological_process	response to lithium ion	GO:0050896	P34080	2e-16
bom001no-CL779Contig2	GO:0005791	Cellular_component	rough endoplasmic reticulum	GO:0005622	P34080	2e-16
bom001no-CL779Contig2	GO:0032496	Biological_process	response to lipopolysaccharide	GO:0050896	P34080	2e-16
bom001no-CL779Contig2	GO:0006972	Biological_process	hyperosmotic response	GO:0050896	P34080	2e-16
bom001no-CL779Contig2	GO:0009651	Biological_process	response to salt stress	GO:0050896	P34080	2e-16
bom001no-CL779Contig2	GO:0030165	Molecular_function	PDZ domain binding	GO:0005488	P34080	2e-16
bom001no-CL779Contig2	GO:0030042	Biological_process	actin filament depolymerization	GO:0009987	P34080	2e-16
bom001no-CL779Contig2	GO:0042631	Biological_process	cellular response to water deprivation	GO:0007154	P34080	2e-16
bom001no-CL779Contig2	GO:0030104	Biological_process	water homeostasis	NA	P34080	2e-16
bom001no-CL779Contig2	GO:0005802	Cellular_component	trans-Golgi network	GO:0005622	P34080	2e-16
bom001no-CL779Contig2	GO:0007568	Biological_process	aging	NA	P34080	2e-16
bom001no-CL779Contig2	GO:0015250	Molecular_function	water channel activity	GO:0005215	P34080	2e-16
bom001no-CL779Contig2	GO:0003779	Molecular_function	actin binding	GO:0005488	P34080	2e-16
bom001no-CL779Contig2	GO:0042594	Biological_process	response to starvation	GO:0050896	P34080	2e-16
bom001no-CL779Contig2	GO:0043234	Cellular_component	protein complex	NA	P34080	2e-16
bom001no-CL779Contig2	GO:0033762	Biological_process	response to glucagon stimulus	GO:0050896	P34080	2e-16
bom001no-CL779Contig2	GO:0030133	Cellular_component	transport vesicle	GO:0005622	P34080	2e-16
bom001no-CL779Contig2	GO:0009725	Biological_process	response to hormone stimulus	GO:0050896	P34080	2e-16
bom001no-CL784Contig1	GO:0005515	Molecular_function	protein binding	GO:0005488	P36951	2e-46
bom001no-CL786Contig1	GO:0005737	Cellular_component	cytoplasm	GO:0005622	Q96CV9	1e-07
bom001no-CL786Contig1	GO:0007165	Biological_process	signal transduction	GO:0007154	Q96CV9	1e-07
bom001no-CL786Contig1	GO:0043001	Biological_process	Golgi to plasma membrane protein transport	GO:0006810	Q96CV9	1e-07
bom001no-CL786Contig1	GO:0008022	Molecular_function	protein C-terminus binding	GO:0005488	Q96CV9	1e-07
bom001no-CL786Contig1	GO:0008219	Biological_process	cell death	GO:0008219	Q96CV9	1e-07
bom001no-CL786Contig1	GO:0007030	Biological_process	Golgi organization	GO:0009987	Q96CV9	1e-07
bom001no-CL786Contig1	GO:0005794	Cellular_component	Golgi apparatus	GO:0005622	Q96CV9	1e-07
bom001no-CL786Contig1	GO:0000042	Biological_process	protein targeting to Golgi	GO:0006810	Q96CV9	1e-07
bom001no-CL787Contig1	GO:0005615	Cellular_component	extracellular space	GO:0005576	Q9Y3A2	1e-39
bom001no-CL787Contig1	GO:0048011	Biological_process	nerve growth factor receptor signaling pathway	GO:0007154	Q9Y3A2	1e-39
bom001no-CL787Contig1	GO:0005737	Cellular_component	cytoplasm	GO:0005622	Q9Y3A2	1e-39
bom001no-CL787Contig1	GO:0005515	Molecular_function	protein binding	GO:0005488	Q9Y3A2	1e-39
bom001no-CL787Contig1	GO:0006917	Biological_process	induction of apoptosis	GO:0050789	Q9Y3A2	1e-39
bom001no-CL787Contig1	GO:0007399	Biological_process	nervous system development	GO:0007275	Q9Y3A2	1e-39
bom001no-CL787Contig1	GO:0005634	Cellular_component	nucleus	GO:0005622	Q9Y3A2	1e-39
bom001no-CL789Contig1	GO:0007165	Biological_process	signal transduction	GO:0007154	Q13371	2e-29
bom001no-CL790Contig1	GO:0006573	Biological_process	valine metabolic process	GO:0006519	P31937	4e-93
bom001no-CL790Contig1	GO:0008442	Molecular_function	3-hydroxyisobutyrate dehydrogenase activity	GO:0016491	P31937	4e-93
bom001no-CL790Contig1	GO:0005739	Cellular_component	mitochondrion	GO:0005622	P31937	4e-93
bom001no-CL792Contig1	GO:0005762	Cellular_component	mitochondrial large ribosomal subunit	GO:0005622	Q29PG4	4e-52
bom001no-CL792Contig1	GO:0003735	Molecular_function	structural constituent of ribosome	GO:0005198	Q29PG4	4e-52
bom001no-CL792Contig1	GO:0006412	Biological_process	translation	GO:0008152	Q29PG4	4e-52
bom001no-CL797Contig1	GO:0005634	Cellular_component	nucleus	GO:0005622	Q63396	8e-16
bom001no-CL799Contig1	GO:0005682	Cellular_component	U5 snRNP	GO:0005622	P83877	1e-77
bom001no-CL802Contig1	GO:0046686	Biological_process	response to cadmium ion	GO:0050896	O48646	4e-46
bom001no-CL802Contig1	GO:0005829	Cellular_component	cytosol	GO:0005622	O48646	4e-46
bom001no-CL802Contig1	GO:0009651	Biological_process	response to salt stress	GO:0050896	O48646	4e-46
bom001no-CL802Contig1	GO:0005739	Cellular_component	mitochondrion	GO:0005622	O48646	4e-46
bom001no-CL802Contig1	GO:0005886	Cellular_component	plasma membrane	GO:0016020	O48646	4e-46
bom001no-CL802Contig1	GO:0009507	Cellular_component	chloroplast	GO:0005622	O48646	4e-46
bom001no-CL803Contig1	GO:0016020	Cellular_component	membrane	GO:0016020	Q63564	2e-10
bom001no-CL803Contig1	GO:0008021	Cellular_component	synaptic vesicle	GO:0005622	Q63564	2e-10
bom001no-CL803Contig1	GO:0001504	Biological_process	neurotransmitter uptake	GO:0007154	Q63564	2e-10
bom001no-CL805Contig1	GO:0003923	Molecular_function	GPI-anchor transamidase activity	GO:0003824	Q8T4E1	1e-130
bom001no-CL805Contig1	GO:0042765	Cellular_component	GPI-anchor transamidase complex	GO:0016020	Q8T4E1	1e-130
bom001no-CL808Contig1	GO:0009612	Biological_process	response to mechanical stimulus	GO:0050896	P10735	9e-39
bom001no-CL808Contig1	GO:0008049	Biological_process	male courtship behavior	GO:0007610	P10735	9e-39
bom001no-CL808Contig1	GO:0007638	Biological_process	mechanosensory behavior	GO:0007610	P10735	9e-39
bom001no-CL808Contig1	GO:0007619	Biological_process	courtship behavior	GO:0007610	P10735	9e-39
bom001no-CL808Contig1	GO:0050910	Biological_process	detection of mechanical stimulus involved in sensory perception of sound	GO:0050896	P10735	9e-39
bom001no-CL808Contig1	GO:0007605	Biological_process	sensory perception of sound	NA	P10735	9e-39
bom001no-CL809Contig1	GO:0016226	Biological_process	iron-sulfur cluster assembly	GO:0008152	Q16T79	6e-96
bom001no-CL809Contig1	GO:0005829	Cellular_component	cytosol	GO:0005622	Q16T79	6e-96
bom001no-CL809Contig1	GO:0051536	Molecular_function	iron-sulfur cluster binding	GO:0005488	Q16T79	6e-96
bom001no-CL811Contig1	GO:0005783	Cellular_component	endoplasmic reticulum	GO:0005622	P54399	1e-166
bom001no-CL811Contig1	GO:0005737	Cellular_component	cytoplasm	GO:0005622	P54399	1e-166
bom001no-CL811Contig1	GO:0005811	Cellular_component	lipid particle	GO:0005622	P54399	1e-166
bom001no-CL812Contig1	GO:0005515	Molecular_function	protein binding	GO:0005488	Q24320	2e-38
bom001no-CL816Contig1	GO:0000003	Biological_process	reproduction	NA	Q09522	3e-66
bom001no-CL816Contig1	GO:0040010	Biological_process	positive regulation of growth rate	GO:0050789	Q09522	3e-66
bom001no-CL816Contig1	GO:0009792	Biological_process	embryonic development ending in birth or egg hatching	GO:0007275	Q09522	3e-66
bom001no-CL816Contig1	GO:0040035	Biological_process	hermaphrodite genitalia development	GO:0007275	Q09522	3e-66
bom001no-CL816Contig1	GO:0040007	Biological_process	growth	NA	Q09522	3e-66
bom001no-CL816Contig1	GO:0002119	Biological_process	nematode larval development	GO:0007275	Q09522	3e-66
bom001no-CL820Contig1	GO:0005829	Cellular_component	cytosol	GO:0005622	Q76PD3	2e-39
bom001no-CL820Contig1	GO:0005634	Cellular_component	nucleus	GO:0005622	Q76PD3	2e-39
bom001no-CL821Contig1	GO:0005515	Molecular_function	protein binding	GO:0005488	Q9W0P5	2e-77
bom001no-CL821Contig1	GO:0042802	Molecular_function	identical protein binding	GO:0005488	Q9W0P5	2e-77
bom001no-CL828Contig1	GO:0006826	Biological_process	iron ion transport	GO:0006810	Q99JR1	3e-80
bom001no-CL828Contig1	GO:0005743	Cellular_component	mitochondrial inner membrane	GO:0016020	Q99JR1	3e-80
bom001no-CL828Contig1	GO:0005739	Cellular_component	mitochondrion	GO:0005622	Q99JR1	3e-80
[truncated: 12,386 more rows]
