# Supplementary material for: Analysis of a normalised expressed sequence tag (EST) library from a key pollinator, the bumblebee Bombus terrestris
Source: BMC Genomics. 2010 Feb 15;11:110. doi: 10.1186/1471-2164-11-110 (PMC2838840; doi:10.1186/1471-2164-11-110)
Supplement: Additional file 5 — Presence and identity of "best-hits" in paired BLASTX comparisons (cutoff = 1e-05) of the unique Bombus terrestris sequences against proteins from each of Apis mellifera, Nasonia vitripennis, Tribolium castaneum and Drosophila melanogaster. [file 1471-2164-11-110-S5.XLS]

## Sheet: est_apis.txt
Project_identifier	Hit_in_A.mellifera	Apis_Besthit_Genbank_Accession	Apis_Besthit_significance	Hit_in_N.vitripennis	Nasonia_Besthit_Genbank_Accession	Nasonia_Besthit_significance	Hit_in_T.castaneum	Tribolium_Besthit_Genbank_Accession	Tribolium_Besthit_significance	Hit_in_D.melanogaster	Drosophila_Besthit_Flybase_Accession	Drosophila_Besthit_significance
bom001no-CL1Contig1	YES	NP_001035323	0	YES	XP_001606417	0	YES	NP_001107791	0	YES	FBpp0073352	0
bom001no-CL2Contig1	YES	XP_393443	3e-63	YES	XP_001600119	1e-121	YES	XP_975493	1e-103	YES	FBpp0084948	3e-94
bom001no-CL3Contig1	YES	XP_624715	7e-62	NO	NA	NA	YES	XP_970144	7e-24	YES	FBpp0076470	1e-26
bom001no-CL3Contig2	YES	XP_624715	1e-106	NO	NA	NA	YES	XP_970144	2e-49	YES	FBpp0076470	1e-48
bom001no-CL3Contig3	NO	NA	NA	YES	XP_001599358	4e-61	YES	XP_975968	1e-44	YES	FBpp0076469	1e-53
bom001no-CL4Contig1	YES	XP_393603	1e-68	YES	XP_001601189	3e-54	YES	XP_970884	7e-33	YES	FBpp0072767	5e-35
bom001no-CL4Contig2	YES	XP_001120160	9e-53	NO	NA	NA	YES	XP_968049	8e-11	YES	FBpp0072777	2e-12
bom001no-CL5Contig1	NO	NA	NA	NO	NA	NA	NO	NA	NA	NA	NA	NA
bom001no-CL5Contig2	NO	NA	NA	NO	NA	NA	NO	NA	NA	NA	NA	NA
bom001no-CL5Contig3	NO	NA	NA	YES	XP_001608131	1e-16	YES	XP_001814281	3e-23	NA	NA	NA
bom001no-CL5Contig4	NO	NA	NA	NO	NA	NA	NO	NA	NA	NA	NA	NA
bom001no-CL5Contig5	YES	XP_001120022	3e-14	NO	NA	NA	YES	XP_969625	3e-13	YES	FBpp0073536	4e-13
bom001no-CL5Contig6	NO	NA	NA	YES	XP_001608131	4e-26	YES	XP_001814281	3e-39	NA	NA	NA
bom001no-CL6Contig1	YES	XP_623373	1e-111	YES	XP_001604983	1e-105	YES	XP_968802	1e-96	YES	FBpp0089284	2e-97
bom001no-CL6Contig2	YES	XP_001120018	1e-124	YES	XP_001605669	3e-52	YES	XP_967798	6e-66	YES	FBpp0081322	3e-61
bom001no-CL7Contig1	YES	XP_623683	1e-92	YES	XP_001606115	5e-90	YES	XP_967918	2e-85	YES	FBpp0077742	2e-87
bom001no-CL8Contig1	YES	XP_001120447	4e-25	YES	XP_001600285	2e-27	YES	XP_001808926	4e-12	YES	FBpp0085687
bom001no-CL8Contig2	NO	NA	NA	NO	NA	NA	NO	NA	NA	NA	NA	NA
bom001no-CL8Contig3	YES	XP_394333	9e-96	YES	XP_001600020	2e-52	YES	XP_968760	3e-56	YES	FBpp0072009	3e-49
bom001no-CL9Contig1	YES	XP_001121015	2e-06	YES	XP_001601117	3e-06	YES	XP_974156	6e-10	YES	FBpp0074389	3e-07
bom001no-CL9Contig2	YES	XP_392462	3e-06	YES	XP_001602470	2e-06	YES	XP_974156	1e-10	YES	FBpp0074389	9e-09
bom001no-CL9Contig3	NO	NA	NA	YES	XP_001601117	3e-06	YES	XP_974156	6e-07	YES	FBpp0074389	3e-08
bom001no-CL10Contig1	YES	XP_392758	2e-70	YES	XP_001601783	2e-29	YES	XP_974524	2e-67	YES	FBpp0099971	2e-60
bom001no-CL11Contig1	YES	XP_395810	3e-94	YES	XP_001606253	2e-82	YES	XP_969443	5e-53	YES	FBpp0078227	5e-59
bom001no-CL11Contig2	NO	NA	NA	NO	NA	NA	YES	XP_969512	4e-09	YES	FBpp0289155	7e-08
bom001no-CL12Contig1	YES	XP_001120069	1e-64	YES	XP_001600500	8e-24	YES	XP_973073	5e-58	YES	FBpp0071427	2e-57
bom001no-CL13Contig1	YES	XP_393850	1e-82	YES	XP_001601138	4e-71	YES	XP_967136	3e-44	YES	FBpp0070369	4e-46
bom001no-CL13Contig2	YES	XP_393850	1e-79	YES	XP_001601138	2e-68	YES	XP_967136	3e-45	YES	FBpp0070369	4e-46
bom001no-CL14Contig1	YES	XP_625288	2e-74	YES	XP_001603385	5e-14	NO	NA	NA	NA	NA	NA
bom001no-CL15Contig1	YES	XP_624499	1e-71	YES	XP_001608174	2e-71	YES	XP_975889	2e-71	YES	FBpp0078649	4e-71
bom001no-CL16Contig1	YES	NP_001014430	4e-58	YES	XP_001605892	5e-65	YES	XP_973979	2e-58	YES	FBpp0088546	3e-54
bom001no-CL16Contig2	YES	NP_001014430	4e-59	YES	XP_001605892	5e-66	YES	XP_973979	2e-59	YES	FBpp0088546	3e-55
bom001no-CL16Contig3	YES	NP_001014430	2e-59	YES	XP_001605892	3e-66	YES	XP_973979	4e-60	YES	FBpp0088546	1e-55
bom001no-CL17Contig1	YES	XP_392599	6e-76	YES	XP_001608002	2e-65	YES	XP_975026	9e-66	YES	FBpp0082464	2e-63
bom001no-CL18Contig1	YES	XP_624700	1e-48	YES	XP_001599883	2e-48	YES	XP_966580	2e-48	YES	FBpp0091111	5e-48
bom001no-CL19Contig1	YES	XP_624543	6e-41	YES	XP_001606896	2e-33	YES	XP_970747	9e-24	YES	FBpp0289888	5e-18
bom001no-CL19Contig2	YES	XP_624543	2e-14	YES	XP_001606896	9e-11	YES	XP_970747	1e-06	NA	NA	NA
bom001no-CL20Contig1	YES	XP_624353	2.33e-156	YES	XP_001603938	1e-78	YES	XP_969456	1e-120	YES	FBpp0075870	1e-111
bom001no-CL20Contig2	YES	XP_624353	1e-102	YES	XP_001604204	3e-62	YES	XP_969526	6e-90	YES	FBpp0075870	1e-81
bom001no-CL21Contig1	YES	XP_623480	2e-93	YES	XP_001606767	1e-77	YES	XP_966651	2e-73	YES	FBpp0082645	3e-72
bom001no-CL22Contig1	NO	NA	NA	YES	XP_001604482	4e-28	YES	XP_966864	1e-22	YES	FBpp0079890	2e-23
bom001no-CL23Contig1	NO	NA	NA	YES	XP_001603724	6e-55	YES	XP_967369	2e-34	YES	FBpp0083564	1e-34
bom001no-CL24Contig1	NO	NA	NA	NO	NA	NA	NO	NA	NA	NA	NA	NA
bom001no-CL24Contig2	NO	NA	NA	NO	NA	NA	NO	NA	NA	NA	NA	NA
bom001no-CL24Contig3	NO	NA	NA	NO	NA	NA	NO	NA	NA	NA	NA	NA
bom001no-CL25Contig1	NO	NA	NA	NO	NA	NA	NO	NA	NA	NA	NA	NA
bom001no-CL25Contig2	NO	NA	NA	NO	NA	NA	NO	NA	NA	NA	NA	NA
bom001no-CL25Contig3	NO	NA	NA	NO	NA	NA	NO	NA	NA	NA	NA	NA
bom001no-CL25Contig4	NO	NA	NA	NO	NA	NA	NO	NA	NA	NA	NA	NA
bom001no-CL26Contig1	YES	XP_395826	1e-124	YES	XP_001602506	2e-94	YES	XP_974909	3e-88	YES	FBpp0070054	1e-79
bom001no-CL26Contig2	YES	XP_395826	4e-48	YES	XP_001602506	1e-25	YES	XP_974909	7e-22	YES	FBpp0070054	1e-18
bom001no-CL27Contig1	YES	XP_391988	1e-112	YES	XP_001601219	6e-99	YES	XP_970872	3e-86	YES	FBpp0075630	8e-78
bom001no-CL27Contig2	YES	XP_391988	1e-124	YES	XP_001601219	1e-108	YES	XP_970872	2e-92	YES	FBpp0075630	3e-82
bom001no-CL28Contig1	YES	XP_001120412	1e-33	YES	XP_001599176	1e-29	YES	XP_971814	7e-17	YES	FBpp0083857	3e-21
bom001no-CL29Contig1	YES	XP_393516	1e-113	YES	XP_001599879	1e-98	YES	XP_969127	1e-78	YES	FBpp0083801	1e-70
bom001no-CL30Contig1	YES	XP_624839	1e-107	YES	XP_001599414	2e-91	YES	XP_975597	3e-67	YES	FBpp0071535	6e-58
bom001no-CL31Contig1	YES	XP_623086	4e-78	YES	XP_001601440	8e-60	YES	XP_972057	4e-52	YES	FBpp0110168	8e-44
bom001no-CL31Contig2	YES	XP_393300	0	YES	XP_001602878	0	YES	XP_970646	0	YES	FBpp0071226	0
bom001no-CL32Contig1	YES	XP_001120008	4e-17	NO	NA	NA	NO	NA	NA	NA	NA	NA
bom001no-CL32Contig2	YES	XP_001120008	4e-17	NO	NA	NA	NO	NA	NA	NA	NA	NA
bom001no-CL33Contig1	YES	XP_001122967	8e-39	YES	XP_001600502	2e-34	YES	XP_975792	6e-20	YES	FBpp0086874	2e-16
bom001no-CL34Contig1	YES	XP_623731	1e-134	YES	XP_001599651	1e-114	YES	XP_970587	1e-109	YES	FBpp0083802	1e-103
bom001no-CL34Contig2	YES	XP_623731	1e-123	YES	XP_001599651	1e-109	YES	XP_970587	1e-104	YES	FBpp0083802	1e-102
bom001no-CL35Contig1	YES	XP_624662	2e-48	YES	XP_001599411	6e-65	YES	XP_976145	2e-52	YES	FBpp0099646	1e-42
bom001no-CL36Contig1	YES	XP_393709	1e-43	YES	XP_001606429	5e-14	NO	NA	NA	NA	NA	NA
bom001no-CL36Contig2	YES	XP_393709	1e-152	YES	XP_001606429	9e-71	YES	XP_966516	2e-42	YES	FBpp0081040	2e-17
bom001no-CL37Contig1	YES	XP_394852	4e-89	YES	XP_001603755	7e-79	YES	XP_968905	8e-64	NA	NA	NA
bom001no-CL37Contig2	YES	XP_394852	1e-139	YES	XP_001603755	1e-126	YES	XP_968905	1e-100	NA	NA	NA
bom001no-CL38Contig1	YES	XP_623566	1e-140	YES	XP_001601250	3e-96	YES	XP_969572	1e-116	YES	FBpp0085489	1e-111
bom001no-CL39Contig1	YES	XP_393723	1e-71	YES	XP_001600682	1e-111	YES	XP_971858	1e-109	YES	FBpp0074690	1e-100
bom001no-CL40Contig1	YES	XP_395092	1e-57	YES	XP_001604071	5e-54	YES	XP_967519	7e-46	YES	FBpp0088221	3e-42
bom001no-CL41Contig1	YES	XP_392967	1e-118	YES	XP_001607208	1e-107	YES	XP_975150	1e-105	YES	FBpp0083503	1e-102
bom001no-CL42Contig1	YES	XP_001121806	1e-55	YES	XP_001601024	2e-38	NO	NA	NA	NA	NA	NA
bom001no-CL42Contig2	YES	XP_001121806	7e-47	YES	XP_001601024	1e-38	YES	XP_969989	2e-12	YES	FBpp0079761	5e-06
bom001no-CL43Contig1	YES	XP_392876	8e-85	YES	XP_001602063	2e-20	YES	XP_976146	3e-35	YES	FBpp0089101	4e-31
bom001no-CL43Contig2	YES	XP_392876	3e-69	NO	NA	NA	YES	XP_967477	7e-20	YES	FBpp0089101	1e-18
bom001no-CL43Contig3	YES	XP_392876	3e-93	YES	XP_001602063	2e-23	YES	XP_976146	1e-39	YES	FBpp0089101	2e-35
bom001no-CL44Contig1	YES	XP_395052	1e-100	YES	XP_001602180	8e-61	YES	XP_971436	6e-73	YES	FBpp0083167	1e-67
bom001no-CL44Contig2	YES	XP_395052	1e-149	YES	XP_001602180	8e-97	YES	XP_971436	1e-109	YES	FBpp0083167	1e-102
bom001no-CL45Contig1	YES	XP_392212	1e-111	YES	XP_001606796	1e-74	YES	XP_974948	2e-80	YES	FBpp0078694	1e-65
bom001no-CL46Contig1	YES	XP_393559	1e-118	YES	XP_001606975	1e-115	YES	XP_966426	1e-115	YES	FBpp0078664	1e-110
bom001no-CL46Contig2	YES	XP_393559	1e-172	YES	XP_001606975	1e-168	YES	XP_966426	1e-158	YES	FBpp0078664	1e-155
bom001no-CL47Contig1	YES	NP_001011614	3e-46	YES	XP_001604598	2e-29	YES	XP_969032	1e-43	YES	FBpp0099486	4e-24
bom001no-CL48Contig1	YES	XP_001120642	1e-27	YES	XP_001604605	5e-63	YES	XP_972261	3e-33	YES	FBpp0289335	1e-23
bom001no-CL49Contig1	YES	XP_624826	1e-115	YES	XP_001600142	1e-100	YES	XP_975417	1e-84	YES	FBpp0291087	4e-65
bom001no-CL49Contig2	YES	XP_624826	1e-114	YES	XP_001600142	7e-98	YES	XP_975417	7e-85	YES	FBpp0291087	5e-65
bom001no-CL50Contig1	YES	XP_625181	6e-50	YES	XP_001607971	4e-43	YES	XP_973669	2e-06	YES	FBpp0099426	1e-15
bom001no-CL50Contig2	YES	XP_625181	1e-50	YES	XP_001607971	1e-43	YES	XP_973669	2e-06	YES	FBpp0099426	4e-16
bom001no-CL51Contig1	YES	XP_392901	9e-74	YES	XP_001606785	2e-72	YES	XP_969360	3e-73	YES	FBpp0289793	3e-67
bom001no-CL51Contig2	YES	XP_392901	4e-43	YES	XP_001606785	4e-43	YES	XP_969360	1e-42	YES	FBpp0289793	7e-40
bom001no-CL52Contig1	YES	XP_001120419	1e-111	YES	XP_001599702	1e-101	YES	XP_968395	3e-94	YES	FBpp0071087	6e-90
bom001no-CL52Contig2	YES	XP_001120419	1e-118	YES	XP_001599702	1e-110	YES	XP_968395	1e-105	YES	FBpp0071087	1e-96
bom001no-CL52Contig3	NO	NA	NA	NO	NA	NA	NO	NA	NA	NA	NA	NA
bom001no-CL53Contig1	YES	XP_624422	1e-129	YES	XP_001603376	1e-119	YES	XP_974925	5e-63	YES	FBpp0071218	8e-63
bom001no-CL54Contig1	YES	XP_624824	1e-103	YES	XP_001599316	1e-102	YES	XP_971766	1e-102	YES	FBpp0081290	1e-96
bom001no-CL54Contig2	NO	NA	NA	NO	NA	NA	NO	NA	NA	NA	NA	NA
bom001no-CL54Contig3	NO	NA	NA	NO	NA	NA	NO	NA	NA	NA	NA	NA
bom001no-CL54Contig4	NO	NA	NA	NO	NA	NA	NO	NA	NA	NA	NA	NA
bom001no-CL55Contig1	YES	XP_391975	4e-46	YES	XP_001604234	3e-87	YES	XP_971028	2e-80	YES	FBpp0071844	1e-77
bom001no-CL56Contig1	YES	XP_001121713	3e-39	YES	XP_001607983	1e-28	YES	XP_972805	6e-19	YES	FBpp0076929	3e-10
bom001no-CL57Contig1	YES	XP_393034	1e-118	YES	XP_001606902	1e-07	YES	XP_967235	1e-106	YES	FBpp0070878	5e-95
bom001no-CL58Contig1	YES	XP_393328	1e-164	YES	XP_001604632	1e-123	YES	XP_967962	9e-98	YES	FBpp0078891	1e-51
bom001no-CL59Contig1	YES	XP_001120819	1e-156	YES	XP_001605008	1e-134	YES	XP_973258	9e-46	YES	FBpp0087562	4e-54
bom001no-CL60Contig1	YES	XP_396472	7e-11	YES	XP_001604564	3e-11	YES	XP_001814281	9e-12	YES	FBpp0077234	2e-12
bom001no-CL61Contig1	YES	XP_624930	7e-38	YES	XP_001607534	9e-23	YES	XP_967287	4e-09	YES	FBpp0289716	1e-11
bom001no-CL62Contig1	YES	XP_001123307	5e-76	YES	XP_001600378	3e-48	YES	XP_975662	3e-45	YES	FBpp0074481	5e-40
bom001no-CL63Contig1	YES	XP_001120257	8e-34	YES	XP_001608259	5e-27	YES	XP_967239	1e-23	YES	FBpp0087730	9e-21
bom001no-CL64Contig1	YES	XP_393056	1e-63	YES	XP_001600423	7e-44	YES	XP_972413	3e-27	YES	FBpp0081848	2e-20
bom001no-CL65Contig1	YES	XP_392115	1e-113	YES	XP_001608239	1e-110	YES	XP_970112	1e-100	YES	FBpp0072144	6e-97
bom001no-CL66Contig1	YES	XP_001121111	4e-45	YES	XP_001604353	4e-29	YES	XP_001811919	5e-31	YES	FBpp0091110	6e-27
bom001no-CL67Contig1	YES	XP_001120011	4e-51	YES	XP_001606993	1e-50	YES	XP_967161	2e-49	YES	FBpp0089421	1e-47
bom001no-CL68Contig1	YES	XP_001119883	5e-54	YES	XP_001602068	1e-35	YES	XP_969274	4e-27	YES	FBpp0070666	6e-14
bom001no-CL69Contig1	YES	XP_001120846	5e-37	YES	XP_001607781	9e-17	NO	NA	NA	NA	NA	NA
bom001no-CL70Contig1	YES	XP_397553	1e-75	YES	XP_001605426	4e-66	YES	XP_969017	3e-57	YES	FBpp0071993	5e-54
bom001no-CL71Contig1	YES	XP_392285	1e-96	YES	XP_001600631	4e-74	YES	XP_970269	4e-66	YES	FBpp0073974	4e-61
bom001no-CL72Contig1	NO	NA	NA	NO	NA	NA	NO	NA	NA	NA	NA	NA
bom001no-CL72Contig2	NO	NA	NA	NO	NA	NA	NO	NA	NA	NA	NA	NA
bom001no-CL72Contig3	NO	NA	NA	NO	NA	NA	NO	NA	NA	NA	NA	NA
bom001no-CL73Contig1	YES	XP_392881	1e-130	NO	NA	NA	YES	XP_969473	5e-57	YES	FBpp0291122	3e-38
bom001no-CL74Contig1	YES	XP_001120200	7e-62	YES	XP_001603922	8e-41	YES	NP_001039289	3e-41	YES	FBpp0072073	7e-32
bom001no-CL75Contig1	YES	XP_393995	1e-131	YES	XP_001607113	2e-87	YES	XP_972387	1e-95	YES	FBpp0077868	1e-92
bom001no-CL76Contig1	YES	XP_001120350	3e-26	YES	XP_001606175	1e-24	YES	XP_966346	1e-20	YES	FBpp0075291	2e-22
bom001no-CL77Contig1	YES	XP_392963	2e-46	YES	XP_001602650	1e-36	YES	XP_967987	2e-36	YES	FBpp0079437	2e-31
bom001no-CL78Contig1	YES	XP_392032	5e-74	YES	XP_001604176	8e-45	NO	NA	NA	YES	FBpp0289681	2e-12
bom001no-CL79Contig1	YES	NP_001011604	7e-96	YES	XP_001604111	1e-89	YES	XP_967339	4e-85	YES	FBpp0099686	1e-74
bom001no-CL80Contig1	NO	NA	NA	NO	NA	NA	NO	NA	NA	NA	NA	NA
bom001no-CL80Contig2	YES	XP_393334	4e-48	YES	XP_001607303	6e-44	YES	XP_001813596	3e-36	YES	FBpp0291042	6e-36
bom001no-CL81Contig1	YES	XP_393931	0	YES	XP_001602950	0	YES	XP_969249	1e-154	YES	FBpp0291533	1e-132
bom001no-CL82Contig1	YES	XP_001120404	1e-45	YES	XP_001606297	9e-34	YES	XP_974133	3e-29	YES	FBpp0072000	5e-25
bom001no-CL82Contig2	YES	XP_001120404	8e-46	YES	XP_001606297	6e-34	YES	XP_974133	2e-29	YES	FBpp0072000	3e-25
bom001no-CL83Contig1	YES	XP_623132	1e-117	YES	XP_001602038	4e-79	YES	XP_975457	5e-62	YES	FBpp0074972	1e-55
bom001no-CL84Contig1	YES	XP_392870	1e-101	YES	XP_001606689	5e-74	YES	XP_972466	1e-57	YES	FBpp0080044	4e-49
bom001no-CL85Contig1	YES	XP_624984	8e-89	YES	XP_001604309	2e-75	YES	XP_971496	2e-52	YES	FBpp0083629	6e-51
bom001no-CL85Contig2	YES	XP_001121920	8e-65	NO	NA	NA	NO	NA	NA	YES	FBpp0083880	2e-07
bom001no-CL85Contig3	YES	XP_623527	0	YES	XP_001604655	0	YES	XP_974859	0	YES	FBpp0083906	0
bom001no-CL85Contig4	YES	XP_623527	1e-108	YES	XP_001604655	1e-107	YES	XP_974859	1e-105	YES	FBpp0083906	1e-104
bom001no-CL86Contig1	YES	XP_397261	2e-86	YES	XP_001608133	2e-83	YES	XP_971805	4e-77	YES	FBpp0088522	3e-71
bom001no-CL87Contig1	YES	XP_623636	1e-136	YES	XP_001601034	4e-27	YES	XP_971751	5e-64	YES	FBpp0073143	3e-77
bom001no-CL87Contig2	NO	NA	NA	NO	NA	NA	NO	NA	NA	NA	NA	NA
bom001no-CL88Contig1	YES	XP_625023	5e-82	YES	XP_001604026	8e-65	YES	XP_971638	3e-53	YES	FBpp0082735	1e-57
bom001no-CL89Contig1	YES	XP_392227	5e-67	YES	XP_001600264	4e-31	YES	XP_967583	8e-61	YES	FBpp0070117	1e-58
bom001no-CL90Contig1	YES	XP_393287	1e-103	YES	XP_001608130	3e-90	YES	XP_969318	7e-71	YES	FBpp0074226	1e-73
bom001no-CL91Contig1	YES	XP_395659	3e-91	YES	XP_001600020	1e-50	YES	XP_968760	4e-40	YES	FBpp0072009	7e-32
bom001no-CL92Contig1	YES	XP_001119911	6e-47	YES	XP_001605206	1e-27	YES	XP_971712	5e-32	YES	FBpp0086284	2e-20
bom001no-CL93Contig1	NO	NA	NA	NO	NA	NA	NO	NA	NA	NA	NA	NA
bom001no-CL93Contig2	NO	NA	NA	NO	NA	NA	NO	NA	NA	NA	NA	NA
bom001no-CL93Contig3	NO	NA	NA	NO	NA	NA	NO	NA	NA	NA	NA	NA
bom001no-CL94Contig1	YES	XP_623804	6e-77	YES	XP_001602029	2e-15	YES	XP_967794	2e-47	YES	FBpp0290306	2e-13
bom001no-CL94Contig2	YES	XP_623804	1e-83	YES	XP_001602029	3e-17	YES	XP_967794	4e-52	YES	FBpp0290306	3e-15
bom001no-CL94Contig3	YES	XP_396342	1e-48	YES	XP_001602029	3e-11	YES	XP_967794	4e-33	YES	FBpp0290306	2e-09
bom001no-CL95Contig1	NO	NA	NA	NO	NA	NA	NO	NA	NA	NA	NA	NA
bom001no-CL95Contig2	YES	XP_394745	6e-42	YES	XP_001605849	5e-35	YES	XP_974824	5e-30	YES	FBpp0079256	3e-26
bom001no-CL96Contig1	YES	XP_623434	3e-86	YES	XP_001607755	2e-46	YES	XP_970454	6e-36	YES	FBpp0072318	3e-30
bom001no-CL96Contig2	YES	XP_623434	8e-39	YES	XP_001607755	3e-30	YES	XP_970454	1e-17	YES	FBpp0072318	2e-20
bom001no-CL97Contig1	YES	XP_001121377	9e-59	YES	XP_001602965	6e-45	YES	XP_971695	3e-27	YES	FBpp0082657	1e-35
bom001no-CL97Contig2	YES	XP_001121377	6e-59	YES	XP_001602965	5e-45	YES	XP_971695	2e-27	YES	FBpp0082657	7e-36
bom001no-CL98Contig1	YES	XP_393453	3e-24	YES	XP_001604242	6e-22	YES	XP_973408	9e-07	NA	NA	NA
bom001no-CL98Contig2	YES	XP_393453	1e-167	YES	XP_001604242	2.33e-156	YES	XP_973408	1e-82	YES	FBpp0074486	3e-68
bom001no-CL98Contig3	NO	NA	NA	NO	NA	NA	NO	NA	NA	NA	NA	NA
bom001no-CL99Contig1	YES	XP_623997	1e-100	YES	XP_001607057	1e-100	YES	XP_973251	3e-95	YES	FBpp0083413	2e-97
bom001no-CL100Contig1	YES	XP_625158	3e-72	NO	NA	NA	YES	XP_974634	6e-34	YES	FBpp0075046	6e-18
bom001no-CL101Contig1	YES	XP_001122043	4e-54	YES	XP_001603900	1e-41	YES	XP_970632	7e-33	YES	FBpp0086905	4e-33
bom001no-CL102Contig1	YES	XP_623244	1e-109	YES	XP_001607410	1e-84	YES	XP_967547	3e-86	YES	FBpp0112436	2e-65
bom001no-CL103Contig1	YES	XP_397307	6e-69	YES	XP_001605533	2e-67	YES	XP_975558	4e-64	YES	FBpp0075764	2e-61
bom001no-CL103Contig2	YES	XP_397307	1e-108	YES	XP_001605533	1e-105	YES	XP_975558	1e-101	YES	FBpp0075764	1e-95
bom001no-CL104Contig1	YES	XP_001120847	9e-92	YES	XP_001608132	7e-69	YES	XP_969937	4e-54	YES	FBpp0072932	2e-38
bom001no-CL104Contig2	YES	XP_001120847	3e-91	YES	XP_001608132	8e-69	YES	XP_969937	4e-54	YES	FBpp0072932	2e-38
bom001no-CL105Contig1	YES	XP_396004	2e-87	NO	NA	NA	YES	XP_971209	2e-54	YES	FBpp0072404	5e-57
bom001no-CL106Contig1	YES	XP_394574	1e-162	YES	XP_001601900	1e-123	YES	XP_974615	1e-111	YES	FBpp0073139	8e-87
bom001no-CL106Contig2	YES	XP_394574	8e-63	YES	XP_001601900	1e-53	YES	XP_974615	2e-44	YES	FBpp0073139	2e-38
bom001no-CL106Contig3	YES	XP_394574	1e-148	YES	XP_001601900	1e-117	YES	XP_974615	1e-96	YES	FBpp0073139	3e-88
bom001no-CL107Contig1	YES	XP_396161	2e-88	YES	XP_001603239	3e-59	YES	XP_967766	2e-36	YES	FBpp0070953	4e-28
bom001no-CL108Contig1	YES	XP_395993	1e-106	YES	XP_001599434	1e-106	YES	NP_001034506	1e-105	YES	FBpp0070894	1e-104
bom001no-CL109Contig1	YES	XP_392941	0	YES	XP_001602032	1e-120	YES	XP_966748	2e-31	NA	NA	NA
bom001no-CL110Contig1	YES	XP_623753	2e-79	NO	NA	NA	YES	XP_975256	1e-54	YES	FBpp0071307	2e-48
bom001no-CL111Contig1	YES	XP_001119822	2e-63	YES	XP_001601740	7e-57	YES	XP_968128	7e-55	YES	FBpp0073620	3e-47
bom001no-CL112Contig1	YES	XP_395330	1e-114	YES	XP_001603507	3e-90	YES	XP_972828	9e-73	YES	FBpp0077552	1e-53
bom001no-CL112Contig2	YES	XP_395330	1e-75	YES	XP_001603507	4e-58	YES	XP_972828	4e-47	YES	FBpp0077552	6e-38
bom001no-CL113Contig1	YES	XP_395924	0	YES	XP_001607513	0	YES	XP_967875	0	YES	FBpp0084087	0
bom001no-CL113Contig2	YES	XP_395924	1e-96	YES	XP_001607513	9e-91	YES	XP_967875	3e-75	YES	FBpp0084087	2e-73
bom001no-CL114Contig1	NO	NA	NA	NO	NA	NA	NO	NA	NA	NA	NA	NA
bom001no-CL114Contig2	NO	NA	NA	NO	NA	NA	NO	NA	NA	NA	NA	NA
bom001no-CL115Contig1	YES	XP_396619	4e-70	YES	XP_001608180	2e-83	YES	XP_971764	4e-63	YES	FBpp0083003	1e-61
bom001no-CL115Contig2	YES	XP_396619	3e-80	YES	XP_001608180	7e-77	YES	XP_971764	3e-58	YES	FBpp0083003	4e-57
bom001no-CL115Contig3	YES	XP_396619	1e-100	YES	XP_001608180	2e-93	YES	XP_971764	1e-72	YES	FBpp0083003	3e-71
bom001no-CL116Contig1	NO	NA	NA	YES	XP_001608300	5e-53	YES	XP_974703	4e-24	YES	FBpp0082702	4e-12
bom001no-CL116Contig2	NO	NA	NA	YES	XP_001608300	1e-53	YES	XP_974703	1e-23	YES	FBpp0082702	2e-12
bom001no-CL117Contig1	NO	NA	NA	YES	XP_001607104	5e-10	YES	XP_972472	3e-07	YES	FBpp0081837	5e-12
bom001no-CL118Contig1	YES	XP_623672	0	YES	XP_001602691	0	YES	XP_973323	0	YES	FBpp0079992	0
bom001no-CL119Contig1	YES	XP_393054	0	YES	XP_001601197	1e-120	YES	XP_973403	7e-84	YES	FBpp0088069	3e-63
bom001no-CL120Contig1	YES	XP_393583	1e-127	YES	XP_001601425	1e-119	YES	XP_969117	1e-117	YES	FBpp0073989	1e-101
bom001no-CL121Contig1	YES	XP_392518	1e-130	YES	XP_001599537	2e-91	YES	XP_969972	1e-109	YES	FBpp0089041	2e-76
bom001no-CL122Contig1	YES	XP_623965	1e-63	NO	NA	NA	YES	XP_967804	1e-22	YES	FBpp0082812	5e-13
bom001no-CL123Contig1	YES	XP_624291	1e-132	YES	XP_001601774	4e-81	YES	XP_968192	3e-32	YES	FBpp0081591	1e-30
bom001no-CL123Contig2	YES	XP_393445	1e-102	YES	XP_001601016	1e-98	YES	XP_970797	1e-90	YES	FBpp0073595	1e-88
bom001no-CL124Contig1	YES	XP_392997	1e-104	YES	XP_001607855	3e-76	YES	XP_974273	7e-80	YES	FBpp0099824	1e-71
bom001no-CL125Contig1	YES	XP_625006	1e-128	YES	XP_001600582	1e-100	YES	XP_975577	5e-56	YES	FBpp0290166	5e-70
bom001no-CL126Contig1	YES	XP_394833	2e-89	YES	XP_001605490	3e-68	YES	XP_973457	8e-62	YES	FBpp0088954	5e-54
bom001no-CL126Contig2	YES	XP_394833	0	YES	XP_001605490	1e-177	YES	XP_973457	1e-149	YES	FBpp0088955	1e-154
bom001no-CL127Contig1	YES	XP_624282	1e-101	YES	XP_001599491	1e-80	YES	XP_968036	7e-69	YES	FBpp0081882	3e-59
bom001no-CL128Contig1	YES	XP_001120366	6e-76	YES	XP_001600679	8e-06	NO	NA	NA	YES	FBpp0081782	8e-11
bom001no-CL128Contig2	YES	XP_001120366	1e-59	NO	NA	NA	NO	NA	NA	NA	NA	NA
bom001no-CL129Contig1	YES	XP_397043	1e-81	YES	XP_001604748	8e-62	YES	XP_968297	6e-46	YES	FBpp0088438	1e-43
bom001no-CL130Contig1	YES	XP_623371	1e-121	YES	XP_001599874	1e-111	YES	XP_974502	7e-88	YES	FBpp0089374	5e-80
bom001no-CL130Contig2	YES	XP_623371	1e-172	YES	XP_001599874	1e-167	YES	XP_974502	1e-155	YES	FBpp0089374	1e-151
bom001no-CL130Contig3	YES	XP_624739	1e-113	YES	XP_001604306	1e-100	YES	XP_967309	3e-83	YES	FBpp0089374	1e-77
bom001no-CL131Contig1	YES	NP_001014993	1e-100	YES	XP_001605623	5e-97	YES	XP_966355	2e-96	YES	FBpp0087143	1e-92
bom001no-CL132Contig1	YES	XP_001120540	1e-123	YES	XP_001606386	1e-122	YES	XP_971971	6e-52	YES	FBpp0083252	1e-55
bom001no-CL133Contig1	YES	XP_395693	1e-141	YES	XP_001607561	5e-97	YES	XP_972524	2e-92	YES	FBpp0077468	5e-70
bom001no-CL133Contig2	YES	XP_395693	1e-152	YES	XP_001607561	1e-106	YES	XP_972524	1e-99	YES	FBpp0077468	2e-75
bom001no-CL134Contig1	YES	XP_624697	0	YES	XP_001607901	0	YES	XP_973643	1e-171	YES	FBpp0083687	1e-176
bom001no-CL135Contig1	YES	XP_392143	3e-59	YES	XP_001600206	9e-40	YES	XP_970042	1e-30	YES	FBpp0083174	4e-25
bom001no-CL135Contig2	YES	XP_392143	5e-92	YES	XP_001600206	3e-52	YES	XP_970042	7e-46	YES	FBpp0083174	2e-35
bom001no-CL135Contig3	YES	XP_392143	4e-53	YES	XP_001600206	5e-32	YES	XP_970042	1e-24	YES	FBpp0083174	1e-19
bom001no-CL136Contig1	YES	XP_623074	9e-58	NO	NA	NA	YES	XP_969824	1e-32	YES	FBpp0291053	4e-06
bom001no-CL136Contig2	YES	XP_623074	2e-56	NO	NA	NA	YES	XP_969824	1e-32	YES	FBpp0291053	7e-06
bom001no-CL136Contig3	YES	XP_623074	1e-57	NO	NA	NA	YES	XP_969824	1e-32	YES	FBpp0291053	5e-06
bom001no-CL137Contig1	YES	XP_623848	1e-140	YES	XP_001599717	1e-124	YES	XP_001810193	1e-117	YES	FBpp0086101	1e-100
bom001no-CL137Contig2	YES	XP_623848	1e-165	YES	XP_001599717	1e-130	YES	XP_001810193	1e-140	YES	FBpp0086101	1e-122
bom001no-CL138Contig1	YES	XP_623901	1e-104	YES	XP_001607274	4e-86	YES	XP_972465	1e-84	YES	FBpp0099513	8e-65
bom001no-CL139Contig1	YES	XP_393723	1e-110	YES	XP_001606644	1e-106	YES	XP_975225	3e-97	YES	FBpp0077029	6e-93
bom001no-CL139Contig2	YES	XP_393723	2e-51	YES	XP_001606644	7e-52	YES	XP_975225	1e-50	YES	FBpp0077029	9e-50
bom001no-CL139Contig3	YES	XP_393723	4e-92	YES	XP_001606644	7e-90	YES	XP_975225	3e-87	YES	FBpp0077029	9e-86
bom001no-CL140Contig1	YES	XP_001119900	1e-57	YES	XP_001600329	7e-50	YES	XP_967908	7e-53	YES	FBpp0071210	2e-50
bom001no-CL141Contig1	YES	XP_623252	1e-167	YES	XP_001601759	1e-148	YES	XP_970835	1e-152	YES	FBpp0084452	1e-142
bom001no-CL142Contig1	YES	XP_392760	2e-73	YES	XP_001606459	5e-59	YES	XP_968733	4e-55	YES	FBpp0082522	1e-49
bom001no-CL143Contig1	NO	NA	NA	NO	NA	NA	NO	NA	NA	NA	NA	NA
bom001no-CL143Contig2	YES	XP_393342	9e-23	NO	NA	NA	NO	NA	NA	NA	NA	NA
bom001no-CL144Contig1	YES	XP_001122200	2e-67	YES	XP_001600743	2e-13	YES	XP_970514	2e-64	YES	FBpp0075115	4e-63
bom001no-CL145Contig1	YES	XP_625238	1e-67	YES	XP_001599727	9e-31	NO	NA	NA	NA	NA	NA
bom001no-CL146Contig1	YES	XP_001122701	2e-76	YES	XP_001607138	4e-62	YES	XP_001808377	1e-37	YES	FBpp0074892	3e-14
bom001no-CL147Contig1	YES	XP_392919	2e-71	YES	XP_001605106	2e-21	YES	XP_001811380	4e-15	NA	NA	NA
bom001no-CL147Contig2	YES	XP_392919	2e-66	YES	XP_001605106	4e-23	YES	XP_001811380	8e-16	NA	NA	NA
bom001no-CL148Contig1	YES	XP_001123353	3e-75	YES	XP_001605063	4e-21	YES	XP_971757	2e-71	YES	FBpp0086769	1e-67
bom001no-CL149Contig1	YES	XP_625210	1e-150	YES	XP_001606327	1e-115	YES	XP_973224	1e-128	YES	FBpp0082120	1e-114
bom001no-CL150Contig1	YES	XP_394332	4e-90	YES	XP_001608186	2e-42	YES	XP_967654	4e-32	YES	FBpp0071753	3e-38
bom001no-CL151Contig1	YES	XP_624293	1e-166	YES	XP_001599125	1e-153	YES	XP_975782	1e-136	YES	FBpp0111813	1e-136
bom001no-CL152Contig1	YES	XP_396873	0	YES	XP_001606004	0	YES	XP_973754	1e-161	YES	FBpp0073262	1e-149
bom001no-CL153Contig1	YES	XP_623227	7e-44	YES	XP_001599647	3e-39	YES	XP_970781	1e-34	YES	FBpp0078984	1e-35
bom001no-CL153Contig2	YES	XP_623227	5e-46	YES	XP_001599647	3e-41	YES	XP_970781	9e-37	YES	FBpp0078984	8e-38
bom001no-CL154Contig1	YES	XP_001119998	3e-88	YES	XP_001604181	3e-83	YES	XP_971827	4e-10	YES	FBpp0087227	2e-75
bom001no-CL155Contig1	YES	XP_392065	6e-63	YES	XP_001607941	1e-33	YES	XP_966482	2e-31	YES	FBpp0072839	2e-27
bom001no-CL156Contig1	YES	XP_001123063	4e-83	YES	XP_001605233	9e-78	YES	XP_970311	9e-47	YES	FBpp0072691	9e-63
bom001no-CL156Contig2	YES	XP_001123063	1e-71	YES	XP_001605233	2e-67	YES	XP_970311	1e-41	YES	FBpp0072691	1e-52
bom001no-CL157Contig1	YES	XP_001121099	8e-93	YES	XP_001601979	9e-69	YES	XP_971732	4e-24	YES	FBpp0077760	1e-19
bom001no-CL157Contig2	YES	XP_001121099	1e-126	YES	XP_001601979	2e-95	YES	XP_971732	5e-40	YES	FBpp0291374	3e-36
bom001no-CL157Contig3	YES	XP_001121099	1e-91	YES	XP_001601979	1e-79	YES	XP_971732	5e-26	YES	FBpp0290947	3e-22
bom001no-CL158Contig1	YES	XP_623525	7e-42	YES	XP_001602262	2e-09	NO	NA	NA	YES	FBpp0074740	2e-08
bom001no-CL158Contig2	YES	XP_623525	8e-40	YES	XP_001602262	2e-09	NO	NA	NA	YES	FBpp0074740	7e-09
bom001no-CL159Contig1	YES	XP_393590	1e-67	YES	XP_001602654	2e-43	YES	XP_967180	7e-26	YES	FBpp0070116	2e-06
bom001no-CL159Contig2	YES	XP_393590	1e-119	YES	XP_001602654	2e-88	YES	XP_967180	8e-66	YES	FBpp0070116	2e-36
bom001no-CL160Contig1	YES	XP_392988	2e-97	NO	NA	NA	YES	XP_973115	3e-63	YES	FBpp0085166	3e-44
bom001no-CL161Contig1	YES	XP_001122056	3e-70	YES	XP_001603547	9e-64	YES	XP_970798	4e-53	YES	FBpp0075689	1e-32
bom001no-CL161Contig2	YES	XP_394467	4e-98	YES	XP_001603514	1e-88	YES	XP_970059	4e-64	YES	FBpp0075690	5e-65
bom001no-CL162Contig1	YES	XP_001120715	3e-86	YES	XP_001599587	1e-123	YES	XP_967861	1e-97	YES	FBpp0081507	3e-96
bom001no-CL162Contig2	YES	XP_001120715	9e-79	YES	XP_001599587	1e-100	YES	XP_967861	3e-80	YES	FBpp0081507	2e-67
bom001no-CL163Contig1	YES	XP_393572	1e-41	YES	XP_001600236	4e-36	YES	XP_968337	8e-31	YES	FBpp0083436	6e-21
bom001no-CL164Contig1	NO	NA	NA	NO	NA	NA	NO	NA	NA	NA	NA	NA
bom001no-CL164Contig2	NO	NA	NA	NO	NA	NA	NO	NA	NA	NA	NA	NA
bom001no-CL164Contig3	NO	NA	NA	NO	NA	NA	NO	NA	NA	NA	NA	NA
bom001no-CL165Contig1	YES	XP_001122788	1e-89	NO	NA	NA	YES	XP_974274	8e-75	YES	FBpp0083949	2e-72
bom001no-CL166Contig1	YES	XP_624508	1e-119	NO	NA	NA	YES	XP_968270	8e-63	YES	FBpp0087999	7e-51
bom001no-CL167Contig1	YES	XP_001122086	1e-52	YES	XP_001603736	2e-24	YES	XP_966970	2e-30	YES	FBpp0076648	2e-31
bom001no-CL167Contig2	YES	XP_001122086	8e-78	YES	XP_001603736	1e-34	YES	XP_966970	2e-39	YES	FBpp0076648	3e-43
bom001no-CL168Contig1	YES	XP_393267	1e-129	YES	XP_001604166	1e-112	YES	XP_967051	1e-104	YES	FBpp0271761	1e-96
bom001no-CL169Contig1	YES	XP_392162	1e-102	YES	XP_001605162	2e-86	YES	XP_970979	4e-50	YES	FBpp0086399	3e-42
bom001no-CL170Contig1	NO	NA	NA	YES	XP_001601070	4e-30	YES	XP_001811901	3e-10	NA	NA	NA
bom001no-CL170Contig2	NO	NA	NA	YES	XP_001601070	6e-41	YES	XP_001811901	3e-16	YES	FBpp0071241	2e-09
bom001no-CL170Contig3	NO	NA	NA	YES	XP_001601070	4e-41	YES	XP_001811901	2e-16	YES	FBpp0071241	1e-09
bom001no-CL171Contig1	YES	XP_397201	1e-124	YES	XP_001607503	3e-86	YES	XP_967206	2e-62	YES	FBpp0086051	2e-65
bom001no-CL172Contig1	YES	XP_001120636	2e-49	YES	XP_001603586	7e-30	NO	NA	NA	YES	FBpp0074554	3e-28
bom001no-CL173Contig1	NO	NA	NA	NO	NA	NA	NO	NA	NA	NA	NA	NA
bom001no-CL174Contig1	YES	XP_624155	2e-43	NO	NA	NA	YES	XP_971306	4e-31	YES	FBpp0110083	8e-11
bom001no-CL175Contig1	YES	XP_623800	1e-149	YES	XP_001604320	5e-08	YES	XP_966490	1e-114	YES	FBpp0073010	1e-110
bom001no-CL176Contig1	YES	XP_395869	4e-86	YES	XP_001602553	4e-74	YES	XP_969609	4e-72	YES	FBpp0072720	4e-68
bom001no-CL176Contig2	YES	XP_395869	3e-96	YES	XP_001602553	6e-60	YES	XP_969609	4e-32	YES	FBpp0072720	2e-29
bom001no-CL177Contig1	YES	XP_392983	9e-76	NO	NA	NA	YES	XP_974546	3e-34	YES	FBpp0290258	4e-34
bom001no-CL178Contig1	YES	XP_394861	1e-100	YES	XP_001607564	1e-75	YES	XP_966357	1e-63	YES	FBpp0289076	2e-56
bom001no-CL179Contig1	YES	XP_001123151	1e-105	YES	XP_001606225	1e-116	YES	XP_973546	3e-87	YES	FBpp0077017	1e-113
bom001no-CL180Contig1	YES	XP_395625	5e-95	YES	XP_001606973	1e-119	YES	XP_971779	1e-66	YES	FBpp0079066	1e-56
bom001no-CL181Contig1	YES	XP_624247	6e-81	YES	XP_001606310	7e-81	YES	XP_972156	7e-81	YES	FBpp0087110	2e-80
bom001no-CL182Contig1	YES	XP_392544	1e-113	YES	XP_001600525	2e-72	YES	XP_968923	4e-55	YES	FBpp0079542	2e-57
bom001no-CL183Contig1	YES	XP_623843	1e-141	YES	XP_001599320	1e-132	YES	XP_976064	1e-123	YES	FBpp0076145	1e-126
bom001no-CL183Contig2	YES	XP_623843	0	YES	XP_001599320	0	YES	XP_976064	0	YES	FBpp0076144	0
bom001no-CL184Contig1	YES	XP_001122564	1e-43	YES	XP_001604210	1e-109	YES	XP_970827	3e-98	YES	FBpp0082187	8e-98
bom001no-CL184Contig2	YES	XP_001122564	1e-38	YES	XP_001604210	1e-132	YES	XP_970827	1e-117	YES	FBpp0082187	1e-112
bom001no-CL185Contig1	YES	XP_624837	1e-72	YES	XP_001606096	2e-58	NO	NA	NA	YES	FBpp0113013	4e-39
bom001no-CL186Contig1	NO	NA	NA	NO	NA	NA	NO	NA	NA	NA	NA	NA
bom001no-CL187Contig1	YES	XP_392201	1e-74	YES	XP_001607360	2e-14	YES	XP_967895	1e-56	YES	FBpp0073576	3e-42
bom001no-CL188Contig1	YES	XP_624846	4e-72	YES	XP_001600168	3e-52	YES	XP_971460	8e-37	YES	FBpp0081560	1e-19
bom001no-CL188Contig2	YES	XP_624846	1e-71	YES	XP_001600168	9e-52	YES	XP_972319	2e-37	YES	FBpp0071173	2e-20
bom001no-CL189Contig1	YES	XP_623474	1e-127	YES	XP_001605095	3e-45	YES	XP_973193	8e-86	YES	FBpp0075686	2e-46
bom001no-CL190Contig1	YES	XP_625097	3e-57	YES	XP_001602106	1e-48	YES	XP_974541	3e-48	YES	FBpp0074821	4e-40
bom001no-CL191Contig1	YES	XP_395748	5e-54	YES	XP_001603058	3e-10	YES	XP_966417	4e-32	YES	FBpp0079468	8e-23
bom001no-CL191Contig2	YES	XP_395748	0	YES	XP_001599935	8e-28	YES	XP_966417	1e-153	YES	FBpp0079468	1e-119
bom001no-CL192Contig1	YES	XP_001122370	2e-74	YES	XP_001600982	6e-50	YES	XP_973169	3e-29	YES	FBpp0086426	1e-11
bom001no-CL192Contig2	YES	XP_001122370	1e-89	YES	XP_001600982	2e-58	YES	XP_973169	4e-32	YES	FBpp0086426	1e-12
bom001no-CL193Contig1	NO	NA	NA	NO	NA	NA	NO	NA	NA	NA	NA	NA
bom001no-CL193Contig2	NO	NA	NA	NO	NA	NA	NO	NA	NA	NA	NA	NA
bom001no-CL193Contig3	NO	NA	NA	NO	NA	NA	NO	NA	NA	NA	NA	NA
bom001no-CL194Contig1	YES	XP_001119858	5e-62	YES	XP_001602094	4e-15	NO	NA	NA	NA	NA	NA
bom001no-CL194Contig2	YES	XP_001119858	2e-91	YES	XP_001602094	1e-37	YES	XP_001812133	6e-12	YES	FBpp0085746	8e-12
bom001no-CL194Contig3	YES	XP_001119858	4e-70	YES	XP_001599069	9e-24	YES	XP_001812133	2e-06	YES	FBpp0289819	1e-08
bom001no-CL195Contig1	YES	XP_625044	1e-141	YES	XP_001600802	1e-106	YES	XP_973446	2e-96	YES	FBpp0112427	2e-81
bom001no-CL196Contig1	YES	XP_001121931	4e-72	YES	XP_001606017	2e-56	YES	XP_975061	2e-34	YES	FBpp0075256	7e-21
bom001no-CL197Contig1	NO	NA	NA	NO	NA	NA	NO	NA	NA	NA	NA	NA
bom001no-CL197Contig2	YES	XP_397488	1e-44	NO	NA	NA	NO	NA	NA	NA	NA	NA
bom001no-CL198Contig1	YES	XP_395824	2e-80	YES	XP_001607109	3e-80	YES	XP_975505	1e-76	YES	FBpp0079634	5e-77
bom001no-CL198Contig2	YES	XP_395824	1e-110	YES	XP_001607109	1e-110	YES	XP_975505	1e-104	YES	FBpp0079634	1e-103
bom001no-CL199Contig1	YES	XP_392231	1e-124	YES	XP_001607388	1e-06	NO	NA	NA	NA	NA	NA
bom001no-CL200Contig1	YES	XP_624227	6e-97	YES	XP_001606050	1e-84	YES	XP_970277	6e-76	YES	FBpp0112333	4e-75
bom001no-CL201Contig1	NO	NA	NA	NO	NA	NA	NO	NA	NA	NA	NA	NA
bom001no-CL201Contig2	YES	XP_396637	2e-57	YES	XP_001604232	5e-50	YES	XP_970161	7e-41	YES	FBpp0291537	1e-35
bom001no-CL202Contig1	NO	NA	NA	NO	NA	NA	NO	NA	NA	NA	NA	NA
bom001no-CL202Contig2	NO	NA	NA	NO	NA	NA	NO	NA	NA	NA	NA	NA
bom001no-CL203Contig1	YES	XP_001121569	1e-101	YES	XP_001606006	3e-76	YES	XP_974194	3e-50	YES	FBpp0070204	7e-56
bom001no-CL203Contig2	YES	XP_001121569	2e-45	YES	XP_001606006	5e-38	YES	XP_974194	2e-27	YES	FBpp0070204	7e-26
bom001no-CL204Contig1	YES	XP_393007	3e-53	YES	XP_001600202	1e-39	YES	XP_969934	2e-22	YES	FBpp0073033	4e-22
bom001no-CL204Contig2	YES	XP_393007	3e-53	YES	XP_001600202	1e-39	YES	XP_969934	3e-22	YES	FBpp0073033	4e-22
bom001no-CL204Contig3	YES	XP_393007	1e-59	YES	XP_001600202	4e-44	YES	XP_969934	2e-25	YES	FBpp0073033	2e-24
bom001no-CL205Contig1	YES	XP_624351	1e-115	YES	XP_001607772	1e-107	YES	XP_966432	4e-94	YES	FBpp0073538	1e-94
bom001no-CL205Contig2	YES	XP_624351	1e-123	YES	XP_001607772	1e-119	YES	XP_966432	1e-101	YES	FBpp0073538	6e-93
bom001no-CL206Contig1	YES	XP_393093	1e-166	YES	XP_001600339	1e-149	YES	XP_967826	1e-130	YES	FBpp0079641	1e-135
bom001no-CL207Contig1	YES	XP_624044	6e-34	YES	XP_001607360	4e-76	YES	XP_967058	1e-65	YES	FBpp0084998	4e-52
bom001no-CL208Contig1	YES	XP_394993	1e-126	YES	XP_001601321	1e-108	YES	XP_974991	6e-83	YES	FBpp0078449	1e-58
bom001no-CL209Contig1	YES	XP_001119857	2e-89	YES	XP_001605207	2e-62	YES	XP_974109	2e-58	YES	FBpp0079597	1e-44
bom001no-CL210Contig1	YES	XP_001120746	1e-57	NO	NA	NA	NO	NA	NA	NA	NA	NA
bom001no-CL211Contig1	YES	XP_624142	3e-79	YES	XP_001600890	3e-23	YES	XP_968390	5e-09	YES	FBpp0110178	1e-12
bom001no-CL212Contig1	YES	XP_624297	1e-134	YES	XP_001603498	3e-88	YES	XP_975338	1e-54	YES	FBpp0291330	4e-41
bom001no-CL213Contig1	YES	XP_393371	6e-78	YES	XP_001608247	9e-65	YES	XP_974688	1e-57	YES	FBpp0088688	8e-57
bom001no-CL214Contig1	NO	NA	NA	NO	NA	NA	NO	NA	NA	NA	NA	NA
bom001no-CL214Contig2	NO	NA	NA	YES	XP_001600282	2e-07	NO	NA	NA	NA	NA	NA
bom001no-CL214Contig3	NO	NA	NA	YES	XP_001600282	2e-06	NO	NA	NA	NA	NA	NA
bom001no-CL214Contig4	NO	NA	NA	NO	NA	NA	NO	NA	NA	NA	NA	NA
bom001no-CL215Contig1	YES	XP_001121121	4e-33	YES	XP_001603672	3e-31	YES	XP_001814174	8e-32	YES	FBpp0077252	5e-28
bom001no-CL216Contig1	YES	XP_623158	1e-134	YES	XP_001599771	2e-55	YES	XP_975905	7e-62	YES	FBpp0081445	1e-38
bom001no-CL216Contig2	YES	XP_623158	1e-112	YES	XP_001599771	5e-28	YES	XP_975905	9e-43	YES	FBpp0081445	2e-21
bom001no-CL217Contig1	YES	XP_623743	1e-157	YES	XP_001603253	1e-154	YES	XP_972389	1e-154	YES	FBpp0088021	1e-148
bom001no-CL218Contig1	YES	XP_397330	0	YES	XP_001599659	1e-166	YES	XP_972884	1e-165	YES	FBpp0088174	1e-170
bom001no-CL218Contig2	YES	XP_397330	1e-121	YES	XP_001599659	1e-110	YES	XP_972884	1e-108	YES	FBpp0088174	1e-107
bom001no-CL219Contig1	YES	XP_396130	1e-105	YES	XP_001607548	1e-80	YES	XP_001812661	1e-67	YES	FBpp0076185	1e-53
bom001no-CL220Contig1	YES	XP_396785	5e-89	YES	XP_001600945	1e-37	YES	XP_971851	4e-47	YES	FBpp0083571	5e-45
bom001no-CL221Contig1	YES	XP_395102	1e-139	YES	XP_001606062	1e-121	YES	XP_968616	1e-92	YES	FBpp0072455	6e-93
bom001no-CL221Contig2	YES	XP_395102	1e-112	YES	XP_001606062	7e-96	YES	XP_968616	3e-70	YES	FBpp0072455	4e-71
bom001no-CL222Contig1	YES	XP_395324	4e-74	YES	XP_001607501	7e-65	YES	XP_969990	4e-54	YES	FBpp0087704	2e-55
bom001no-CL223Contig1	YES	XP_396817	0	YES	XP_001605708	0	YES	XP_970053	0	YES	FBpp0075103	1e-180
bom001no-CL224Contig1	YES	XP_396907	3e-58	YES	XP_001601361	5e-55	YES	XP_975250	5e-52	YES	FBpp0079443	8e-49
bom001no-CL225Contig1	NO	NA	NA	NO	NA	NA	NO	NA	NA	NA	NA	NA
bom001no-CL225Contig2	NO	NA	NA	NO	NA	NA	NO	NA	NA	NA	NA	NA
bom001no-CL225Contig3	NO	NA	NA	NO	NA	NA	NO	NA	NA	NA	NA	NA
bom001no-CL226Contig1	YES	XP_394036	1e-57	YES	XP_001607898	2e-41	YES	XP_968885	4e-35	YES	FBpp0083142	4e-35
bom001no-CL227Contig1	YES	XP_395299	2e-80	YES	XP_001605644	3e-76	YES	XP_972120	2e-72	YES	FBpp0081820	5e-67
bom001no-CL228Contig1	YES	XP_001122224	7e-71	YES	XP_001599713	6e-66	YES	XP_001807559	2e-49	YES	FBpp0085544	7e-43
bom001no-CL229Contig1	YES	XP_392962	1e-131	YES	XP_001600152	1e-127	YES	XP_973579	1e-126	YES	FBpp0079187	1e-115
bom001no-CL230Contig1	YES	XP_001122467	1e-21	YES	XP_001606917	4e-16	YES	XP_970371	3e-12	YES	FBpp0074984	2e-13
bom001no-CL231Contig1	NO	NA	NA	NO	NA	NA	NO	NA	NA	NA	NA	NA
bom001no-CL231Contig2	NO	NA	NA	NO	NA	NA	NO	NA	NA	NA	NA	NA
bom001no-CL232Contig1	YES	XP_624943	1e-85	YES	XP_001608129	4e-82	YES	XP_968147	1e-72	YES	FBpp0088440	7e-63
bom001no-CL232Contig2	YES	XP_624943	4e-90	YES	XP_001608129	3e-86	YES	XP_968147	7e-76	YES	FBpp0088440	2e-66
bom001no-CL233Contig1	YES	XP_392553	1e-150	YES	XP_001604505	1e-115	YES	XP_969152	1e-122	YES	FBpp0085170	1e-115
bom001no-CL234Contig1	YES	XP_001122953	5e-27	YES	XP_001599856	2e-19	YES	XP_971572	1e-06	YES	FBpp0111998	3e-06
bom001no-CL235Contig1	NO	NA	NA	YES	XP_001600833	3e-57	NO	NA	NA	YES	FBpp0087122	9e-22
bom001no-CL236Contig1	YES	XP_393166	1e-103	YES	XP_001602913	2e-71	NO	NA	NA	YES	FBpp0087159	3e-32
bom001no-CL237Contig1	YES	XP_394662	1e-88	YES	XP_001600217	4e-93	YES	XP_968203	5e-79	YES	FBpp0076716	3e-79
bom001no-CL237Contig2	YES	XP_394662	5e-75	YES	XP_001600217	2e-81	YES	XP_968203	1e-64	YES	FBpp0076716	3e-71
bom001no-CL237Contig3	YES	XP_394662	1e-32	YES	XP_001600217	6e-35	YES	XP_968203	9e-25	YES	FBpp0076716	2e-27
bom001no-CL238Contig1	YES	XP_001121931	8e-16	YES	XP_001606017	6e-12	YES	XP_975061	1e-08	YES	FBpp0075256	1e-06
bom001no-CL239Contig1	YES	XP_625078	1e-150	YES	XP_001600299	1e-135	YES	XP_972721	1e-108	YES	FBpp0084907	1e-107
bom001no-CL240Contig1	YES	XP_393400	1e-153	YES	XP_001601120	1e-104	YES	XP_971380	5e-52	YES	FBpp0080535	1e-39
bom001no-CL241Contig1	YES	XP_396572	7e-74	YES	XP_001602815	2e-53	YES	XP_974352	9e-49	YES	FBpp0074104	3e-50
bom001no-CL242Contig1	YES	XP_624894	5e-95	YES	XP_001606535	1e-86	YES	XP_974045	4e-84	YES	FBpp0078756	2e-76
bom001no-CL242Contig2	YES	XP_624894	0	YES	XP_001606535	0	YES	XP_974045	0	YES	FBpp0078756	0
bom001no-CL243Contig1	YES	XP_391905	1e-153	YES	XP_001607442	1e-120	YES	XP_971003	1e-106	YES	FBpp0075382	1e-100
bom001no-CL244Contig1	YES	XP_001119897	2e-86	YES	XP_001607038	1e-77	YES	XP_966308	2e-75	YES	FBpp0074017	1e-76
bom001no-CL245Contig1	YES	XP_001122582	4e-45	NO	NA	NA	YES	XP_001813438	1e-09	YES	FBpp0080623	3e-40
bom001no-CL245Contig2	YES	XP_001122582	9e-47	NO	NA	NA	YES	XP_001813438	9e-11	YES	FBpp0080623	1e-47
bom001no-CL246Contig1	YES	XP_001123182	8e-15	YES	XP_001604415	1e-101	YES	XP_969796	2e-93	NA	NA	NA
bom001no-CL247Contig1	NO	NA	NA	NO	NA	NA	NO	NA	NA	NA	NA	NA
bom001no-CL248Contig1	YES	XP_001121743	8e-86	YES	XP_001599757	2e-66	YES	XP_970657	1e-58	YES	FBpp0291422	1e-28
bom001no-CL248Contig2	YES	XP_001121743	1e-102	YES	XP_001599757	2e-79	YES	XP_970657	3e-67	YES	FBpp0291422	6e-52
bom001no-CL249Contig1	YES	XP_623725	1e-160	YES	XP_001607865	1e-130	YES	XP_967480	1e-109	YES	FBpp0100039	1e-104
bom001no-CL250Contig1	YES	XP_391931	1e-126	YES	XP_001602347	1e-113	YES	XP_970633	6e-84	YES	FBpp0087117	2e-89
bom001no-CL250Contig2	YES	XP_391931	2e-52	YES	XP_001602347	2e-57	YES	XP_970485	1e-38	YES	FBpp0087117	8e-40
bom001no-CL251Contig1	NO	NA	NA	NO	NA	NA	NO	NA	NA	NA	NA	NA
bom001no-CL251Contig2	NO	NA	NA	NO	NA	NA	NO	NA	NA	NA	NA	NA
bom001no-CL251Contig3	NO	NA	NA	NO	NA	NA	NO	NA	NA	NA	NA	NA
bom001no-CL251Contig4	NO	NA	NA	NO	NA	NA	NO	NA	NA	NA	NA	NA
bom001no-CL252Contig1	YES	XP_624357	1e-120	YES	XP_001607801	6e-83	YES	XP_974976	5e-77	YES	FBpp0088881	5e-53
bom001no-CL253Contig1	YES	XP_393519	8e-69	YES	XP_001607968	6e-43	YES	XP_969762	5e-21	YES	FBpp0099728	1e-12
bom001no-CL254Contig1	YES	XP_395608	1e-122	YES	XP_001606497	2e-65	YES	XP_975125	5e-55	YES	FBpp0088859	8e-56
bom001no-CL255Contig1	YES	XP_392497	1e-111	YES	XP_001604167	2e-79	YES	XP_966576	2e-82	YES	FBpp0083583	1e-76
bom001no-CL256Contig1	YES	XP_394555	1e-129	YES	XP_001600296	5e-83	YES	XP_967047	7e-67	YES	FBpp0083630	9e-55
bom001no-CL257Contig1	YES	XP_001122728	5e-82	YES	XP_001601280	6e-62	YES	XP_975065	1e-43	YES	FBpp0087616	7e-26
bom001no-CL258Contig1	YES	XP_001122052	1e-109	YES	XP_001602456	4e-74	YES	XP_966459	1e-34	YES	FBpp0072449	1e-11
bom001no-CL258Contig2	YES	XP_001122052	1e-140	YES	XP_001602456	2e-98	YES	XP_966459	2e-48	YES	FBpp0072449	1e-24
bom001no-CL259Contig1	NO	NA	NA	NO	NA	NA	NO	NA	NA	NA	NA	NA
bom001no-CL260Contig1	YES	XP_396561	1e-109	YES	XP_001604962	1e-108	YES	XP_975533	1e-103	YES	FBpp0087332	1e-101
bom001no-CL261Contig1	YES	XP_623093	2e-86	YES	XP_001608155	2e-54	YES	XP_974357	3e-42	YES	FBpp0088191	5e-37
bom001no-CL261Contig2	YES	XP_623093	1e-155	YES	XP_001608155	1e-111	YES	XP_974357	2e-95	YES	FBpp0088191	7e-76
bom001no-CL262Contig1	YES	XP_001120359	1e-42	YES	XP_001603596	1e-57	YES	XP_970213	9e-46	YES	FBpp0076832	1e-34
bom001no-CL262Contig2	YES	XP_001120359	3e-45	YES	XP_001603596	1e-49	YES	XP_970213	2e-45	YES	FBpp0076832	6e-36
bom001no-CL263Contig1	YES	XP_395892	2e-22	YES	XP_001602973	8e-84	YES	XP_974276	2e-53	YES	FBpp0112171	1e-53
bom001no-CL263Contig2	YES	XP_395892	4e-16	YES	XP_001602973	4e-56	YES	XP_974276	1e-38	YES	FBpp0112171	7e-38
bom001no-CL264Contig1	YES	XP_623312	1e-105	YES	XP_001607049	4e-98	YES	XP_967940	3e-85	YES	FBpp0074792	1e-71
bom001no-CL265Contig1	NO	NA	NA	NO	NA	NA	NO	NA	NA	NA	NA	NA
bom001no-CL265Contig2	NO	NA	NA	NO	NA	NA	NO	NA	NA	NA	NA	NA
bom001no-CL265Contig3	NO	NA	NA	NO	NA	NA	NO	NA	NA	NA	NA	NA
bom001no-CL266Contig1	YES	XP_623637	1e-131	YES	XP_001600308	9e-95	YES	XP_969967	2e-99	YES	FBpp0075104	2e-73
bom001no-CL266Contig2	YES	XP_623637	1e-134	YES	XP_001600308	1e-97	YES	XP_969967	1e-113	YES	FBpp0075104	1e-103
bom001no-CL267Contig1	YES	XP_623197	0	YES	XP_001601921	1e-143	YES	XP_968281	0	YES	FBpp0079458	0
bom001no-CL268Contig1	YES	XP_624817	7e-58	YES	XP_001604065	2e-50	YES	XP_972904	5e-38	YES	FBpp0083226	1e-18
bom001no-CL269Contig1	YES	XP_623703	1e-115	YES	XP_001606469	3e-92	YES	XP_973617	4e-71	YES	FBpp0074508	2e-63
bom001no-CL270Contig1	YES	XP_623582	1e-169	YES	XP_001600751	1e-147	YES	XP_967931	1e-117	YES	FBpp0088986	1e-121
bom001no-CL271Contig1	YES	XP_393614	1e-123	YES	XP_001607539	1e-114	YES	XP_974347	1e-109	YES	FBpp0079536	3e-87
bom001no-CL272Contig1	YES	XP_001120519	5e-45	NO	NA	NA	YES	XP_976161	1e-17	YES	FBpp0072732	2e-08
bom001no-CL273Contig1	NO	NA	NA	NO	NA	NA	NO	NA	NA	NA	NA	NA
bom001no-CL273Contig2	YES	XP_623826	0	YES	XP_001601342	0	YES	XP_966495	0	YES	FBpp0082597	0
bom001no-CL274Contig1	YES	XP_001123058	7e-43	YES	XP_001599712	1e-41	YES	XP_976127	3e-42	YES	FBpp0073621	3e-38
bom001no-CL274Contig2	YES	XP_001123058	1e-42	YES	XP_001599712	2e-41	YES	XP_976127	5e-42	YES	FBpp0073621	4e-38
bom001no-CL275Contig1	YES	XP_001122332	2e-91	YES	XP_001605290	1e-58	YES	XP_968466	7e-42	YES	FBpp0291088	3e-33
bom001no-CL276Contig1	YES	XP_392601	5e-36	YES	XP_001601324	6e-36	YES	XP_972771	3e-34	YES	FBpp0072908	3e-33
bom001no-CL276Contig2	YES	XP_392601	3e-60	YES	XP_001601324	3e-60	YES	XP_972771	2e-58	YES	FBpp0072908	5e-57
bom001no-CL277Contig1	YES	XP_001120264	3e-06	YES	XP_001603051	4e-21	YES	XP_974107	1e-18	YES	FBpp0083356	6e-20
bom001no-CL277Contig2	YES	XP_001120264	6e-06	YES	XP_001603051	6e-26	YES	XP_974107	6e-27	YES	FBpp0083356	1e-25
bom001no-CL278Contig1	YES	XP_623504	6e-81	YES	XP_001599004	4e-79	YES	XP_973734	4e-71	YES	FBpp0070749	3e-66
bom001no-CL279Contig1	YES	XP_393015	1e-59	YES	XP_001605159	9e-62	YES	XP_975135	2e-42	YES	FBpp0084307	1e-44
bom001no-CL279Contig2	YES	XP_393015	3e-31	YES	XP_001605159	7e-31	YES	XP_975135	9e-24	YES	FBpp0084307	5e-23
bom001no-CL280Contig1	YES	XP_391936	0	YES	XP_001607699	0	YES	XP_966492	0	YES	FBpp0081153	0
bom001no-CL281Contig1	YES	XP_397333	1e-136	YES	XP_001603433	1e-112	YES	XP_972084	4e-74	YES	FBpp0071921	2e-53
bom001no-CL281Contig2	YES	XP_397333	1e-109	YES	XP_001603433	4e-93	YES	XP_972084	7e-56	YES	FBpp0071921	3e-37
bom001no-CL282Contig1	YES	XP_397047	2.33e-156	YES	XP_001606690	1e-61	YES	XP_972044	8e-95	YES	FBpp0076848	2e-91
bom001no-CL283Contig1	YES	XP_393561	0	YES	XP_001607198	1e-137	YES	XP_969672	1e-147	YES	FBpp0080130	1e-147
bom001no-CL283Contig2	YES	XP_393561	2e-77	YES	XP_001602098	3e-30	YES	XP_969553	5e-29	YES	FBpp0080130	2e-39
bom001no-CL284Contig1	YES	XP_394313	2e-61	YES	XP_001600150	4e-40	YES	XP_968617	1e-29	YES	FBpp0076936	2e-28
bom001no-CL285Contig1	YES	XP_623418	4e-46	YES	XP_001606977	1e-175	YES	XP_966581	1e-143	YES	FBpp0084809	1e-118
bom001no-CL286Contig1	YES	XP_001120107	8e-52	YES	XP_001607148	7e-80	YES	XP_971073	8e-77	YES	FBpp0083884	2e-75
bom001no-CL287Contig1	YES	XP_001122154	1e-33	NO	NA	NA	NO	NA	NA	NA	NA	NA
bom001no-CL288Contig1	YES	XP_001120798	2e-73	YES	XP_001603295	2e-12	YES	XP_975045	5e-31	YES	FBpp0079229	4e-29
bom001no-CL288Contig2	YES	XP_001120798	4e-73	YES	XP_001603295	4e-12	YES	XP_975045	9e-31	YES	FBpp0079229	7e-29
bom001no-CL289Contig1	YES	XP_623807	3e-69	YES	XP_001600925	1e-49	YES	XP_971212	5e-35	YES	FBpp0080943	6e-23
bom001no-CL290Contig1	YES	XP_001122588	2e-64	YES	XP_001606770	6e-43	YES	XP_973520	4e-32	YES	FBpp0088027	6e-32
bom001no-CL291Contig1	YES	XP_392564	1e-96	YES	XP_001599091	2e-95	YES	XP_970662	1e-69	YES	FBpp0078343	6e-75
bom001no-CL292Contig1	YES	XP_624063	1e-61	YES	XP_001600928	3e-59	YES	XP_971552	7e-55	YES	FBpp0083854	3e-54
bom001no-CL292Contig2	YES	XP_624063	9e-54	YES	XP_001600928	1e-35	YES	XP_971552	1e-30	YES	FBpp0083854	2e-32
bom001no-CL293Contig1	YES	XP_001119828	6e-95	YES	XP_001602817	2e-94	YES	XP_969190	9e-90	YES	FBpp0089141	3e-79
bom001no-CL294Contig1	YES	XP_001120695	5e-31	YES	XP_001604364	4e-24	NO	NA	NA	YES	FBpp0071940	5e-15
bom001no-CL295Contig1	YES	XP_394559	1e-101	YES	XP_001600714	1e-89	YES	XP_975625	1e-84	YES	FBpp0081328	8e-77
bom001no-CL296Contig1	YES	XP_001122299	1e-107	YES	XP_001606910	3e-66	YES	XP_974062	1e-52	YES	FBpp0288483	7e-33
bom001no-CL297Contig1	YES	XP_624266	3e-34	NO	NA	NA	NO	NA	NA	NA	NA	NA
bom001no-CL297Contig2	YES	XP_624266	1e-105	YES	XP_001605958	4e-24	YES	XP_973934	7e-21	YES	FBpp0288398	2e-20
bom001no-CL298Contig1	YES	XP_001122452	2e-58	YES	XP_001606967	4e-38	YES	XP_974439	2e-31	YES	FBpp0074887	6e-30
bom001no-CL299Contig1	YES	XP_391829	1e-51	YES	XP_001605842	4e-44	YES	NP_001034520	8e-22	YES	FBpp0081374	5e-36
bom001no-CL300Contig1	YES	XP_394814	3e-55	YES	XP_001600199	3e-76	YES	XP_970270	7e-67	YES	FBpp0071071	2e-63
bom001no-CL301Contig1	YES	XP_392995	2e-85	YES	XP_001602813	7e-79	YES	XP_971086	6e-70	YES	FBpp0078405	2e-50
bom001no-CL301Contig2	YES	XP_392995	2e-47	YES	XP_001602813	3e-41	YES	XP_971086	7e-35	YES	FBpp0078405	8e-23
bom001no-CL302Contig1	YES	XP_396098	1e-28	NO	NA	NA	NO	NA	NA	NA	NA	NA
bom001no-CL303Contig1	YES	XP_395319	1e-109	YES	XP_001600739	2e-90	YES	XP_970660	4e-84	YES	FBpp0077368	1e-67
bom001no-CL304Contig1	NO	NA	NA	YES	XP_001599813	1e-61	YES	XP_972971	1e-54	YES	FBpp0082412	1e-58
bom001no-CL305Contig1	YES	XP_396405	1e-123	YES	XP_001601450	1e-111	YES	XP_968462	9e-70	YES	FBpp0070308	4e-64
bom001no-CL306Contig1	NO	NA	NA	YES	XP_001602821	2e-60	YES	XP_972804	9e-13	YES	FBpp0071969	1e-19
bom001no-CL307Contig1	YES	XP_001120015	5e-48	YES	XP_001602336	1e-47	YES	XP_969268	1e-46	YES	FBpp0077591	1e-47
bom001no-CL307Contig2	YES	XP_001120015	6e-48	YES	XP_001602336	1e-47	YES	XP_969268	1e-46	YES	FBpp0077591	1e-47
bom001no-CL308Contig1	YES	XP_001122057	1e-31	YES	XP_001607043	1e-11	YES	XP_967720	1e-09	YES	FBpp0289205	5e-07
bom001no-CL309Contig1	YES	XP_396921	1e-80	YES	XP_001607009	3e-44	YES	XP_972671	6e-36	YES	FBpp0083920	5e-36
bom001no-CL309Contig2	YES	XP_396921	8e-81	YES	XP_001607009	2e-44	YES	XP_972671	4e-36	YES	FBpp0083920	3e-36
bom001no-CL310Contig1	YES	XP_624330	1e-161	YES	XP_001607498	1e-69	YES	XP_974101	1e-122	YES	FBpp0111775	1e-119
bom001no-CL311Contig1	YES	XP_393786	1e-59	YES	XP_001605166	1e-55	YES	XP_966374	5e-37	YES	FBpp0288644	4e-40
bom001no-CL312Contig1	YES	XP_393438	1e-126	YES	XP_001605391	1e-126	YES	XP_974905	1e-120	YES	FBpp0070584	1e-118
bom001no-CL312Contig2	YES	XP_393438	1e-113	YES	XP_001605391	1e-112	YES	XP_974905	1e-107	YES	FBpp0070584	1e-106
bom001no-CL312Contig3	YES	XP_393438	7e-93	YES	XP_001605391	6e-88	YES	XP_974905	4e-88	YES	FBpp0070584	3e-84
bom001no-CL312Contig4	YES	XP_393438	1e-158	YES	XP_001605391	1e-156	YES	XP_974905	1e-148	YES	FBpp0070584	2.33e-156
bom001no-CL313Contig1	YES	XP_396701	1e-123	YES	XP_001608106	1e-104	YES	XP_972630	5e-86	YES	FBpp0073568	6e-92
bom001no-CL314Contig1	YES	XP_397233	1e-102	YES	XP_001606645	2e-79	NO	NA	NA	YES	FBpp0087398	3e-58
bom001no-CL315Contig1	YES	XP_393321	1e-94	YES	XP_001601920	2e-94	YES	XP_973571	6e-92	YES	FBpp0086400	2e-60
bom001no-CL316Contig1	YES	XP_393223	0	YES	XP_001600522	6e-69	YES	XP_972979	1e-132	YES	FBpp0071303	1e-105
bom001no-CL317Contig1	YES	XP_623626	1e-61	YES	XP_001602217	8e-56	YES	XP_968953	1e-54	YES	FBpp0079607	1e-52
bom001no-CL318Contig1	YES	XP_001121424	3e-50	YES	XP_001605381	5e-72	YES	XP_970166	1e-34	YES	FBpp0075733	6e-50
bom001no-CL319Contig1	YES	XP_397017	5e-30	YES	XP_001607397	4e-18	YES	XP_970364	3e-11	YES	FBpp0075675	6e-12
bom001no-CL320Contig1	YES	XP_393482	7e-74	NO	NA	NA	YES	XP_976408	3e-26	YES	FBpp0088669	1e-15
bom001no-CL320Contig2	YES	XP_393482	3e-70	NO	NA	NA	YES	XP_976408	2e-22	YES	FBpp0088669	5e-16
bom001no-CL320Contig3	YES	XP_393482	5e-79	NO	NA	NA	YES	XP_976408	9e-31	YES	FBpp0088669	3e-16
bom001no-CL321Contig1	NO	NA	NA	NO	NA	NA	NO	NA	NA	NA	NA	NA
bom001no-CL321Contig2	NO	NA	NA	NO	NA	NA	NO	NA	NA	NA	NA	NA
bom001no-CL322Contig1	NO	NA	NA	YES	XP_001602139	7e-32	YES	XP_967256	5e-15	YES	FBpp0079964	2e-12
bom001no-CL322Contig2	NO	NA	NA	YES	XP_001599345	3e-37	YES	XP_967256	5e-20	YES	FBpp0073643	2e-16
bom001no-CL322Contig3	NO	NA	NA	YES	XP_001599297	1e-57	YES	XP_967256	6e-32	YES	FBpp0073643	1e-28
bom001no-CL323Contig1	YES	XP_623365	3e-58	YES	XP_001605117	2e-54	YES	XP_974748	3e-54	YES	FBpp0290011	8e-49
bom001no-CL324Contig1	YES	XP_001121670	6e-59	YES	XP_001603286	3e-41	NO	NA	NA	YES	FBpp0289201	5e-13
bom001no-CL325Contig1	YES	XP_624978	7e-43	YES	XP_001605872	1e-36	YES	XP_972450	2e-16	NA	NA	NA
bom001no-CL325Contig2	YES	XP_624978	4e-43	YES	XP_001605872	2e-36	YES	XP_972450	1e-17	NA	NA	NA
bom001no-CL326Contig1	YES	XP_391877	0	YES	XP_001600974	1e-180	YES	XP_968305	1e-163	YES	FBpp0075349	1e-128
bom001no-CL326Contig2	YES	XP_391877	1e-162	YES	XP_001600974	2e-96	YES	XP_968305	7e-95	YES	FBpp0075349	2e-67
bom001no-CL327Contig1	YES	XP_393351	7e-75	YES	XP_001601257	1e-15	YES	XP_967503	1e-68	YES	FBpp0085223	9e-64
bom001no-CL328Contig1	YES	XP_625221	2e-62	YES	XP_001600008	6e-53	YES	XP_973913	6e-72	YES	FBpp0086203	2e-52
bom001no-CL329Contig1	YES	XP_001121310	1e-92	YES	XP_001599018	4e-49	YES	XP_001812177	1e-29	YES	FBpp0099393	4e-17
bom001no-CL330Contig1	YES	XP_001121701	1e-49	YES	XP_001602467	4e-28	YES	XP_968235	6e-16	YES	FBpp0289802	2e-18
bom001no-CL331Contig1	YES	XP_623649	4e-69	YES	XP_001608281	3e-53	YES	XP_972333	1e-43	YES	FBpp0271718	2e-29
bom001no-CL332Contig1	YES	XP_623856	1e-77	YES	XP_001602891	8e-40	YES	XP_966879	3e-43	YES	FBpp0076172	3e-37
bom001no-CL332Contig2	YES	XP_623856	3e-62	YES	XP_001602891	3e-29	YES	XP_966879	7e-30	YES	FBpp0076172	3e-25
bom001no-CL333Contig1	NO	NA	NA	NO	NA	NA	NO	NA	NA	NA	NA	NA
bom001no-CL334Contig1	NO	NA	NA	NO	NA	NA	NO	NA	NA	NA	NA	NA
bom001no-CL335Contig1	YES	XP_392209	1e-100	YES	XP_001601434	6e-94	YES	XP_975592	3e-84	YES	FBpp0291024	3e-82
bom001no-CL336Contig1	YES	XP_395530	1e-132	YES	XP_001599393	1e-103	YES	XP_971653	1e-81	YES	FBpp0088015	5e-76
bom001no-CL337Contig1	YES	XP_393969	4e-76	YES	XP_001605072	4e-40	YES	XP_975395	4e-45	YES	FBpp0089238	2e-28
bom001no-CL338Contig1	YES	XP_393381	1e-102	YES	XP_001605203	6e-89	YES	XP_966308	2e-78	YES	FBpp0074017	1e-77
bom001no-CL339Contig1	YES	XP_001121040	5e-47	YES	XP_001600169	8e-39	YES	XP_001812022	5e-18	NA	NA	NA
bom001no-CL339Contig2	YES	XP_001121040	1e-46	YES	XP_001600169	1e-32	YES	XP_001812022	5e-18	NA	NA	NA
bom001no-CL340Contig1	YES	XP_392583	1e-09	NO	NA	NA	NO	NA	NA	NA	NA	NA
bom001no-CL340Contig2	YES	XP_392583	1e-109	YES	XP_001607572	8e-50	YES	XP_001815672	8e-14	YES	FBpp0073485	9e-10
bom001no-CL341Contig1	NO	NA	NA	YES	XP_001605408	2e-29	NO	NA	NA	NA	NA	NA
bom001no-CL342Contig1	YES	XP_395664	7e-59	YES	XP_001605034	4e-34	YES	XP_970445	5e-21	YES	FBpp0076732	3e-18
bom001no-CL343Contig1	YES	NP_001011578	1e-120	YES	XP_001607388	3e-77	YES	XP_971398	1e-35	NA	NA	NA
bom001no-CL344Contig1	YES	XP_395909	4e-84	YES	XP_001601355	1e-66	YES	XP_967151	2e-50	YES	FBpp0084543	5e-40
bom001no-CL344Contig2	YES	XP_395909	2e-78	YES	XP_001601355	8e-61	YES	XP_967151	1e-44	YES	FBpp0084543	5e-35
bom001no-CL345Contig1	NO	NA	NA	YES	XP_001602882	9e-35	YES	XP_975034	8e-24	YES	FBpp0074016	1e-28
bom001no-CL345Contig2	NO	NA	NA	YES	XP_001602882	3e-41	YES	XP_975034	2e-24	YES	FBpp0070190	2e-28
bom001no-CL346Contig1	YES	XP_392490	1e-163	YES	XP_001604024	1e-104	YES	XP_001813808	3e-33	YES	FBpp0088252	1e-21
bom001no-CL347Contig1	YES	XP_395356	1e-168	YES	XP_001605073	6e-78	YES	XP_972061	1e-110	YES	FBpp0076608	2e-97
bom001no-CL348Contig1	YES	XP_623922	1e-147	YES	XP_001606826	1e-147	YES	XP_971346	1e-127	YES	FBpp0079464	1e-109
bom001no-CL349Contig1	NO	NA	NA	NO	NA	NA	NO	NA	NA	NA	NA	NA
bom001no-CL349Contig2	NO	NA	NA	NO	NA	NA	NO	NA	NA	NA	NA	NA
bom001no-CL350Contig1	YES	XP_392785	8e-94	YES	XP_001606891	2e-82	YES	XP_974589	9e-75	YES	FBpp0088029	2e-71
bom001no-CL351Contig1	YES	XP_001120529	9e-25	YES	XP_001606498	5e-24	YES	XP_973962	8e-22	YES	FBpp0087347	4e-20
bom001no-CL352Contig1	YES	XP_397174	1e-104	YES	XP_001603921	3e-59	YES	XP_974159	5e-41	YES	FBpp0083729	9e-16
bom001no-CL353Contig1	YES	XP_624181	1e-142	YES	XP_001606318	5e-83	YES	XP_968162	3e-13	YES	FBpp0071729	2e-14
bom001no-CL353Contig2	YES	XP_624181	1e-81	YES	XP_001606318	8e-48	NO	NA	NA	NA	NA	NA
bom001no-CL354Contig1	YES	XP_396615	1e-104	YES	XP_001607638	8e-72	YES	XP_975650	7e-55	YES	FBpp0290813	5e-52
bom001no-CL355Contig1	YES	XP_001120423	7e-34	YES	XP_001600679	7e-06	NO	NA	NA	YES	FBpp0081784	3e-09
bom001no-CL356Contig1	YES	XP_624340	1e-127	YES	XP_001607373	1e-148	YES	XP_975007	1e-138	YES	FBpp0078778	1e-132
bom001no-CL357Contig1	NO	NA	NA	NO	NA	NA	NO	NA	NA	NA	NA	NA
bom001no-CL357Contig2	YES	XP_623974	4e-07	NO	NA	NA	NO	NA	NA	NA	NA	NA
bom001no-CL358Contig1	YES	XP_392935	3e-45	YES	XP_001608008	1e-14	YES	XP_974674	2e-14	YES	FBpp0078731	4e-15
bom001no-CL358Contig2	YES	XP_392935	1e-116	YES	XP_001608008	7e-78	YES	XP_974674	5e-79	YES	FBpp0078731	2e-73
bom001no-CL359Contig1	YES	XP_001121507	9e-65	YES	XP_001601564	4e-08	YES	XP_001812516	1e-12	YES	FBpp0072039	1e-11
bom001no-CL359Contig2	YES	XP_001121507	4e-65	YES	XP_001605038	4e-08	YES	XP_001812516	3e-13	YES	FBpp0072039	7e-13
bom001no-CL360Contig1	YES	XP_001122706	5e-29	YES	XP_001607037	5e-41	YES	XP_966810	1e-22	YES	FBpp0078489	1e-20
bom001no-CL360Contig2	NO	NA	NA	YES	XP_001607037	1e-08	NO	NA	NA	NA	NA	NA
bom001no-CL361Contig1	YES	XP_623194	1e-101	YES	XP_001603243	9e-90	YES	XP_969591	1e-79	YES	FBpp0079979	2e-73
bom001no-CL362Contig1	NO	NA	NA	NO	NA	NA	NO	NA	NA	NA	NA	NA
bom001no-CL362Contig2	NO	NA	NA	NO	NA	NA	NO	NA	NA	NA	NA	NA
bom001no-CL363Contig1	YES	XP_001121045	1e-78	YES	XP_001606632	2e-45	NO	NA	NA	YES	FBpp0085407	2e-22
bom001no-CL364Contig1	YES	XP_001122195	1e-101	YES	XP_001599426	2e-41	YES	XP_001807691	2e-42	YES	FBpp0075270	2e-40
bom001no-CL364Contig2	YES	XP_001122195	8e-85	YES	XP_001599426	3e-34	YES	XP_001807691	3e-36	YES	FBpp0075270	2e-33
bom001no-CL365Contig1	YES	XP_391823	1e-57	YES	XP_001606272	4e-56	YES	XP_976104	4e-55	YES	FBpp0080446	1e-52
bom001no-CL366Contig1	YES	XP_623668	1e-126	YES	XP_001604593	1e-114	YES	XP_001811120	1e-103	YES	FBpp0076649	1e-90
bom001no-CL367Contig1	YES	XP_393466	1e-109	YES	XP_001605975	3e-76	YES	XP_974756	3e-73	YES	FBpp0290663	3e-68
bom001no-CL368Contig1	YES	XP_623635	7e-71	YES	XP_001601651	1e-97	NO	NA	NA	YES	FBpp0083015	2e-17
bom001no-CL368Contig2	YES	XP_623635	1e-71	YES	XP_001601651	2e-69	NO	NA	NA	YES	FBpp0083015	7e-14
bom001no-CL369Contig1	YES	XP_001122335	2e-51	YES	XP_001602363	3e-32	YES	XP_001807432	2e-06	YES	FBpp0072281	5e-09
bom001no-CL369Contig2	NO	NA	NA	NO	NA	NA	NO	NA	NA	NA	NA	NA
bom001no-CL370Contig1	YES	XP_001120574	1e-119	NO	NA	NA	NO	NA	NA	YES	FBpp0079593	5e-07
bom001no-CL371Contig1	YES	XP_623677	4e-36	YES	XP_001601351	9e-20	NO	NA	NA	NA	NA	NA
bom001no-CL371Contig2	YES	XP_623677	2e-97	YES	XP_001601351	2e-68	NO	NA	NA	NA	NA	NA
bom001no-CL372Contig1	YES	XP_395045	1e-104	YES	XP_001599248	1e-100	YES	XP_973092	2e-78	YES	FBpp0086599	1e-73
bom001no-CL373Contig1	YES	XP_392592	2e-79	YES	XP_001605056	3e-58	YES	XP_971111	9e-34	YES	FBpp0289517	3e-34
bom001no-CL374Contig1	NO	NA	NA	YES	XP_001599107	1e-37	NO	NA	NA	NA	NA	NA
bom001no-CL375Contig1	YES	XP_624068	2e-94	YES	XP_001608153	7e-57	NO	NA	NA	YES	FBpp0071275	2e-17
bom001no-CL375Contig2	YES	XP_624068	8e-91	YES	XP_001608153	2e-52	NO	NA	NA	YES	FBpp0071275	3e-13
bom001no-CL375Contig3	YES	XP_624068	3e-93	YES	XP_001608153	6e-56	NO	NA	NA	YES	FBpp0071275	1e-16
bom001no-CL376Contig1	YES	XP_001121529	1e-50	YES	XP_001604326	4e-39	YES	XP_972603	6e-38	YES	FBpp0080329	6e-32
bom001no-CL377Contig1	YES	XP_393468	1e-113	YES	XP_001600736	2e-98	YES	XP_967917	1e-75	YES	FBpp0080490	6e-67
bom001no-CL377Contig2	NO	NA	NA	NO	NA	NA	NO	NA	NA	NA	NA	NA
bom001no-CL378Contig1	YES	XP_624076	2e-57	YES	XP_001607354	5e-57	YES	XP_966312	2e-44	YES	FBpp0084988	3e-39
bom001no-CL379Contig1	YES	XP_393504	1e-109	YES	XP_001600692	4e-92	YES	XP_972504	2e-66	YES	FBpp0072703	2e-57
bom001no-CL380Contig1	YES	XP_625157	8e-48	YES	XP_001607385	3e-96	YES	XP_971032	3e-92	YES	FBpp0110481	1e-91
bom001no-CL381Contig1	YES	XP_624111	0	YES	XP_001607273	1e-159	YES	XP_972738	1e-122	YES	FBpp0085260	2e-99
bom001no-CL382Contig1	YES	XP_001120476	4e-31	NO	NA	NA	YES	XP_970579	3e-12	YES	FBpp0289266	4e-11
bom001no-CL383Contig1	YES	XP_392005	6e-88	YES	XP_001607591	6e-69	YES	XP_972586	2e-49	YES	FBpp0073458	1e-35
bom001no-CL383Contig2	YES	XP_392005	3e-76	YES	XP_001607591	1e-58	YES	XP_972586	2e-40	YES	FBpp0073458	3e-29
bom001no-CL384Contig1	YES	XP_001122736	1e-91	YES	XP_001608253	1e-79	YES	XP_969955	1e-46	YES	FBpp0074237	6e-50
bom001no-CL384Contig2	YES	XP_001122736	4e-91	YES	XP_001608253	2e-74	YES	XP_969955	3e-43	YES	FBpp0074237	2e-47
bom001no-CL385Contig1	YES	XP_001122345	1e-64	YES	XP_001607323	1e-69	YES	XP_975853	4e-60	YES	FBpp0086896	7e-52
bom001no-CL386Contig1	YES	XP_001120811	2e-62	YES	XP_001599576	1e-44	YES	XP_972645	2e-39	YES	FBpp0076858	8e-29
bom001no-CL387Contig1	YES	XP_001122496	9e-45	YES	XP_001605904	1e-33	NO	NA	NA	YES	FBpp0088847	9e-17
bom001no-CL388Contig1	YES	XP_001121376	2e-26	YES	XP_001601213	4e-42	YES	XP_968875	3e-26	YES	FBpp0111505	9e-24
bom001no-CL389Contig1	YES	XP_001121412	4e-47	YES	XP_001603419	1e-22	YES	XP_969545	1e-15	YES	FBpp0086498	6e-07
bom001no-CL390Contig1	YES	XP_392466	1e-130	YES	XP_001600190	1e-104	YES	XP_975465	1e-86	YES	FBpp0084464	2e-74
bom001no-CL391Contig1	YES	XP_392626	4e-90	YES	XP_001605018	9e-19	YES	XP_974790	3e-77	YES	FBpp0087312	6e-71
bom001no-CL392Contig1	YES	XP_395368	1e-144	YES	XP_001607754	7e-98	YES	XP_972063	6e-60	YES	FBpp0076237	7e-47
bom001no-CL392Contig2	YES	XP_395368	9e-69	YES	XP_001607754	1e-43	YES	XP_969449	3e-23	YES	FBpp0074863	9e-26
bom001no-CL393Contig1	YES	XP_624353	1e-109	YES	XP_001604204	8e-77	YES	XP_969526	1e-112	YES	FBpp0075870	1e-105
bom001no-CL394Contig1	YES	XP_397337	1e-125	YES	XP_001600489	3e-07	YES	XP_975535	2e-89	YES	FBpp0077149	1e-84
bom001no-CL395Contig1	YES	XP_393581	1e-62	YES	XP_001607599	4e-44	YES	XP_970397	2e-21	YES	FBpp0085480	2e-18
bom001no-CL395Contig2	YES	XP_393581	4e-54	YES	XP_001607599	3e-36	YES	XP_970397	2e-19	YES	FBpp0085480	3e-16
bom001no-CL396Contig1	YES	XP_624373	1e-25	YES	XP_001601427	1e-25	YES	XP_973796	2e-21	YES	FBpp0074941	3e-16
bom001no-CL397Contig1	YES	XP_001121894	6e-66	YES	XP_001605980	2e-58	YES	XP_973654	3e-35	YES	FBpp0079162	7e-29
bom001no-CL398Contig1	YES	NP_001011591	2e-12	YES	XP_001603472	1e-06	NO	NA	NA	NA	NA	NA
bom001no-CL399Contig1	YES	XP_394153	3e-67	YES	XP_001604028	1e-55	NO	NA	NA	YES	FBpp0087004	7e-39
bom001no-CL400Contig1	YES	XP_391953	2e-51	YES	XP_001607733	1e-32	YES	XP_967683	2e-36	YES	FBpp0070301	6e-40
bom001no-CL400Contig2	YES	XP_391953	2e-34	YES	XP_001607733	1e-21	YES	XP_967683	3e-26	YES	FBpp0070301	7e-29
bom001no-CL401Contig1	YES	XP_001121897	2e-64	YES	XP_001602331	1e-106	YES	XP_972277	5e-66	YES	FBpp0083813	3e-65
bom001no-CL401Contig2	YES	XP_396046	1e-147	YES	XP_001601649	1e-133	YES	XP_969030	8e-65	YES	FBpp0086868	4e-94
bom001no-CL402Contig1	NO	NA	NA	NO	NA	NA	NO	NA	NA	NA	NA	NA
bom001no-CL402Contig2	YES	XP_623481	4e-23	YES	XP_001605310	3e-16	YES	XP_967714	4e-09	NA	NA	NA
bom001no-CL402Contig3	NO	NA	NA	NO	NA	NA	NO	NA	NA	NA	NA	NA
bom001no-CL403Contig1	YES	XP_001122903	2e-72	YES	XP_001606390	5e-56	YES	XP_001807564	1e-35	YES	FBpp0079264	2e-37
bom001no-CL403Contig2	YES	XP_001122903	1e-81	YES	XP_001606390	7e-58	YES	XP_001807564	6e-41	YES	FBpp0079264	4e-42
bom001no-CL404Contig1	YES	XP_392361	0	YES	XP_001602198	3e-39	YES	XP_966368	1e-160	YES	FBpp0112375	1e-154
bom001no-CL404Contig2	YES	XP_392361	1e-143	YES	XP_001602778	7e-28	YES	XP_966368	4e-99	YES	FBpp0112375	1e-91
bom001no-CL405Contig1	YES	XP_001120470	1e-107	YES	XP_001599342	3e-92	YES	XP_971328	5e-91	YES	FBpp0076124	9e-83
bom001no-CL406Contig1	YES	NP_001011630	2e-64	YES	XP_001608053	3e-55	YES	XP_975785	7e-39	YES	FBpp0099726	5e-40
bom001no-CL407Contig1	YES	XP_392194	7e-77	NO	NA	NA	YES	XP_970066	2e-59	YES	FBpp0088553	7e-47
bom001no-CL408Contig1	YES	XP_001120243	4e-06	NO	NA	NA	YES	XP_001811753	8e-07	YES	FBpp0288846	2e-10
bom001no-CL409Contig1	YES	XP_394745	1e-24	YES	XP_001605875	8e-33	YES	XP_974824	1e-25	YES	FBpp0076624	1e-24
bom001no-CL410Contig1	YES	XP_624302	1e-132	YES	XP_001600388	6e-73	YES	XP_972946	3e-45	YES	FBpp0088836	2e-26
bom001no-CL411Contig1	YES	XP_396320	1e-169	YES	XP_001605370	1e-134	NO	NA	NA	YES	FBpp0075952	4e-91
bom001no-CL412Contig1	YES	XP_624733	1e-128	YES	XP_001599085	2e-80	YES	XP_975131	3e-67	YES	FBpp0289088	7e-58
bom001no-CL413Contig1	YES	XP_001121433	1e-104	YES	XP_001603142	4e-31	YES	XP_973195	2e-35	YES	FBpp0289635	7e-27
bom001no-CL414Contig1	YES	XP_392845	1e-138	YES	XP_001598989	1e-117	YES	XP_974073	1e-147	YES	FBpp0078511	1e-151
bom001no-CL415Contig1	YES	XP_392078	1e-91	YES	XP_001607280	1e-86	YES	XP_967040	1e-76	YES	FBpp0083275	3e-78
bom001no-CL416Contig1	YES	XP_393671	1e-137	YES	XP_001607030	1e-132	YES	XP_967983	1e-132	YES	FBpp0072802	1e-124
bom001no-CL417Contig1	YES	XP_623750	1e-60	YES	XP_001603667	1e-51	YES	XP_972224	3e-41	YES	FBpp0079586	2e-32
bom001no-CL418Contig1	YES	XP_623106	1e-156	YES	XP_001607606	1e-149	YES	XP_975936	1e-145	YES	FBpp0078134	1e-136
bom001no-CL419Contig1	YES	XP_001119942	5e-44	YES	XP_001605118	1e-37	YES	XP_971424	5e-33	YES	FBpp0112564	1e-31
bom001no-CL420Contig1	YES	XP_393356	0	YES	XP_001599839	1e-163	YES	XP_975511	0	YES	FBpp0081324	0
bom001no-CL421Contig1	NO	NA	NA	YES	XP_001602203	1e-93	YES	XP_974497	1e-102	YES	FBpp0089133	4e-92
bom001no-CL422Contig1	YES	XP_394359	3e-65	YES	XP_001606034	1e-57	YES	XP_970540	4e-46	YES	FBpp0071767	2e-42
bom001no-CL422Contig2	YES	XP_394359	3e-66	YES	XP_001606034	8e-56	YES	XP_970540	5e-47	YES	FBpp0071767	3e-42
bom001no-CL423Contig1	YES	XP_001122326	4e-34	YES	XP_001604862	2e-18	YES	XP_967168	3e-11	YES	FBpp0077059	5e-12
bom001no-CL423Contig2	YES	XP_001122326	4e-65	YES	XP_001604862	2e-34	YES	XP_967168	2e-26	YES	FBpp0077059	1e-27
bom001no-CL424Contig1	NO	NA	NA	NO	NA	NA	NO	NA	NA	NA	NA	NA
bom001no-CL425Contig1	YES	XP_624240	1e-86	YES	XP_001605974	8e-86	YES	XP_971130	5e-85	YES	FBpp0078490	4e-84
bom001no-CL426Contig1	YES	XP_392913	3e-75	YES	XP_001608103	2e-68	YES	XP_968284	6e-65	YES	FBpp0075958	1e-56
bom001no-CL427Contig1	NO	NA	NA	NO	NA	NA	NO	NA	NA	NA	NA	NA
bom001no-CL427Contig2	NO	NA	NA	NO	NA	NA	NO	NA	NA	NA	NA	NA
bom001no-CL428Contig1	YES	XP_624792	4e-17	YES	XP_001607859	1e-49	YES	XP_975254	5e-41	YES	FBpp0073716	3e-30
bom001no-CL429Contig1	YES	XP_001121291	1e-28	YES	XP_001603602	5e-09	NO	NA	NA	NA	NA	NA
bom001no-CL430Contig1	YES	XP_001121477	3e-43	NO	NA	NA	NO	NA	NA	YES	FBpp0076792	1e-30
bom001no-CL431Contig1	YES	NP_001011592	8e-67	YES	XP_001601690	4e-39	YES	XP_967360	1e-32	YES	FBpp0085505	2e-22
bom001no-CL432Contig1	YES	XP_001119969	5e-17	YES	XP_001602780	1e-07	YES	XP_974049	2e-08	YES	FBpp0112328	2e-06
bom001no-CL433Contig1	YES	XP_001121832	4e-83	YES	XP_001602020	1e-81	NO	NA	NA	YES	FBpp0079364	1e-48
bom001no-CL434Contig1	NO	NA	NA	NO	NA	NA	NO	NA	NA	NA	NA	NA
bom001no-CL434Contig2	NO	NA	NA	NO	NA	NA	NO	NA	NA	NA	NA	NA
bom001no-CL435Contig1	YES	XP_392401	1e-166	YES	XP_001601415	7e-25	YES	XP_972368	1e-121	YES	FBpp0081800	1e-125
bom001no-CL436Contig1	YES	XP_001120958	1e-101	NO	NA	NA	YES	XP_970941	1e-80	YES	FBpp0080401	2e-68
bom001no-CL436Contig2	YES	XP_001120958	2e-83	NO	NA	NA	YES	XP_970941	2e-66	YES	FBpp0080401	7e-58
bom001no-CL437Contig1	YES	XP_001122454	2e-38	YES	XP_001601221	4e-35	YES	XP_967808	2e-35	YES	FBpp0083799	2e-20
bom001no-CL438Contig1	YES	XP_392955	1e-126	YES	XP_001599415	7e-94	YES	XP_969410	6e-73	YES	FBpp0074034	6e-83
bom001no-CL439Contig1	YES	XP_623555	1e-84	YES	XP_001608212	4e-76	YES	XP_970675	2e-59	YES	FBpp0086973	3e-57
bom001no-CL440Contig1	NO	NA	NA	NO	NA	NA	NO	NA	NA	NA	NA	NA
bom001no-CL440Contig2	YES	XP_001120963	6e-87	YES	XP_001602873	9e-53	YES	XP_975252	7e-33	YES	FBpp0076222	4e-34
bom001no-CL441Contig1	YES	XP_623370	2.33e-156	YES	XP_001600919	1e-121	YES	XP_975920	8e-95	YES	FBpp0089088	2e-95
bom001no-CL442Contig1	YES	XP_001120607	3e-46	YES	XP_001602011	6e-43	YES	XP_968589	6e-39	YES	FBpp0076756	1e-35
bom001no-CL443Contig1	YES	XP_001121333	2e-48	YES	XP_001600767	3e-20	NO	NA	NA	YES	FBpp0291478	4e-17
bom001no-CL443Contig2	YES	XP_001121333	4e-55	YES	XP_001600767	2e-25	NO	NA	NA	YES	FBpp0291478	1e-21
bom001no-CL444Contig1	YES	XP_625284	4e-37	YES	XP_001606019	2e-22	NO	NA	NA	NA	NA	NA
bom001no-CL445Contig1	YES	XP_395671	5e-80	YES	XP_001604221	7e-59	YES	XP_970633	9e-36	YES	FBpp0087100	8e-32
bom001no-CL446Contig1	YES	XP_623450	2e-71	YES	XP_001601271	3e-64	YES	XP_969571	3e-59	YES	FBpp0084968	4e-55
bom001no-CL446Contig2	YES	XP_392705	0	YES	XP_001601271	1e-178	YES	XP_969571	1e-167	YES	FBpp0084968	1e-155
bom001no-CL447Contig1	YES	XP_001120283	1e-102	YES	XP_001599783	3e-85	YES	XP_968777	2e-19	YES	FBpp0289581	3e-53
bom001no-CL447Contig2	YES	XP_001120283	8e-96	YES	XP_001599783	4e-82	YES	XP_973172	1e-19	YES	FBpp0289581	1e-51
bom001no-CL448Contig1	YES	XP_623766	1e-126	YES	XP_001603429	1e-118	YES	XP_968564	2e-77	YES	FBpp0077790	5e-95
bom001no-CL448Contig2	YES	XP_623766	0	YES	XP_001603429	1e-172	YES	XP_967038	1e-111	YES	FBpp0077790	1e-110
bom001no-CL449Contig1	YES	XP_392381	0	YES	XP_001607324	1e-178	YES	XP_973607	1e-139	YES	FBpp0078465	1e-111
bom001no-CL450Contig1	YES	XP_393027	1e-179	YES	XP_001605940	1e-126	YES	XP_971541	3e-55	YES	FBpp0099759	2e-17
bom001no-CL451Contig1	YES	XP_392702	3e-67	NO	NA	NA	NO	NA	NA	NA	NA	NA
bom001no-CL451Contig2	YES	XP_392702	2e-47	NO	NA	NA	YES	XP_001811729	1e-06	NA	NA	NA
bom001no-CL452Contig1	YES	XP_393807	1e-148	YES	XP_001606079	7e-32	YES	XP_971397	6e-56	YES	FBpp0077744	2e-40
bom001no-CL453Contig1	YES	XP_001120806	2e-20	YES	XP_001608217	3e-06	NO	NA	NA	NA	NA	NA
bom001no-CL453Contig2	YES	XP_001120806	7e-23	YES	XP_001608217	2e-06	NO	NA	NA	NA	NA	NA
bom001no-CL454Contig1	YES	XP_624763	3e-68	YES	XP_001604116	1e-18	NO	NA	NA	NA	NA	NA
bom001no-CL455Contig1	YES	XP_395303	2e-73	YES	XP_001601196	1e-117	YES	XP_967497	5e-86	YES	FBpp0086348	8e-80
bom001no-CL456Contig1	YES	XP_624255	1e-158	YES	XP_001603126	1e-107	YES	XP_975235	1e-101	YES	FBpp0077859	4e-85
bom001no-CL457Contig1	YES	XP_393875	2e-91	YES	XP_001603292	2e-80	YES	XP_967827	2e-50	YES	FBpp0291019	1e-48
bom001no-CL458Contig1	YES	XP_395927	1e-111	YES	XP_001606166	5e-08	YES	XP_970209	6e-33	YES	FBpp0082009	9e-29
bom001no-CL459Contig1	NO	NA	NA	NO	NA	NA	NO	NA	NA	NA	NA	NA
bom001no-CL459Contig2	YES	XP_001122172	4e-27	YES	XP_001604310	3e-45	YES	XP_001809209	4e-27	YES	FBpp0289485	1e-20
bom001no-CL460Contig1	YES	XP_624383	1e-62	YES	XP_001599378	3e-54	YES	XP_972062	1e-37	YES	FBpp0072896	4e-43
bom001no-CL461Contig1	YES	XP_393078	1e-137	YES	XP_001605153	1e-134	YES	XP_969497	1e-127	YES	FBpp0074486	1e-119
bom001no-CL462Contig1	YES	XP_395405	4e-67	YES	XP_001608297	2e-50	YES	XP_972313	1e-44	YES	FBpp0290701	3e-25
bom001no-CL463Contig1	YES	XP_001122972	1e-114	YES	XP_001599050	7e-78	YES	XP_973438	1e-81	YES	FBpp0077489	6e-53
bom001no-CL464Contig1	NO	NA	NA	NO	NA	NA	NO	NA	NA	NA	NA	NA
bom001no-CL464Contig2	NO	NA	NA	NO	NA	NA	NO	NA	NA	NA	NA	NA
bom001no-CL465Contig1	YES	XP_393528	1e-124	YES	XP_001607356	2e-75	YES	XP_973278	1e-55	YES	FBpp0080950	2e-69
bom001no-CL466Contig1	YES	XP_393835	2e-90	YES	XP_001600995	2e-74	YES	XP_967622	9e-35	YES	FBpp0070457	1e-30
bom001no-CL467Contig1	YES	XP_397146	1e-172	YES	XP_001606170	1e-144	YES	NP_001038094	1e-116	YES	FBpp0071463	1e-115
bom001no-CL468Contig1	YES	XP_624325	2e-72	YES	XP_001604080	3e-38	YES	XP_967727	8e-49	YES	FBpp0290840	4e-44
bom001no-CL468Contig2	YES	XP_624325	1e-109	YES	XP_001604080	2e-37	YES	XP_967727	2e-73	YES	FBpp0290840	7e-68
bom001no-CL469Contig1	YES	XP_392773	1e-157	YES	XP_001599672	1e-128	YES	XP_972280	1e-120	YES	FBpp0081276	1e-120
bom001no-CL469Contig2	YES	XP_392773	2.33e-156	YES	XP_001599672	1e-107	YES	XP_972280	6e-86	YES	FBpp0081276	2e-93
bom001no-CL470Contig1	YES	NP_001035311	3e-20	NO	NA	NA	NO	NA	NA	NA	NA	NA
bom001no-CL471Contig1	NO	NA	NA	NO	NA	NA	NO	NA	NA	NA	NA	NA
bom001no-CL472Contig1	NO	NA	NA	NO	NA	NA	NO	NA	NA	NA	NA	NA
bom001no-CL472Contig2	YES	XP_393212	2e-26	YES	XP_001603856	4e-30	YES	XP_970946	5e-10	YES	FBpp0290575	2e-09
bom001no-CL472Contig3	YES	XP_393212	1e-135	YES	XP_001603856	1e-134	YES	XP_970946	1e-98	YES	FBpp0290575	1e-86
bom001no-CL473Contig1	YES	XP_392181	6e-55	YES	XP_001600334	2e-24	YES	XP_967435	6e-23	YES	FBpp0082590	6e-23
bom001no-CL474Contig1	YES	XP_624474	1e-167	YES	XP_001606764	1e-134	YES	XP_001813540	2e-51	YES	FBpp0072695	1e-100
bom001no-CL475Contig1	NO	NA	NA	NO	NA	NA	NO	NA	NA	NA	NA	NA
bom001no-CL475Contig2	NO	NA	NA	NO	NA	NA	NO	NA	NA	NA	NA	NA
bom001no-CL475Contig3	NO	NA	NA	NO	NA	NA	NO	NA	NA	NA	NA	NA
bom001no-CL476Contig1	YES	XP_395256	1e-161	YES	XP_001608265	1e-148	YES	XP_973636	1e-106	YES	FBpp0078399	1e-118
bom001no-CL477Contig1	YES	XP_624877	1e-156	YES	XP_001605168	1e-117	YES	XP_975148	1e-81	NA	NA	NA
bom001no-CL478Contig1	YES	XP_392108	0	YES	XP_001603871	0	YES	XP_971856	0	YES	FBpp0289859	1e-165
bom001no-CL479Contig1	YES	XP_394333	7e-42	YES	XP_001600020	6e-17	YES	XP_968760	1e-17	YES	FBpp0072010	1e-15
bom001no-CL480Contig1	YES	XP_001121693	0	YES	XP_001606799	0	YES	XP_974398	0	YES	FBpp0079549	0
bom001no-CL481Contig1	YES	XP_396097	2e-98	YES	XP_001606938	1e-93	YES	XP_968825	8e-86	YES	FBpp0080117	7e-59
bom001no-CL482Contig1	YES	XP_625118	1e-77	YES	XP_001608215	4e-60	YES	XP_967211	5e-36	YES	FBpp0086072	9e-40
bom001no-CL483Contig1	YES	XP_001120985	0	YES	XP_001607300	1e-143	YES	XP_975884	8e-98	YES	FBpp0080486	2e-88
bom001no-CL484Contig1	YES	XP_396399	1e-170	YES	XP_001603792	1e-158	YES	XP_970358	1e-149	YES	FBpp0078130	1e-147
bom001no-CL485Contig1	YES	XP_624820	1e-109	YES	XP_001599726	1e-115	YES	XP_968895	2e-51	YES	FBpp0084140	4e-25
bom001no-CL486Contig1	YES	XP_001120898	1e-80	YES	XP_001599565	3e-61	YES	XP_975460	3e-46	YES	FBpp0086877	9e-37
bom001no-CL487Contig1	YES	XP_001121917	9e-08	YES	XP_001607741	1e-09	YES	XP_001810980	6e-08	YES	FBpp0290386	1e-08
bom001no-CL487Contig2	YES	XP_392687	2e-09	YES	XP_001607741	8e-12	YES	XP_001810980	1e-10	YES	FBpp0074389	2e-10
bom001no-CL488Contig1	YES	XP_393701	1e-86	NO	NA	NA	NO	NA	NA	YES	FBpp0073355	4e-34
bom001no-CL488Contig2	YES	XP_393701	1e-86	NO	NA	NA	NO	NA	NA	YES	FBpp0073355	4e-34
bom001no-CL489Contig1	YES	XP_001123234	7e-81	YES	XP_001601414	0	YES	XP_970103	1e-168	YES	FBpp0074825	0
bom001no-CL490Contig1	YES	XP_624132	1e-39	YES	XP_001603428	2e-08	YES	XP_971957	8e-08	NA	NA	NA
bom001no-CL491Contig1	YES	XP_394922	0	YES	XP_001602953	1e-145	YES	XP_970843	1e-120	YES	FBpp0088908	3e-98
bom001no-CL491Contig2	YES	XP_394922	1e-94	YES	XP_001602953	2e-72	YES	XP_970843	2e-57	YES	FBpp0088908	3e-40
bom001no-CL492Contig1	YES	XP_395851	1e-170	YES	XP_001604790	1e-156	YES	XP_971451	1e-137	YES	FBpp0085374	1e-126
bom001no-CL493Contig1	YES	XP_624308	1e-144	YES	XP_001600506	6e-37	YES	XP_969819	1e-122	YES	FBpp0080755	1e-115
bom001no-CL493Contig2	YES	XP_624308	1e-144	YES	XP_001607298	2e-35	YES	XP_969819	7e-85	YES	FBpp0099871	1e-134
bom001no-CL494Contig1	NO	NA	NA	NO	NA	NA	NO	NA	NA	NA	NA	NA
bom001no-CL495Contig1	NO	NA	NA	NO	NA	NA	NO	NA	NA	NA	NA	NA
bom001no-CL495Contig2	YES	XP_001123214	5e-54	YES	XP_001607629	3e-67	YES	XP_973172	2e-44	YES	FBpp0088286	5e-25
bom001no-CL496Contig1	YES	XP_001119981	1e-160	YES	XP_001599777	4e-91	YES	XP_001809620	2e-79	YES	FBpp0086583	5e-65
bom001no-CL497Contig1	YES	XP_001122389	1e-62	YES	XP_001607131	6e-69	YES	XP_967133	2e-24	YES	FBpp0088532	6e-27
bom001no-CL498Contig1	YES	XP_624682	1e-82	YES	XP_001605456	7e-51	YES	XP_976145	8e-45	YES	FBpp0099646	1e-37
bom001no-CL499Contig1	YES	XP_624979	1e-101	YES	XP_001604135	1e-77	YES	XP_971914	5e-71	YES	FBpp0070643	1e-58
bom001no-CL500Contig1	YES	XP_001122638	3e-33	YES	XP_001604251	4e-62	YES	XP_967044	1e-37	YES	FBpp0082916	1e-22
bom001no-CL501Contig1	YES	XP_396837	1e-108	YES	XP_001604792	1e-94	YES	XP_969070	2e-58	YES	FBpp0073490	3e-54
bom001no-CL501Contig2	NO	NA	NA	NO	NA	NA	NO	NA	NA	NA	NA	NA
bom001no-CL502Contig1	YES	XP_394551	1e-83	YES	XP_001607128	6e-72	YES	XP_970516	7e-49	YES	FBpp0076445	2e-23
bom001no-CL503Contig1	YES	XP_001123223	3e-87	YES	XP_001603316	5e-62	NO	NA	NA	YES	FBpp0070565	1e-24
bom001no-CL503Contig2	YES	XP_001122879	1e-125	YES	XP_001602425	1e-142	YES	XP_968648	1e-129	YES	FBpp0086845	1e-124
bom001no-CL504Contig1	NO	NA	NA	NO	NA	NA	NO	NA	NA	NA	NA	NA
bom001no-CL505Contig1	YES	XP_392131	2e-99	YES	XP_001607170	3e-77	YES	XP_001812598	1e-56	YES	FBpp0088009	8e-17
bom001no-CL506Contig1	YES	XP_392383	0	YES	XP_001604984	5e-87	YES	XP_973680	3e-34	YES	FBpp0289469	1e-25
bom001no-CL507Contig1	YES	XP_392000	2e-69	YES	XP_001601443	4e-44	YES	XP_975395	3e-36	YES	FBpp0089238	8e-28
bom001no-CL508Contig1	YES	XP_393092	1e-115	YES	XP_001606733	1e-111	YES	XP_970875	1e-107	YES	FBpp0289148	1e-105
bom001no-CL509Contig1	YES	XP_001119955	2e-48	YES	XP_001607129	9e-21	YES	XP_970004	1e-21	YES	FBpp0083126	4e-16
bom001no-CL510Contig1	NO	NA	NA	YES	XP_001602759	3e-36	NO	NA	NA	NA	NA	NA
bom001no-CL511Contig1	YES	XP_391843	6e-42	YES	XP_001607032	6e-91	YES	XP_973280	1e-64	YES	FBpp0072560	2e-75
bom001no-CL512Contig1	YES	XP_001121654	2e-63	YES	XP_001607805	6e-54	YES	XP_968325	1e-39	YES	FBpp0080536	8e-36
bom001no-CL513Contig1	YES	XP_001120311	1e-154	YES	XP_001601952	1e-139	YES	XP_971180	1e-95	YES	FBpp0073017	1e-107
bom001no-CL514Contig1	YES	XP_623050	1e-150	YES	XP_001599933	1e-143	YES	XP_969262	1e-138	YES	FBpp0075619	1e-129
bom001no-CL515Contig1	YES	XP_394355	1e-100	YES	XP_001603464	1e-113	YES	XP_966896	5e-65	YES	FBpp0090943	4e-65
bom001no-CL516Contig1	YES	XP_392112	1e-104	YES	XP_001607802	6e-45	YES	XP_973121	5e-34	YES	FBpp0070474	2e-30
bom001no-CL517Contig1	YES	XP_624813	6e-65	YES	XP_001604134	1e-52	YES	XP_001814003	6e-36	YES	FBpp0070282	1e-35
bom001no-CL517Contig2	YES	XP_624813	2e-50	YES	XP_001604134	1e-40	YES	XP_001814003	3e-26	YES	FBpp0070282	2e-27
bom001no-CL518Contig1	NO	NA	NA	NO	NA	NA	NO	NA	NA	NA	NA	NA
bom001no-CL519Contig1	NO	NA	NA	NO	NA	NA	NO	NA	NA	NA	NA	NA
bom001no-CL520Contig1	YES	XP_001121086	1e-56	NO	NA	NA	NO	NA	NA	YES	FBpp0080268	5e-15
bom001no-CL520Contig2	YES	XP_001121086	7e-69	NO	NA	NA	YES	XP_968463	2e-11	YES	FBpp0080268	8e-19
bom001no-CL520Contig3	YES	XP_001121086	8e-23	NO	NA	NA	NO	NA	NA	NA	NA	NA
bom001no-CL521Contig1	YES	XP_624346	8e-27	YES	XP_001600097	2e-19	YES	XP_973974	9e-17	YES	FBpp0083214	9e-12
bom001no-CL522Contig1	YES	XP_001121481	7e-68	NO	NA	NA	YES	XP_974787	4e-34	YES	FBpp0083569	2e-33
bom001no-CL523Contig1	YES	XP_395085	0	YES	XP_001604221	1e-161	YES	XP_970481	1e-108	YES	FBpp0086582	1e-101
bom001no-CL524Contig1	YES	XP_623065	1e-175	YES	XP_001602918	1e-159	YES	XP_968620	1e-148	YES	FBpp0085737	1e-129
bom001no-CL525Contig1	YES	XP_624104	0	YES	XP_001601889	1e-140	YES	XP_975811	1e-107	YES	FBpp0112964	1e-101
bom001no-CL526Contig1	YES	XP_001121959	4e-83	YES	XP_001607516	5e-74	YES	XP_974197	1e-65	YES	FBpp0078684	1e-65
bom001no-CL527Contig1	YES	XP_625194	1e-178	YES	XP_001602865	1e-159	YES	XP_973445	1e-144	YES	FBpp0083961	1e-113
bom001no-CL528Contig1	YES	XP_624910	1e-51	YES	XP_001599992	4e-48	YES	XP_975179	2e-41	YES	FBpp0075609	2e-34
bom001no-CL529Contig1	YES	XP_393573	4e-28	YES	XP_001606981	1e-27	YES	XP_976031	6e-25	YES	FBpp0081498	4e-23
bom001no-CL529Contig2	NO	NA	NA	NO	NA	NA	NO	NA	NA	NA	NA	NA
bom001no-CL529Contig3	NO	NA	NA	NO	NA	NA	NO	NA	NA	NA	NA	NA
bom001no-CL530Contig1	YES	XP_624310	4e-62	YES	XP_001605578	8e-31	YES	XP_975622	2e-33	YES	FBpp0077492	5e-35
bom001no-CL531Contig1	YES	NP_001011651	8e-72	YES	XP_001605892	3e-47	YES	XP_970615	6e-52	YES	FBpp0085438	7e-54
bom001no-CL531Contig2	YES	NP_001011651	3e-71	YES	XP_001605892	1e-46	YES	XP_970615	2e-51	YES	FBpp0085438	3e-53
bom001no-CL532Contig1	YES	XP_392903	1e-122	YES	XP_001602999	2e-98	YES	XP_970378	2e-75	YES	FBpp0070814	9e-46
bom001no-CL533Contig1	YES	XP_395533	1e-171	YES	XP_001604194	1e-140	YES	XP_967567	1e-112	YES	FBpp0083939	1e-100
bom001no-CL534Contig1	YES	XP_001120716	0	YES	XP_001606116	1e-165	YES	XP_966816	1e-135	YES	FBpp0089126	1e-117
bom001no-CL535Contig1	NO	NA	NA	NO	NA	NA	NO	NA	NA	NA	NA	NA
bom001no-CL536Contig1	YES	XP_624896	1e-116	YES	XP_001607329	1e-104	YES	XP_967899	6e-85	YES	FBpp0099517	2e-76
bom001no-CL537Contig1	YES	XP_392899	1e-169	YES	XP_001600045	1e-154	YES	XP_971630	1e-137	YES	FBpp0073291	1e-136
bom001no-CL538Contig1	YES	XP_625148	8e-91	YES	XP_001602544	2e-64	YES	XP_973123	3e-62	YES	FBpp0080409	7e-56
bom001no-CL538Contig2	YES	XP_625148	1e-77	YES	XP_001602544	4e-49	YES	XP_973123	3e-46	YES	FBpp0080409	4e-40
bom001no-CL539Contig1	YES	XP_395661	1e-63	YES	XP_001607368	1e-60	YES	XP_974728	4e-15	YES	FBpp0079871	1e-18
bom001no-CL540Contig1	YES	XP_391965	1e-175	YES	XP_001606373	1e-172	YES	XP_973047	1e-169	YES	FBpp0291080	1e-167
bom001no-CL541Contig1	YES	XP_624684	3e-72	YES	XP_001602458	3e-41	YES	XP_971951	8e-14	YES	FBpp0077629	2e-12
bom001no-CL542Contig1	YES	XP_001120690	2e-69	YES	XP_001605563	2e-42	YES	XP_975525	5e-47	YES	FBpp0086531	8e-35
bom001no-CL543Contig1	NO	NA	NA	NO	NA	NA	YES	XP_972164	9e-53	YES	FBpp0079232	1e-36
bom001no-CL544Contig1	YES	XP_623199	2e-66	YES	XP_001607146	3e-46	YES	XP_975279	1e-28	YES	FBpp0075515	7e-18
bom001no-CL544Contig2	NO	NA	NA	NO	NA	NA	NO	NA	NA	NA	NA	NA
bom001no-CL545Contig1	YES	XP_001121810	2e-68	YES	XP_001603194	3e-09	YES	XP_971675	9e-37	YES	FBpp0076155	2e-29
bom001no-CL546Contig1	YES	XP_625253	1e-62	YES	XP_001603528	1e-37	NO	NA	NA	NA	NA	NA
bom001no-CL546Contig2	YES	XP_625253	4e-60	YES	XP_001603528	1e-36	NO	NA	NA	NA	NA	NA
bom001no-CL547Contig1	YES	XP_393072	1e-104	YES	XP_001601881	1e-100	YES	XP_972023	1e-92	YES	FBpp0078331	8e-80
bom001no-CL548Contig1	YES	XP_624767	6e-80	YES	XP_001602474	1e-47	YES	XP_975784	5e-09	NA	NA	NA
bom001no-CL549Contig1	YES	XP_392956	1e-124	YES	XP_001606279	1e-128	YES	XP_969405	1e-103	YES	FBpp0077277	2e-72
bom001no-CL550Contig1	YES	XP_001121578	7e-76	YES	XP_001602968	3e-73	YES	XP_971859	1e-65	YES	FBpp0290511	6e-44
bom001no-CL551Contig1	YES	XP_397328	8e-81	YES	XP_001605189	2e-63	YES	XP_967465	8e-69	YES	FBpp0087712	1e-61
bom001no-CL552Contig1	NO	NA	NA	YES	XP_001606587	2e-84	YES	XP_001815292	1e-42	YES	FBpp0071699	3e-10
bom001no-CL553Contig1	YES	XP_392305	1e-102	YES	XP_001604411	1e-49	YES	XP_966535	4e-51	YES	FBpp0080287	3e-32
bom001no-CL553Contig2	YES	XP_392305	1e-104	YES	XP_001604411	2e-54	YES	XP_966535	4e-54	YES	FBpp0080287	5e-36
bom001no-CL554Contig1	YES	XP_624147	3e-24	YES	XP_001604231	6e-18	YES	XP_975188	4e-17	YES	FBpp0073995	2e-19
bom001no-CL555Contig1	YES	NP_001011615	1e-32	YES	XP_001607881	8e-23	NO	NA	NA	NA	NA	NA
bom001no-CL556Contig1	YES	XP_625245	9e-25	NO	NA	NA	NO	NA	NA	NA	NA	NA
bom001no-CL556Contig2	YES	XP_625245	9e-25	NO	NA	NA	NO	NA	NA	NA	NA	NA
bom001no-CL557Contig1	YES	XP_001120582	6e-77	YES	XP_001607683	2e-60	YES	XP_971417	4e-45	YES	FBpp0082803	3e-42
bom001no-CL558Contig1	YES	XP_395683	0	YES	XP_001599780	1e-82	YES	XP_969584	1e-155	YES	FBpp0076827	1e-131
bom001no-CL559Contig1	YES	XP_392811	0	YES	XP_001599066	0	YES	XP_970030	1e-173	YES	FBpp0074549	1e-167
bom001no-CL560Contig1	YES	XP_624112	0	YES	XP_001601249	2e-96	YES	XP_967844	0	YES	FBpp0290875	0
bom001no-CL561Contig1	YES	XP_624556	3e-85	YES	XP_001604153	2e-74	YES	XP_971071	2e-61	YES	FBpp0087958	8e-53
bom001no-CL561Contig2	YES	XP_624556	1e-167	YES	XP_001604153	0	YES	XP_971071	1e-179	YES	FBpp0087958	1e-172
bom001no-CL562Contig1	YES	XP_001122985	1e-147	YES	XP_001605199	1e-130	YES	XP_975196	1e-104	YES	FBpp0085619	1e-108
bom001no-CL563Contig1	YES	XP_623467	2e-25	NO	NA	NA	NO	NA	NA	NA	NA	NA
bom001no-CL563Contig2	YES	XP_623467	2e-74	NO	NA	NA	NO	NA	NA	NA	NA	NA
bom001no-CL564Contig1	YES	XP_393421	7e-49	YES	XP_001599117	3e-28	YES	XP_972139	5e-27	YES	FBpp0072247	5e-28
bom001no-CL565Contig1	NO	NA	NA	NO	NA	NA	NO	NA	NA	NA	NA	NA
bom001no-CL565Contig2	YES	XP_394187	4e-66	YES	XP_001599764	4e-35	YES	XP_973085	8e-32	YES	FBpp0084918	3e-18
bom001no-CL565Contig3	YES	XP_394187	4e-66	YES	XP_001599764	4e-35	YES	XP_973085	8e-32	YES	FBpp0084918	3e-18
bom001no-CL566Contig1	YES	XP_001120691	1e-19	YES	XP_001604693	2e-16	NO	NA	NA	NA	NA	NA
bom001no-CL567Contig1	YES	XP_624452	1e-92	YES	XP_001604675	7e-44	YES	XP_966911	1e-35	NA	NA	NA
bom001no-CL568Contig1	YES	XP_392658	2e-83	YES	XP_001607794	7e-80	YES	XP_974293	4e-75	YES	FBpp0082110	1e-73
bom001no-CL569Contig1	YES	XP_396646	1e-112	YES	XP_001604171	1e-104	YES	XP_974343	2e-86	YES	FBpp0076652	1e-74
bom001no-CL570Contig1	YES	XP_392304	2e-26	YES	XP_001603195	7e-11	NO	NA	NA	NA	NA	NA
bom001no-CL571Contig1	NO	NA	NA	NO	NA	NA	YES	XP_001806936	7e-11	NA	NA	NA
bom001no-CL572Contig1	YES	XP_623814	1e-130	YES	XP_001606736	1e-113	NO	NA	NA	YES	FBpp0080863	2e-80
bom001no-CL572Contig2	YES	XP_623814	2e-57	YES	XP_001606736	2e-52	NO	NA	NA	YES	FBpp0080863	2e-41
bom001no-CL573Contig1	YES	XP_623721	9e-93	YES	XP_001607288	7e-73	YES	XP_974201	7e-46	YES	FBpp0078415	4e-60
bom001no-CL574Contig1	YES	XP_623300	0	YES	XP_001600555	0	YES	XP_967025	0	YES	FBpp0076523	0
bom001no-CL575Contig1	YES	XP_623356	0	NO	NA	NA	YES	XP_973414	1e-122	YES	FBpp0290505	1e-110
bom001no-CL576Contig1	YES	XP_391859	4e-34	YES	XP_001605485	3e-31	YES	XP_973308	2e-24	YES	FBpp0074161	4e-25
bom001no-CL577Contig1	YES	XP_001120475	1e-65	YES	XP_001600260	3e-46	YES	XP_975157	8e-31	YES	FBpp0075967	6e-32
bom001no-CL578Contig1	YES	XP_001121891	8e-67	YES	XP_001600922	5e-59	YES	XP_001814386	1e-29	NA	NA	NA
bom001no-CL579Contig1	YES	XP_391971	2e-98	YES	XP_001605512	6e-55	YES	XP_974733	3e-44	YES	FBpp0079262	5e-17
bom001no-CL580Contig1	YES	XP_395079	1e-160	YES	XP_001600583	1e-135	YES	XP_968489	8e-52	YES	FBpp0290351	2e-43
bom001no-CL581Contig1	YES	XP_001123196	2e-59	YES	XP_001606344	0	YES	XP_970689	1e-172	YES	FBpp0082183	2e-96
bom001no-CL582Contig1	YES	XP_623444	2e-97	YES	XP_001601395	8e-92	YES	XP_975202	3e-77	YES	FBpp0289500	2e-72
bom001no-CL583Contig1	YES	XP_393294	1e-119	YES	XP_001608256	1e-114	YES	XP_968727	1e-110	YES	FBpp0082062	1e-104
bom001no-CL583Contig2	YES	XP_393294	1e-104	YES	XP_001608256	1e-99	YES	XP_968727	6e-96	YES	FBpp0082062	4e-91
bom001no-CL584Contig1	YES	XP_623934	1e-151	YES	XP_001605514	1e-117	NO	NA	NA	YES	FBpp0087476	5e-29
bom001no-CL585Contig1	YES	XP_624466	1e-102	YES	XP_001602657	2e-99	YES	XP_972899	8e-97	YES	FBpp0083213	1e-89
bom001no-CL586Contig1	YES	XP_392719	6e-86	YES	XP_001602376	7e-48	YES	XP_975560	2e-52	YES	FBpp0085549	4e-51
bom001no-CL587Contig1	YES	XP_625114	1e-128	YES	XP_001602648	1e-126	YES	XP_971117	1e-112	YES	FBpp0099920	1e-119
bom001no-CL588Contig1	YES	XP_625189	0	YES	XP_001599997	2e-99	YES	NP_001034487	1e-140	YES	FBpp0289199	1e-139
bom001no-CL589Contig1	YES	XP_625217	1e-128	YES	XP_001606389	1e-106	YES	XP_971959	2e-84	YES	FBpp0075068	4e-63
bom001no-CL590Contig1	YES	XP_001121577	2e-40	YES	XP_001603226	9e-48	NO	NA	NA	YES	FBpp0079218	8e-29
bom001no-CL591Contig1	NO	NA	NA	YES	XP_001602924	3e-35	NO	NA	NA	YES	FBpp0077802	2e-18
bom001no-CL592Contig1	YES	XP_392565	8e-93	YES	XP_001607758	2e-88	YES	XP_968042	9e-83	YES	FBpp0076602	9e-73
bom001no-CL593Contig1	YES	XP_001120251	2e-18	NO	NA	NA	NO	NA	NA	NA	NA	NA
bom001no-CL593Contig2	YES	XP_001120251	1e-18	NO	NA	NA	NO	NA	NA	NA	NA	NA
bom001no-CL593Contig3	YES	XP_001120251	3e-17	NO	NA	NA	NO	NA	NA	NA	NA	NA
bom001no-CL594Contig1	NO	NA	NA	YES	XP_001605848	7e-59	YES	XP_971308	1e-30	YES	FBpp0075968	6e-28
bom001no-CL595Contig1	YES	XP_001120730	2e-28	NO	NA	NA	NO	NA	NA	NA	NA	NA
bom001no-CL596Contig1	YES	XP_391838	0	YES	XP_001600251	2e-85	YES	XP_973425	1e-168	YES	FBpp0111773	1e-150
bom001no-CL596Contig2	YES	XP_391838	1e-104	YES	XP_001600251	3e-53	YES	XP_973425	6e-83	YES	FBpp0075027	5e-81
bom001no-CL597Contig1	YES	XP_623669	1e-98	YES	XP_001601797	2e-94	YES	XP_966678	2e-88	YES	FBpp0088452	7e-83
bom001no-CL598Contig1	YES	XP_001120471	1e-113	YES	XP_001608110	1e-97	YES	XP_971954	1e-83	YES	FBpp0074285	1e-88
bom001no-CL599Contig1	YES	XP_396259	2e-57	YES	XP_001606755	9e-48	NO	NA	NA	YES	FBpp0100008	5e-38
bom001no-CL600Contig1	YES	XP_624499	7e-71	YES	XP_001608174	8e-71	YES	XP_975889	8e-71	YES	FBpp0078649	2e-70
bom001no-CL600Contig2	YES	XP_624499	1e-71	YES	XP_001608174	1e-71	YES	XP_975889	1e-71	YES	FBpp0078649	3e-71
bom001no-CL601Contig1	NO	NA	NA	YES	XP_001599794	3e-41	YES	XP_973865	1e-38	YES	FBpp0073850	8e-26
bom001no-CL602Contig1	YES	XP_001120569	3e-48	YES	XP_001601277	3e-47	YES	XP_975222	7e-41	YES	FBpp0086076	2e-44
bom001no-CL603Contig1	YES	XP_001119973	1e-125	YES	XP_001604206	1e-115	YES	XP_970542	1e-109	YES	FBpp0073098	4e-98
bom001no-CL604Contig1	NO	NA	NA	NO	NA	NA	NO	NA	NA	NA	NA	NA
bom001no-CL605Contig1	YES	XP_624417	1e-129	YES	XP_001600167	2e-87	YES	XP_975168	1e-63	NA	NA	NA
bom001no-CL606Contig1	YES	XP_396151	1e-121	YES	XP_001601371	3e-93	YES	XP_973358	3e-58	YES	FBpp0070007	9e-59
bom001no-CL607Contig1	YES	XP_625073	1e-57	YES	XP_001604584	5e-86	YES	XP_970163	7e-77	YES	FBpp0084738	8e-63
bom001no-CL607Contig2	YES	XP_625073	1e-67	YES	XP_001604584	1e-85	YES	XP_970163	4e-83	YES	FBpp0084738	3e-80
bom001no-CL608Contig1	YES	XP_001120866	3e-73	YES	XP_001604097	8e-58	YES	XP_972793	7e-59	YES	FBpp0078146	4e-47
bom001no-CL608Contig2	YES	XP_001120866	1e-102	YES	XP_001604097	3e-75	YES	XP_972793	2e-67	YES	FBpp0078146	9e-58
bom001no-CL609Contig1	YES	XP_623570	1e-101	YES	XP_001604382	2e-18	YES	XP_970157	3e-55	YES	FBpp0083972	5e-51
bom001no-CL609Contig2	YES	XP_623570	1e-101	YES	XP_001604382	4e-18	YES	XP_970157	5e-50	YES	FBpp0083972	5e-46
bom001no-CL609Contig3	YES	XP_623570	1e-105	YES	XP_001604382	4e-18	YES	XP_970157	3e-55	YES	FBpp0083972	1e-50
bom001no-CL610Contig1	YES	XP_396656	2e-24	YES	XP_001607422	8e-14	YES	XP_973614	2e-10	YES	FBpp0086065	9e-08
bom001no-CL611Contig1	NO	NA	NA	YES	XP_001605915	1e-107	YES	XP_966454	3e-96	YES	FBpp0075700	4e-92
bom001no-CL612Contig1	YES	XP_623146	1e-110	YES	XP_001599775	1e-79	YES	XP_974395	3e-65	YES	FBpp0071470	1e-62
bom001no-CL612Contig2	YES	XP_623207	1e-162	YES	XP_001599775	1e-121	YES	XP_974395	2e-95	YES	FBpp0071470	4e-94
bom001no-CL613Contig1	NO	NA	NA	NO	NA	NA	NO	NA	NA	NA	NA	NA
bom001no-CL614Contig1	YES	XP_392591	5e-87	NO	NA	NA	YES	XP_971715	1e-51	YES	FBpp0081245	1e-42
bom001no-CL615Contig1	YES	XP_391898	3e-91	YES	XP_001604429	9e-70	YES	XP_969888	6e-53	YES	FBpp0084501	4e-46
bom001no-CL616Contig1	YES	XP_001120184	1e-90	NO	NA	NA	YES	XP_974418	8e-53	YES	FBpp0071223	7e-47
bom001no-CL617Contig1	NO	NA	NA	YES	XP_001606056	1e-44	YES	XP_970206	2e-26	YES	FBpp0099873	1e-24
bom001no-CL618Contig1	YES	XP_623505	5e-97	NO	NA	NA	YES	XP_969196	6e-87	YES	FBpp0086402	7e-86
bom001no-CL619Contig1	YES	XP_623985	1e-102	YES	XP_001604715	2e-48	YES	XP_974456	1e-35	YES	FBpp0070669	2e-13
bom001no-CL620Contig1	YES	XP_392345	1e-120	YES	XP_001605777	3e-97	YES	XP_966461	4e-74	YES	FBpp0077400	4e-72
bom001no-CL621Contig1	YES	XP_624173	2e-93	YES	XP_001603154	6e-70	YES	XP_968770	5e-48	YES	FBpp0073235	1e-30
bom001no-CL622Contig1	YES	XP_623926	9e-57	YES	XP_001603735	1e-45	YES	XP_968496	1e-39	YES	FBpp0070609	8e-35
bom001no-CL623Contig1	YES	XP_396881	1e-119	YES	XP_001605602	3e-90	YES	XP_001813975	5e-81	YES	FBpp0071024	7e-75
bom001no-CL624Contig1	YES	XP_395657	1e-69	YES	XP_001605844	1e-40	YES	XP_972425	4e-33	YES	FBpp0087151	1e-24
bom001no-CL625Contig1	YES	XP_396465	3e-45	NO	NA	NA	YES	XP_001810068	1e-30	YES	FBpp0076005	5e-31
bom001no-CL626Contig1	YES	XP_001121911	1e-71	YES	XP_001606368	2e-35	YES	XP_971683	1e-31	YES	FBpp0073524	4e-31
bom001no-CL627Contig1	YES	XP_393630	0	NO	NA	NA	YES	XP_973648	2e-10	YES	FBpp0087956	4e-57
bom001no-CL628Contig1	YES	XP_001122019	2e-91	YES	XP_001601545	2e-69	YES	XP_967504	2e-48	YES	FBpp0072381	4e-37
bom001no-CL629Contig1	YES	XP_397424	3e-71	YES	XP_001604278	4e-12	YES	XP_972780	7e-33	YES	FBpp0072659	4e-23
bom001no-CL630Contig1	YES	XP_623821	1e-55	NO	NA	NA	YES	XP_968933	1e-09	YES	FBpp0079325	1e-13
bom001no-CL631Contig1	YES	XP_001120449	2e-78	YES	XP_001601521	1e-66	YES	XP_966905	3e-49	YES	FBpp0083901	3e-44
bom001no-CL632Contig1	YES	XP_392534	2e-40	YES	XP_001604690	1e-55	YES	XP_969073	3e-22	YES	FBpp0087734	3e-12
bom001no-CL632Contig2	YES	XP_392534	9e-20	YES	XP_001604690	2e-41	YES	XP_969073	2e-17	NA	NA	NA
bom001no-CL633Contig1	YES	XP_397069	3e-81	YES	XP_001599934	1e-78	YES	XP_971360	5e-56	YES	FBpp0082476	2e-42
bom001no-CL634Contig1	NO	NA	NA	YES	XP_001600489	2e-69	YES	XP_969959	7e-29	YES	FBpp0080011	2e-27
bom001no-CL635Contig1	NO	NA	NA	NO	NA	NA	NO	NA	NA	NA	NA	NA
bom001no-CL636Contig1	YES	XP_001120415	3e-28	YES	XP_001606054	2e-18	YES	XP_969810	1e-21	YES	FBpp0070964	6e-14
bom001no-CL636Contig2	YES	XP_001120415	3e-47	YES	XP_001606054	1e-37	YES	XP_969810	2e-48	YES	FBpp0070964	2e-31
bom001no-CL637Contig1	YES	XP_624836	1e-123	YES	XP_001603079	1e-115	YES	XP_970635	1e-109	YES	FBpp0080121	1e-105
bom001no-CL638Contig1	YES	XP_624453	2e-87	YES	XP_001605472	8e-74	YES	XP_971155	2e-56	YES	FBpp0079813	3e-36
bom001no-CL639Contig1	YES	XP_396922	1e-120	YES	XP_001607913	8e-50	YES	XP_972282	4e-40	YES	FBpp0074952	2e-37
bom001no-CL640Contig1	YES	XP_001120550	2e-06	NO	NA	NA	NO	NA	NA	NA	NA	NA
bom001no-CL641Contig1	YES	XP_001119855	1e-173	YES	XP_001605978	1e-154	YES	XP_975655	1e-98	YES	FBpp0291521	5e-95
bom001no-CL642Contig1	NO	NA	NA	NO	NA	NA	YES	XP_976338	1e-08	NA	NA	NA
bom001no-CL642Contig2	NO	NA	NA	NO	NA	NA	YES	XP_976417	2e-11	NA	NA	NA
bom001no-CL643Contig1	YES	XP_393567	6e-95	YES	XP_001600632	5e-83	YES	XP_968143	4e-58	YES	FBpp0075741	4e-49
bom001no-CL644Contig1	YES	XP_396453	1e-09	YES	XP_001607620	5e-64	YES	XP_974803	7e-29	YES	FBpp0080602	9e-19
bom001no-CL645Contig1	YES	XP_001120579	2e-09	NO	NA	NA	NO	NA	NA	NA	NA	NA
bom001no-CL646Contig1	YES	XP_624372	2e-87	YES	XP_001599908	6e-39	YES	XP_972358	3e-46	YES	FBpp0087038	3e-38
bom001no-CL647Contig1	YES	XP_624993	2e-51	YES	XP_001608294	2e-47	YES	XP_968263	1e-41	YES	FBpp0073900	5e-43
bom001no-CL648Contig1	YES	XP_001123180	6e-75	YES	XP_001601870	5e-53	YES	XP_969883	1e-45	YES	FBpp0073358	1e-39
bom001no-CL649Contig1	YES	XP_393127	1e-73	NO	NA	NA	NO	NA	NA	NA	NA	NA
bom001no-CL649Contig2	YES	XP_393127	1e-71	NO	NA	NA	NO	NA	NA	NA	NA	NA
bom001no-CL650Contig1	YES	NP_001011635	1e-138	YES	XP_001600644	1e-105	YES	XP_968565	7e-91	YES	FBpp0080260	1e-76
bom001no-CL650Contig2	YES	NP_001011635	3e-76	YES	XP_001600644	3e-56	YES	XP_968565	2e-48	YES	FBpp0080260	7e-41
bom001no-CL651Contig1	YES	XP_001120801	4e-43	YES	XP_001607165	2e-32	YES	XP_974294	3e-25	YES	FBpp0087979	3e-26
bom001no-CL652Contig1	NO	NA	NA	NO	NA	NA	NO	NA	NA	NA	NA	NA
bom001no-CL653Contig1	YES	XP_623798	3e-23	YES	XP_001602871	4e-22	YES	XP_969916	1e-21	YES	FBpp0081045	2e-20
bom001no-CL653Contig2	YES	XP_623798	0	YES	XP_001602871	1e-179	YES	XP_969916	1e-174	YES	FBpp0081045	1e-169
bom001no-CL654Contig1	NO	NA	NA	NO	NA	NA	NO	NA	NA	NA	NA	NA
bom001no-CL655Contig1	NO	NA	NA	YES	XP_001605735	2e-42	YES	XP_973651	6e-33	YES	FBpp0087881	5e-33
bom001no-CL656Contig1	YES	XP_625208	1e-144	YES	XP_001599153	1e-115	YES	XP_973149	1e-131	YES	FBpp0074609	1e-120
bom001no-CL657Contig1	NO	NA	NA	NO	NA	NA	NO	NA	NA	NA	NA	NA
bom001no-CL658Contig1	YES	XP_623502	1e-100	YES	XP_001599954	1e-62	YES	XP_974523	2e-77	YES	FBpp0070677	1e-72
bom001no-CL659Contig1	YES	XP_393234	1e-172	YES	XP_001599280	1e-104	YES	XP_974245	1e-110	YES	FBpp0070087	1e-115
bom001no-CL660Contig1	YES	XP_623109	5e-70	YES	XP_001605214	9e-36	YES	XP_970910	5e-37	YES	FBpp0087463	1e-27
bom001no-CL661Contig1	YES	XP_393226	3e-98	YES	XP_001599075	3e-92	YES	XP_967571	4e-89	YES	FBpp0074180	9e-84
bom001no-CL661Contig2	YES	XP_393226	1e-117	YES	XP_001599075	1e-109	YES	XP_967571	1e-104	YES	FBpp0074180	2e-99
bom001no-CL662Contig1	YES	XP_001120034	2e-50	YES	XP_001607580	9e-33	YES	XP_975319	5e-21	YES	FBpp0077315	5e-18
bom001no-CL663Contig1	YES	XP_392612	0	YES	XP_001600976	4e-20	YES	XP_967401	1e-104	YES	FBpp0087129	5e-89
bom001no-CL664Contig1	YES	XP_001122507	2e-14	NO	NA	NA	YES	XP_968423	2e-07	YES	FBpp0081390	2e-07
bom001no-CL665Contig1	YES	XP_001120213	3e-65	NO	NA	NA	NO	NA	NA	NA	NA	NA
bom001no-CL666Contig1	YES	XP_392313	1e-169	YES	XP_001603460	1e-162	YES	XP_967267	1e-168	YES	FBpp0085723	1e-168
bom001no-CL667Contig1	YES	XP_394657	8e-79	YES	XP_001607363	2e-60	YES	XP_972400	8e-49	YES	FBpp0077581	2e-43
bom001no-CL667Contig2	YES	XP_394657	1e-103	YES	XP_001607363	7e-84	YES	XP_972400	2e-73	YES	FBpp0077581	2e-67
bom001no-CL668Contig1	NO	NA	NA	NO	NA	NA	NO	NA	NA	NA	NA	NA
bom001no-CL668Contig2	NO	NA	NA	NO	NA	NA	NO	NA	NA	NA	NA	NA
bom001no-CL669Contig1	YES	XP_623358	4e-90	YES	XP_001605020	2e-60	YES	XP_974643	3e-72	YES	FBpp0088416	7e-62
bom001no-CL670Contig1	YES	XP_001123102	2e-18	YES	XP_001599810	3e-16	YES	XP_968791	2e-08	YES	FBpp0082773	9e-07
bom001no-CL671Contig1	YES	XP_001122681	1e-83	YES	XP_001605801	2e-32	YES	XP_975077	5e-12	YES	FBpp0090945	1e-13
bom001no-CL672Contig1	YES	XP_623157	1e-132	YES	XP_001605144	1e-114	YES	XP_974826	1e-104	YES	FBpp0078854	4e-81
bom001no-CL673Contig1	YES	XP_393500	1e-103	YES	XP_001601129	1e-67	YES	XP_973286	5e-57	YES	FBpp0082806	1e-52
bom001no-CL673Contig2	YES	XP_393500	1e-103	YES	XP_001601129	6e-65	YES	XP_973286	1e-55	YES	FBpp0082806	5e-52
bom001no-CL674Contig1	YES	XP_624506	7e-33	YES	XP_001604676	3e-10	YES	XP_001814678	7e-09	YES	FBpp0083451	8e-09
bom001no-CL675Contig1	YES	XP_394885	1e-108	YES	XP_001605670	3e-75	YES	XP_966588	7e-72	YES	FBpp0072975	5e-70
bom001no-CL676Contig1	YES	XP_392119	1e-127	YES	XP_001606345	2e-83	YES	XP_001814482	7e-52	YES	FBpp0077791	4e-31
bom001no-CL677Contig1	YES	XP_624156	0	YES	XP_001605365	4e-23	YES	XP_972481	0	YES	FBpp0088250	0
bom001no-CL678Contig1	YES	XP_623438	0	YES	XP_001602610	0	YES	XP_001811119	4e-37	YES	FBpp0074906	0
bom001no-CL679Contig1	YES	XP_001120238	2e-46	YES	XP_001608287	4e-44	YES	XP_968181	9e-46	YES	FBpp0085281	1e-45
bom001no-CL680Contig1	YES	XP_392009	1e-91	YES	XP_001607108	1e-60	NO	NA	NA	YES	FBpp0083440	2e-51
bom001no-CL681Contig1	YES	XP_623813	1e-112	YES	XP_001607858	1e-107	YES	XP_974304	8e-96	YES	FBpp0078354	4e-72
bom001no-CL682Contig1	YES	XP_001122819	4e-18	NO	NA	NA	NO	NA	NA	NA	NA	NA
bom001no-CL682Contig2	YES	XP_001122819	3e-18	NO	NA	NA	NO	NA	NA	NA	NA	NA
bom001no-CL683Contig1	YES	XP_001119917	2e-78	YES	XP_001604005	1e-70	NO	NA	NA	YES	FBpp0081263	1e-102
bom001no-CL684Contig1	YES	XP_393582	1e-107	YES	XP_001608123	8e-90	YES	XP_975894	1e-73	YES	FBpp0271764	4e-69
bom001no-CL685Contig1	NO	NA	NA	NO	NA	NA	NO	NA	NA	NA	NA	NA
bom001no-CL686Contig1	NO	NA	NA	YES	XP_001605660	3e-24	NO	NA	NA	NA	NA	NA
bom001no-CL687Contig1	NO	NA	NA	YES	XP_001606035	4e-60	YES	XP_001810552	1e-33	YES	FBpp0290829	2e-16
bom001no-CL688Contig1	YES	XP_623661	1e-30	YES	XP_001606882	2e-26	YES	XP_967645	2e-22	YES	FBpp0085136	3e-21
bom001no-CL689Contig1	YES	XP_396691	1e-119	YES	XP_001608163	2e-69	YES	XP_971901	7e-12	YES	FBpp0075516	1e-46
bom001no-CL690Contig1	NO	NA	NA	NO	NA	NA	NO	NA	NA	NA	NA	NA
bom001no-CL691Contig1	YES	XP_392076	2e-93	NO	NA	NA	YES	XP_001811693	2e-11	NA	NA	NA
bom001no-CL692Contig1	YES	XP_624019	3e-48	YES	XP_001601780	1e-43	YES	XP_975490	1e-42	YES	FBpp0079157	3e-36
bom001no-CL693Contig1	YES	XP_395930	2e-99	YES	XP_001604861	1e-72	NO	NA	NA	YES	FBpp0078635	4e-52
bom001no-CL694Contig1	YES	XP_001120429	1e-88	YES	XP_001600507	1e-103	YES	XP_969538	7e-28	YES	FBpp0078951	5e-81
bom001no-CL695Contig1	YES	XP_624541	5e-62	NO	NA	NA	YES	XP_968673	9e-33	NA	NA	NA
bom001no-CL696Contig1	YES	XP_392059	3e-54	YES	XP_001603723	1e-50	YES	XP_972048	6e-47	YES	FBpp0074833	2e-43
bom001no-CL697Contig1	YES	XP_397557	7e-84	NO	NA	NA	NO	NA	NA	NA	NA	NA
bom001no-CL698Contig1	NO	NA	NA	NO	NA	NA	NO	NA	NA	NA	NA	NA
bom001no-CL698Contig2	YES	XP_392234	1e-26	YES	XP_001606124	1e-26	YES	XP_968835	5e-22	YES	FBpp0291342	5e-20
bom001no-CL699Contig1	YES	XP_001122049	5e-90	YES	XP_001602811	4e-80	YES	XP_966737	1e-75	YES	FBpp0078831	7e-73
bom001no-CL699Contig2	YES	XP_001122049	7e-87	YES	XP_001602811	5e-77	YES	XP_966737	1e-73	YES	FBpp0078831	8e-71
bom001no-CL700Contig1	YES	XP_393699	2e-91	YES	XP_001603566	2e-67	YES	XP_970591	4e-47	YES	FBpp0291121	5e-42
bom001no-CL700Contig2	YES	XP_393699	1e-158	YES	XP_001603566	1e-118	YES	XP_970591	3e-93	YES	FBpp0291121	8e-85
bom001no-CL701Contig1	YES	NP_001035349	1e-180	YES	XP_001605617	1e-150	YES	XP_975220	1e-101	YES	FBpp0079859	1e-107
bom001no-CL702Contig1	YES	XP_624205	2e-91	YES	XP_001599709	8e-80	YES	XP_967576	8e-75	YES	FBpp0076894	7e-56
bom001no-CL703Contig1	YES	XP_001121822	3e-30	YES	XP_001602564	6e-18	YES	XP_975644	4e-25	YES	FBpp0079399	2e-21
bom001no-CL704Contig1	YES	XP_397411	1e-105	YES	XP_001606163	8e-47	YES	XP_966587	6e-10	YES	FBpp0110268	2e-35
bom001no-CL705Contig1	YES	XP_392655	3e-77	YES	XP_001608255	1e-67	YES	XP_975631	1e-63	YES	FBpp0081412	5e-61
bom001no-CL706Contig1	YES	XP_001120771	1e-46	NO	NA	NA	NO	NA	NA	NA	NA	NA
bom001no-CL707Contig1	YES	XP_623713	3e-57	YES	XP_001601392	1e-100	YES	XP_971015	4e-71	YES	FBpp0075214	2e-81
bom001no-CL708Contig1	YES	XP_396741	1e-125	YES	XP_001601315	1e-109	YES	XP_968064	1e-109	YES	FBpp0088242	1e-94
bom001no-CL709Contig1	YES	XP_001121626	4e-72	YES	XP_001603543	6e-95	YES	XP_001809803	5e-47	YES	FBpp0099380	8e-43
bom001no-CL710Contig1	YES	XP_625026	3e-16	YES	XP_001599892	8e-37	YES	XP_975278	4e-25	YES	FBpp0075595	9e-23
bom001no-CL710Contig2	YES	XP_625026	2e-28	YES	XP_001599892	1e-55	YES	XP_975278	5e-40	YES	FBpp0075595	2e-35
bom001no-CL710Contig3	YES	XP_625026	2e-28	YES	XP_001599892	4e-55	YES	XP_975278	6e-40	YES	FBpp0075595	3e-35
bom001no-CL711Contig1	YES	XP_396197	1e-143	YES	XP_001601516	1e-126	YES	XP_968426	4e-97	YES	FBpp0081440	4e-53
bom001no-CL712Contig1	YES	XP_623084	0	YES	XP_001604192	0	YES	XP_967960	0	YES	FBpp0079406	0
bom001no-CL713Contig1	YES	XP_391911	4e-16	YES	XP_001604372	2e-15	YES	XP_974576	8e-13	YES	FBpp0080749	8e-09
bom001no-CL714Contig1	YES	XP_397119	1e-156	YES	XP_001608017	1e-112	YES	XP_968627	1e-105	YES	FBpp0070875	2e-88
bom001no-CL714Contig2	YES	XP_397119	1e-101	YES	XP_001608017	6e-74	YES	XP_968627	2e-67	YES	FBpp0070875	3e-56
bom001no-CL715Contig1	NO	NA	NA	NO	NA	NA	NO	NA	NA	NA	NA	NA
bom001no-CL716Contig1	YES	XP_001123357	1e-122	NO	NA	NA	NO	NA	NA	YES	FBpp0071605	1e-10
bom001no-CL716Contig2	YES	XP_001123357	5e-64	NO	NA	NA	NO	NA	NA	NA	NA	NA
bom001no-CL717Contig1	YES	XP_395979	1e-101	YES	XP_001606847	1e-114	YES	XP_972151	2e-76	YES	FBpp0113106	1e-81
bom001no-CL718Contig1	YES	XP_624686	7e-32	YES	XP_001607424	1e-21	YES	XP_969491	2e-22	YES	FBpp0290067	2e-06
bom001no-CL718Contig2	YES	XP_624686	1e-107	YES	XP_001607424	6e-63	YES	XP_969491	6e-60	YES	FBpp0290067	2e-08
bom001no-CL719Contig1	YES	XP_624971	1e-88	YES	XP_001605318	2e-60	YES	XP_973524	4e-53	YES	FBpp0081384	1e-49
bom001no-CL720Contig1	YES	XP_001122696	2e-92	YES	XP_001607045	4e-72	YES	XP_966728	2e-48	YES	FBpp0078489	9e-47
bom001no-CL721Contig1	NO	NA	NA	NO	NA	NA	NO	NA	NA	NA	NA	NA
bom001no-CL722Contig1	YES	XP_394599	0	YES	XP_001606606	1e-143	YES	XP_975345	0	YES	FBpp0079628	0
bom001no-CL723Contig1	YES	XP_001119845	3e-30	YES	XP_001606906	1e-24	YES	XP_970109	1e-24	YES	FBpp0072969	1e-20
bom001no-CL724Contig1	YES	XP_395393	2e-51	YES	XP_001607001	6e-40	YES	XP_968607	1e-37	YES	FBpp0073762	2e-39
bom001no-CL724Contig2	YES	XP_395393	7e-77	YES	XP_001607001	2e-63	YES	XP_968607	2e-61	YES	FBpp0073762	5e-60
bom001no-CL725Contig1	YES	XP_393333	0	YES	XP_001600090	1e-171	YES	XP_968265	1e-139	YES	FBpp0086705	1e-130
bom001no-CL726Contig1	NO	NA	NA	NO	NA	NA	NO	NA	NA	NA	NA	NA
bom001no-CL726Contig2	NO	NA	NA	NO	NA	NA	NO	NA	NA	NA	NA	NA
bom001no-CL727Contig1	YES	XP_392651	1e-111	YES	XP_001603108	1e-106	YES	XP_971919	1e-106	YES	FBpp0085458	1e-105
bom001no-CL728Contig1	YES	XP_395282	1e-128	YES	XP_001606146	1e-105	YES	XP_969348	1e-77	YES	FBpp0079172	6e-69
bom001no-CL728Contig2	YES	XP_395282	1e-101	YES	XP_001606146	1e-81	YES	XP_969348	1e-66	YES	FBpp0079172	1e-53
bom001no-CL729Contig1	YES	XP_393949	2e-89	YES	XP_001606718	1e-66	YES	XP_971825	3e-49	YES	FBpp0076325	3e-41
bom001no-CL730Contig1	YES	XP_623458	1e-116	YES	XP_001602195	4e-85	YES	XP_972438	2e-84	YES	FBpp0077911	3e-76
bom001no-CL731Contig1	YES	XP_001121930	8e-98	YES	XP_001607270	1e-95	YES	XP_971759	3e-92	YES	FBpp0085717	2e-89
bom001no-CL732Contig1	YES	XP_001122315	1e-55	YES	XP_001602173	5e-81	YES	XP_966781	2e-81	YES	FBpp0073316	9e-79
bom001no-CL733Contig1	YES	XP_001120199	7e-11	YES	XP_001608244	1e-26	YES	XP_969223	6e-09	NA	NA	NA
bom001no-CL733Contig2	YES	XP_001120199	5e-11	YES	XP_001608244	3e-27	YES	XP_969223	1e-09	NA	NA	NA
bom001no-CL734Contig1	NO	NA	NA	NO	NA	NA	NO	NA	NA	NA	NA	NA
bom001no-CL735Contig1	YES	XP_624522	1e-132	YES	XP_001600794	1e-107	YES	XP_969509	1e-108	YES	FBpp0110163	1e-115
bom001no-CL736Contig1	YES	XP_624432	2e-59	YES	XP_001602970	4e-49	YES	XP_968508	3e-42	YES	FBpp0087998	3e-33
bom001no-CL737Contig1	YES	XP_001121224	1e-47	YES	XP_001607812	2e-40	YES	XP_969293	4e-21	YES	FBpp0074679	1e-20
bom001no-CL738Contig1	YES	XP_001122082	4e-61	NO	NA	NA	YES	XP_967514	6e-34	YES	FBpp0084930	3e-33
bom001no-CL738Contig2	YES	XP_001122058	2e-30	NO	NA	NA	YES	XP_967514	3e-19	YES	FBpp0084930	8e-19
bom001no-CL739Contig1	YES	XP_392976	1e-162	YES	XP_001605815	1e-104	YES	XP_966587	7e-68	YES	FBpp0083847	1e-70
bom001no-CL740Contig1	YES	XP_392397	0	YES	XP_001603693	0	YES	XP_975776	0	YES	FBpp0077121	0
bom001no-CL741Contig1	NO	NA	NA	YES	XP_001604635	3e-32	YES	XP_972549	3e-29	YES	FBpp0085875	4e-31
bom001no-CL742Contig1	NO	NA	NA	NO	NA	NA	NO	NA	NA	NA	NA	NA
bom001no-CL743Contig1	YES	XP_624829	1e-90	YES	XP_001601406	8e-78	NO	NA	NA	NA	NA	NA
bom001no-CL744Contig1	NO	NA	NA	NO	NA	NA	YES	XP_966339	1e-47	YES	FBpp0074590	2e-44
bom001no-CL744Contig2	NO	NA	NA	NO	NA	NA	YES	XP_966339	9e-47	YES	FBpp0074590	1e-43
bom001no-CL745Contig1	YES	XP_395791	3e-95	YES	XP_001602213	3e-94	YES	XP_966439	1e-87	YES	FBpp0071069	3e-77
bom001no-CL745Contig2	YES	XP_395791	6e-11	YES	XP_001602238	1e-10	YES	XP_975756	1e-10	YES	FBpp0071069	1e-09
bom001no-CL746Contig1	YES	XP_001120995	4e-66	YES	XP_001607428	6e-40	YES	XP_001814016	1e-20	YES	FBpp0085560	1e-32
bom001no-CL747Contig1	YES	XP_395765	8e-92	YES	XP_001607558	2e-23	YES	XP_970432	1e-63	YES	FBpp0076882	4e-68
bom001no-CL748Contig1	YES	XP_623806	1e-156	YES	XP_001599567	1e-149	YES	XP_972769	1e-141	YES	FBpp0082743	1e-131
bom001no-CL749Contig1	YES	XP_392309	7e-10	YES	XP_001604654	1e-09	YES	XP_966427	1e-50	YES	FBpp0290790	1e-08
bom001no-CL750Contig1	YES	XP_625054	1e-127	YES	XP_001600461	2e-92	YES	XP_973661	4e-80	YES	FBpp0073906	3e-78
bom001no-CL751Contig1	YES	XP_623120	2e-87	YES	XP_001601855	2e-75	YES	XP_966547	8e-69	YES	FBpp0075314	3e-54
bom001no-CL751Contig2	YES	XP_623120	1e-151	YES	XP_001601855	1e-133	YES	XP_966547	1e-122	YES	FBpp0075314	1e-102
bom001no-CL752Contig1	YES	XP_392156	2e-92	YES	XP_001603624	4e-85	YES	XP_966912	6e-54	YES	FBpp0070935	8e-38
bom001no-CL753Contig1	YES	XP_392549	9e-68	YES	XP_001601882	2e-47	YES	XP_975221	1e-41	NA	NA	NA
bom001no-CL753Contig2	YES	XP_392549	1e-13	YES	XP_001601882	3e-12	NO	NA	NA	NA	NA	NA
bom001no-CL754Contig1	YES	XP_623653	2e-31	YES	XP_001602095	7e-29	YES	XP_971502	1e-109	YES	FBpp0290555	9e-96
bom001no-CL755Contig1	YES	XP_397238	2e-83	YES	XP_001603448	3e-77	YES	XP_971201	1e-72	YES	FBpp0112618	4e-69
bom001no-CL756Contig1	YES	XP_397196	1e-120	YES	XP_001600177	1e-108	YES	XP_968456	1e-106	YES	FBpp0071451	8e-93
bom001no-CL757Contig1	NO	NA	NA	NO	NA	NA	NO	NA	NA	NA	NA	NA
bom001no-CL758Contig1	NO	NA	NA	NO	NA	NA	NO	NA	NA	NA	NA	NA
bom001no-CL759Contig1	NO	NA	NA	NO	NA	NA	NO	NA	NA	NA	NA	NA
bom001no-CL760Contig1	NO	NA	NA	NO	NA	NA	YES	XP_976397	7e-19	YES	FBpp0082240	1e-12
bom001no-CL761Contig1	YES	XP_395190	0	YES	XP_001600226	1e-138	YES	XP_966630	1e-119	YES	FBpp0099909	8e-67
bom001no-CL762Contig1	YES	XP_397056	1e-120	YES	XP_001602924	1e-109	YES	XP_971919	5e-63	YES	FBpp0080200	1e-101
bom001no-CL763Contig1	YES	XP_001120110	3e-86	YES	XP_001601300	5e-70	YES	XP_971373	2e-59	YES	FBpp0075261	4e-28
bom001no-CL764Contig1	YES	XP_392338	0	YES	XP_001603446	1e-130	YES	XP_966852	4e-98	YES	FBpp0085076	2e-63
bom001no-CL765Contig1	YES	XP_624187	1e-126	NO	NA	NA	YES	XP_001812683	3e-28	YES	FBpp0111953	1e-21
bom001no-CL766Contig1	YES	XP_392462	2e-07	NO	NA	NA	NO	NA	NA	NA	NA	NA
bom001no-CL766Contig2	NO	NA	NA	NO	NA	NA	NO	NA	NA	NA	NA	NA
bom001no-CL767Contig1	NO	NA	NA	NO	NA	NA	NO	NA	NA	NA	NA	NA
bom001no-CL768Contig1	YES	XP_395300	5e-77	YES	XP_001604634	1e-58	YES	XP_972070	4e-32	YES	FBpp0080906	2e-37
bom001no-CL768Contig2	YES	XP_395300	7e-71	YES	XP_001604634	2e-52	YES	XP_972070	1e-30	YES	FBpp0080906	6e-34
bom001no-CL769Contig1	YES	XP_392824	0	YES	XP_001603426	2.33e-156	YES	XP_974707	1e-147	YES	FBpp0112482	1e-138
bom001no-CL770Contig1	YES	XP_397391	2e-29	YES	XP_001601133	1e-24	YES	XP_966900	2e-16	YES	FBpp0099887	7e-09
bom001no-CL771Contig1	NO	NA	NA	NO	NA	NA	YES	XP_968385	2e-11	YES	FBpp0085960	2e-11
bom001no-CL772Contig1	YES	XP_001121061	2e-49	YES	XP_001605089	1e-31	YES	XP_970031	2e-30	YES	FBpp0289671	9e-22
bom001no-CL773Contig1	YES	XP_623770	1e-93	YES	XP_001602445	6e-54	YES	XP_973621	5e-48	YES	FBpp0076239	3e-46
bom001no-CL773Contig2	YES	XP_623770	1e-128	YES	XP_001602445	8e-86	YES	XP_973621	9e-70	YES	FBpp0076239	3e-65
bom001no-CL774Contig1	YES	XP_624584	1e-129	YES	XP_001606218	3e-97	YES	XP_968234	4e-67	YES	FBpp0078855	1e-33
bom001no-CL775Contig1	NO	NA	NA	NO	NA	NA	NO	NA	NA	NA	NA	NA
bom001no-CL775Contig2	NO	NA	NA	NO	NA	NA	NO	NA	NA	NA	NA	NA
bom001no-CL776Contig1	YES	XP_001121831	3e-43	YES	XP_001608089	8e-34	YES	XP_967155	1e-25	YES	FBpp0071593	3e-25
bom001no-CL776Contig2	YES	XP_001121831	3e-43	YES	XP_001608089	8e-34	YES	XP_967155	1e-25	YES	FBpp0071593	3e-25
bom001no-CL777Contig1	YES	XP_395468	1e-139	YES	XP_001605178	1e-116	YES	XP_969420	2e-89	YES	FBpp0290962	2e-84
bom001no-CL778Contig1	YES	XP_625252	3e-52	YES	XP_001606100	3e-18	NO	NA	NA	NA	NA	NA
bom001no-CL779Contig1	YES	XP_001121899	3e-51	YES	XP_001601231	6e-21	YES	XP_970791	1e-19	YES	FBpp0072014	1e-16
bom001no-CL779Contig2	YES	XP_001121899	2e-63	YES	XP_001601231	5e-29	YES	XP_970791	7e-26	YES	FBpp0072014	1e-23
bom001no-CL780Contig1	YES	XP_394680	1e-121	YES	XP_001607442	7e-16	YES	XP_970194	1e-102	YES	FBpp0087320	2e-79
bom001no-CL781Contig1	YES	XP_392142	0	YES	XP_001600396	1e-138	YES	XP_968511	1e-115	YES	FBpp0074937	1e-117
bom001no-CL782Contig1	YES	XP_394616	1e-120	YES	XP_001605238	2e-86	YES	XP_970705	7e-53	YES	FBpp0073939	5e-52
bom001no-CL783Contig1	YES	XP_001119969	8e-16	YES	XP_001601985	4e-08	YES	XP_974049	3e-10	YES	FBpp0112328	2e-06
bom001no-CL784Contig1	YES	XP_623383	5e-63	YES	XP_001607821	1e-86	YES	XP_001813051	1e-81	YES	FBpp0071406	5e-47
bom001no-CL785Contig1	NO	NA	NA	NO	NA	NA	NO	NA	NA	NA	NA	NA
bom001no-CL786Contig1	YES	XP_001120619	7e-83	NO	NA	NA	YES	XP_974504	2e-08	NA	NA	NA
bom001no-CL787Contig1	YES	XP_001120245	3e-83	YES	XP_001608149	1e-69	NO	NA	NA	YES	FBpp0071194	7e-33
bom001no-CL788Contig1	YES	XP_397164	9e-38	YES	XP_001604739	2e-18	YES	XP_969585	7e-10	YES	FBpp0082186	9e-11
bom001no-CL788Contig2	YES	XP_397164	9e-68	YES	XP_001604739	4e-36	YES	XP_969585	1e-27	YES	FBpp0082186	3e-24
bom001no-CL789Contig1	YES	XP_393706	8e-80	YES	XP_001605846	2e-56	YES	XP_966837	1e-47	YES	FBpp0075344	1e-34
bom001no-CL790Contig1	YES	XP_623606	1e-138	YES	XP_001603256	5e-70	YES	XP_974950	2e-72	YES	FBpp0085822	6e-74
bom001no-CL791Contig1	YES	XP_392253	9e-15	YES	XP_001607205	4e-09	YES	XP_972460	2e-07	YES	FBpp0076130	5e-08
bom001no-CL792Contig1	YES	XP_001120055	3e-76	YES	XP_001608098	1e-49	YES	XP_972001	2e-56	YES	FBpp0079304	3e-52
bom001no-CL793Contig1	YES	XP_392364	1e-106	YES	XP_001601408	5e-82	YES	XP_975594	2e-47	YES	FBpp0084497	1e-49
bom001no-CL794Contig1	YES	XP_001121794	1e-103	YES	XP_001605078	3e-94	YES	XP_974716	2e-83	YES	FBpp0074246	8e-77
bom001no-CL795Contig1	YES	XP_001119872	3e-26	YES	XP_001601773	1e-44	YES	XP_968536	3e-41	YES	FBpp0071399	2e-24
bom001no-CL796Contig1	YES	XP_393076	1e-111	YES	XP_001607136	1e-107	YES	XP_968968	5e-93	YES	FBpp0074664	8e-92
bom001no-CL797Contig1	YES	XP_624593	2e-40	YES	XP_001606951	3e-19	YES	XP_967011	4e-15	YES	FBpp0079211	1e-12
bom001no-CL798Contig1	NO	NA	NA	NO	NA	NA	YES	XP_970521	5e-14	YES	FBpp0074522	6e-11
bom001no-CL799Contig1	YES	XP_624360	8e-82	YES	XP_001605455	2e-81	YES	XP_975428	7e-79	YES	FBpp0077125	4e-78
bom001no-CL800Contig1	YES	XP_001121079	5e-15	YES	XP_001603024	0	YES	XP_966874	1e-168	YES	FBpp0081996	1e-168
bom001no-CL801Contig1	YES	XP_396451	1e-158	YES	XP_001604998	1e-127	YES	XP_967658	1e-103	YES	FBpp0076157	1e-106
bom001no-CL801Contig2	NO	NA	NA	NO	NA	NA	NO	NA	NA	NA	NA	NA
bom001no-CL802Contig1	YES	XP_623095	6e-87	YES	XP_001608132	3e-51	YES	XP_969937	2e-62	YES	FBpp0072932	9e-44
bom001no-CL803Contig1	YES	XP_393415	1e-117	YES	XP_001606406	1e-105	YES	XP_971503	2e-97	YES	FBpp0070946	3e-82
bom001no-CL804Contig1	NO	NA	NA	YES	XP_001600013	4e-13	YES	XP_001806986	2e-17	NA	NA	NA
bom001no-CL804Contig2	NO	NA	NA	YES	XP_001600013	9e-10	YES	XP_001807263	2e-13	NA	NA	NA
bom001no-CL805Contig1	YES	XP_394531	1e-167	YES	XP_001604758	1e-153	YES	XP_972385	1e-137	YES	FBpp0070333	1e-131
bom001no-CL806Contig1	YES	XP_001122095	1e-106	YES	XP_001602795	1e-82	YES	XP_971860	1e-57	YES	FBpp0083021	3e-42
bom001no-CL807Contig1	NO	NA	NA	YES	XP_001607736	2e-37	NO	NA	NA	NA	NA	NA
bom001no-CL808Contig1	YES	XP_393221	8e-67	YES	XP_001607555	2e-46	YES	XP_968744	3e-40	YES	FBpp0070443	3e-39
bom001no-CL809Contig1	YES	XP_395750	1e-121	YES	XP_001608001	1e-111	YES	XP_974710	1e-101	YES	FBpp0080448	2e-84
bom001no-CL810Contig1	YES	XP_392504	1e-80	YES	XP_001601947	7e-64	YES	XP_975399	2e-58	YES	FBpp0291395	1e-58
bom001no-CL810Contig2	YES	XP_392504	0	YES	XP_001601947	0	YES	XP_975399	0	YES	FBpp0070453	1e-152
bom001no-CL811Contig1	YES	XP_623831	1e-131	YES	XP_001605359	0	YES	XP_975184	1e-165	YES	FBpp0075401	1e-166
bom001no-CL812Contig1	YES	XP_393973	7e-52	YES	XP_001604960	1e-46	YES	XP_975355	4e-43	YES	FBpp0078433	8e-39
bom001no-CL813Contig1	NO	NA	NA	NO	NA	NA	NO	NA	NA	NA	NA	NA
bom001no-CL814Contig1	YES	XP_624368	1e-122	YES	XP_001600358	1e-116	YES	XP_974754	1e-28	YES	FBpp0083892	2e-26
bom001no-CL815Contig1	YES	XP_392540	3e-96	YES	XP_001599209	1e-75	YES	XP_971998	3e-66	YES	FBpp0079590	1e-58
bom001no-CL816Contig1	YES	XP_624425	1e-104	YES	XP_001600750	1e-92	YES	XP_972612	3e-88	YES	FBpp0084729	1e-90
bom001no-CL817Contig1	YES	XP_001121979	2e-07	NO	NA	NA	NO	NA	NA	NA	NA	NA
bom001no-CL817Contig2	YES	XP_001121979	1e-38	NO	NA	NA	NO	NA	NA	NA	NA	NA
bom001no-CL818Contig1	YES	XP_392196	1e-23	YES	XP_001603501	1e-150	YES	XP_972756	1e-124	YES	FBpp0088269	4e-65
bom001no-CL819Contig1	YES	XP_396380	1e-101	YES	XP_001601824	1e-68	YES	XP_966863	4e-61	YES	FBpp0077795	1e-59
bom001no-CL820Contig1	YES	XP_001122539	1e-129	YES	XP_001599929	3e-93	YES	XP_969365	9e-60	YES	FBpp0075106	2e-49
bom001no-CL821Contig1	YES	XP_393006	1e-130	YES	XP_001602357	1e-119	YES	XP_966822	7e-95	YES	FBpp0072455	5e-78
bom001no-CL822Contig1	NO	NA	NA	NO	NA	NA	NO	NA	NA	NA	NA	NA
bom001no-CL823Contig1	YES	XP_001121334	0	YES	XP_001606947	0	YES	XP_968771	1e-140	YES	FBpp0084113	1e-138
bom001no-CL824Contig1	YES	XP_396242	1e-148	YES	XP_001607897	6e-96	YES	XP_969236	3e-67	YES	FBpp0110543	2e-51
bom001no-CL825Contig1	YES	XP_396314	0	YES	XP_001607398	0	YES	XP_966391	1e-139	YES	FBpp0079731	2e-97
bom001no-CL826Contig1	YES	XP_001121241	2e-63	NO	NA	NA	NO	NA	NA	NA	NA	NA
bom001no-CL827Contig1	YES	XP_395804	1e-120	YES	XP_001600672	1e-108	YES	XP_973645	2e-79	YES	FBpp0271789	5e-44
bom001no-CL828Contig1	YES	XP_392085	1e-116	YES	XP_001601807	3e-96	YES	XP_973834	1e-77	YES	FBpp0078556	7e-76
bom001no-CL829Contig1	YES	XP_396143	2e-52	YES	XP_001601212	3e-34	YES	XP_966971	6e-14	YES	FBpp0071193	2e-16
bom001no-CL830Contig1	YES	XP_396350	2e-73	YES	XP_001599767	7e-22	YES	XP_975610	3e-42	YES	FBpp0072112	1e-49
bom001no-CL831Contig1	YES	XP_623979	1e-63	YES	XP_001607206	2e-36	YES	XP_970407	7e-35	YES	FBpp0073144	5e-31
bom001no-CL832Contig1	YES	XP_624279	1e-130	YES	XP_001603720	1e-114	YES	XP_966420	2e-95	YES	FBpp0075147	4e-70
bom001no-CL832Contig2	YES	XP_624279	1e-103	YES	XP_001603720	1e-88	YES	XP_966420	7e-82	YES	FBpp0075147	3e-53
bom001no-CL833Contig1	NO	NA	NA	NO	NA	NA	NO	NA	NA	NA	NA	NA
bom001no-CL834Contig1	YES	XP_624801	2e-75	YES	XP_001599399	4e-47	YES	XP_972684	1e-46	YES	FBpp0077210	2e-43
bom001no-CL835Contig1	YES	XP_623809	5e-94	YES	XP_001608295	6e-88	YES	XP_967615	1e-77	YES	FBpp0289829	4e-67
bom001no-CL836Contig1	YES	XP_623080	4e-47	YES	XP_001607542	9e-78	YES	XP_967559	1e-71	YES	FBpp0291325	2e-67
bom001no-CL836Contig2	YES	XP_625056	1e-164	YES	XP_001607542	1e-103	YES	XP_967559	0	YES	FBpp0077574	0
bom001no-CL837Contig1	YES	XP_623134	1e-104	YES	XP_001603227	5e-08	YES	XP_974582	1e-53	YES	FBpp0086405	1e-56
bom001no-CL838Contig1	NO	NA	NA	NO	NA	NA	NO	NA	NA	NA	NA	NA
bom001no-CL839Contig1	YES	XP_394510	6e-75	YES	XP_001603537	1e-64	YES	XP_967650	7e-57	YES	FBpp0075794	5e-47
bom001no-CL840Contig1	YES	XP_392114	1e-102	YES	XP_001607864	1e-92	YES	XP_975100	4e-86	YES	FBpp0073126	2e-83
bom001no-CL841Contig1	YES	XP_392726	1e-106	YES	XP_001608270	1e-103	YES	XP_967635	1e-100	YES	FBpp0076154	5e-99
bom001no-CL842Contig1	YES	XP_393545	1e-161	YES	XP_001606404	1e-35	YES	XP_970124	1e-161	YES	FBpp0070872	1e-156
bom001no-CL843Contig1	YES	XP_001121814	3e-38	YES	XP_001603179	2e-30	YES	XP_974050	2e-27	YES	FBpp0073789	2e-26
bom001no-CL844Contig1	YES	XP_392197	2e-56	YES	XP_001601085	4e-11	YES	NP_001039273	2e-33	YES	FBpp0072102	4e-11
bom001no-CL845Contig1	NO	NA	NA	YES	XP_001608131	3e-26	YES	XP_001814281	1e-36	NA	NA	NA
bom001no-CL845Contig2	NO	NA	NA	YES	XP_001608131	4e-24	YES	XP_001814281	4e-34	NA	NA	NA
bom001no-CL846Contig1	NO	NA	NA	YES	XP_001602365	3e-31	YES	XP_969714	1e-06	YES	FBpp0110245	3e-27
bom001no-CL847Contig1	YES	XP_624893	5e-88	YES	XP_001601601	3e-69	YES	XP_001815098	1e-50	YES	FBpp0078923	1e-55
bom001no-CL848Contig1	YES	XP_625228	2e-78	NO	NA	NA	YES	XP_968714	2e-21	YES	FBpp0082161	2e-15
bom001no-CL848Contig2	YES	XP_625228	2e-75	NO	NA	NA	YES	XP_968714	5e-21	YES	FBpp0082161	9e-15
bom001no-CL849Contig1	YES	XP_624468	1e-108	YES	XP_001607847	4e-89	YES	XP_971551	1e-78	YES	FBpp0075862	5e-77
bom001no-CL850Contig1	YES	XP_397437	1e-69	YES	XP_001604988	1e-18	YES	NP_001034487	4e-22	YES	FBpp0290285	2e-22
bom001no-CL850Contig2	YES	XP_625189	1e-136	YES	XP_001604988	3e-54	YES	NP_001034487	6e-77	YES	FBpp0290285	3e-76
bom001no-CL851Contig1	NO	NA	NA	YES	XP_001599216	4e-52	YES	XP_969000	1e-49	YES	FBpp0078066	4e-42
bom001no-CL851Contig2	NO	NA	NA	YES	XP_001599216	8e-55	YES	XP_969000	4e-49	YES	FBpp0078066	1e-41
bom001no-CL852Contig1	YES	XP_001122957	1e-41	YES	XP_001603826	1e-56	YES	XP_975042	2e-24	YES	FBpp0078948	5e-08
bom001no-CL853Contig1	NO	NA	NA	NO	NA	NA	NO	NA	NA	NA	NA	NA
bom001no-CL854Contig1	YES	XP_624533	3e-69	YES	XP_001606638	1e-51	YES	XP_974769	6e-39	YES	FBpp0074466	2e-41
bom001no-CL855Contig1	YES	NP_001035314	3e-25	YES	XP_001601068	9e-34	YES	XP_975684	2e-13	YES	FBpp0085634	1e-12
bom001no-CL856Contig1	YES	XP_396929	1e-132	YES	XP_001600703	1e-109	YES	XP_968880	4e-83	YES	FBpp0072020	2e-85
bom001no-CL857Contig1	YES	XP_623386	1e-114	YES	XP_001601953	1e-104	YES	XP_968960	7e-95	YES	FBpp0099923	4e-93
bom001no-CL858Contig1	YES	XP_395323	2e-94	YES	XP_001603335	9e-89	YES	XP_972242	2e-80	YES	FBpp0084144	7e-49
bom001no-CL859Contig1	YES	XP_392107	1e-105	YES	XP_001603821	2e-83	YES	XP_971791	4e-15	YES	FBpp0100117	7e-10
bom001no-CL859Contig2	YES	XP_392107	2e-78	YES	XP_001603821	2e-61	YES	XP_971791	2e-13	YES	FBpp0100117	1e-09
bom001no-CL860Contig1	YES	XP_397175	0	YES	XP_001605546	1e-117	YES	XP_969698	4e-88	YES	FBpp0070326	6e-83
bom001no-CL861Contig1	YES	XP_001122898	1e-125	YES	XP_001604179	3e-91	YES	XP_968621	2e-57	YES	FBpp0077214	5e-46
bom001no-CL862Contig1	YES	XP_393949	2e-40	YES	XP_001606718	2e-30	YES	XP_971825	4e-22	YES	FBpp0076325	4e-14
bom001no-CL863Contig1	YES	XP_001122521	1e-72	YES	XP_001605210	3e-55	YES	XP_971215	5e-36	YES	FBpp0080849	5e-16
bom001no-CL864Contig1	YES	XP_001120049	3e-74	YES	XP_001599682	5e-54	YES	XP_970460	7e-45	YES	FBpp0071240	1e-35
bom001no-CL865Contig1	YES	XP_391836	1e-179	YES	XP_001607827	1e-133	YES	XP_966771	1e-113	YES	FBpp0089237	1e-112
bom001no-CL866Contig1	YES	XP_396251	1e-100	YES	XP_001601726	2e-85	YES	XP_974597	2e-36	YES	FBpp0072786	6e-59
bom001no-CL867Contig1	YES	XP_395122	1e-169	YES	XP_001608158	1e-154	YES	XP_971657	1e-132	YES	FBpp0075139	1e-126
bom001no-CL868Contig1	YES	XP_001120269	4e-53	NO	NA	NA	YES	XP_001813014	2e-11	YES	FBpp0084341	4e-16
bom001no-CL869Contig1	YES	XP_624300	4e-29	YES	XP_001599445	5e-14	YES	XP_968113	5e-16	YES	FBpp0082638	5e-10
bom001no-CL870Contig1	YES	XP_001122666	1e-121	YES	XP_001603838	3e-56	YES	XP_972733	3e-37	NA	NA	NA
bom001no-CL870Contig2	YES	XP_001122666	1e-147	YES	XP_001603838	8e-53	YES	XP_972733	3e-43	NA	NA	NA
bom001no-CL871Contig1	NO	NA	NA	NO	NA	NA	NO	NA	NA	NA	NA	NA
bom001no-CL872Contig1	NO	NA	NA	NO	NA	NA	NO	NA	NA	NA	NA	NA
bom001no-CL873Contig1	YES	XP_624498	2e-60	YES	XP_001599935	1e-55	YES	XP_969563	1e-52	YES	FBpp0085703	6e-46
bom001no-CL874Contig1	YES	XP_001121083	1e-118	YES	XP_001603869	3e-82	YES	XP_970426	8e-63	YES	FBpp0088018	6e-51
bom001no-CL875Contig1	YES	XP_624625	1e-179	YES	XP_001606024	1e-142	YES	XP_968677	5e-84	YES	FBpp0076485	9e-74
bom001no-CL875Contig2	YES	XP_624625	2e-42	YES	XP_001606024	3e-24	YES	XP_968677	1e-08	NA	NA	NA
bom001no-CL876Contig1	YES	XP_001122991	1e-105	YES	XP_001604295	4e-82	YES	XP_973309	1e-68	YES	FBpp0073869	8e-64
bom001no-CL877Contig1	YES	XP_394781	1e-168	YES	XP_001607023	1e-138	YES	XP_972041	1e-127	NA	NA	NA
bom001no-CL878Contig1	YES	XP_395835	0	YES	XP_001600366	1e-171	YES	XP_001810768	2e-81	YES	FBpp0289644	1e-123
bom001no-CL878Contig2	YES	XP_395835	2e-52	YES	XP_001600366	2e-48	YES	XP_001810768	5e-40	YES	FBpp0289644	1e-34
bom001no-CL879Contig1	YES	XP_624958	1e-113	YES	XP_001599218	1e-103	YES	XP_973600	1e-91	YES	FBpp0081488	4e-82
bom001no-CL880Contig1	YES	XP_394608	1e-109	YES	XP_001602387	1e-105	YES	XP_966688	1e-104	YES	FBpp0074521	1e-102
bom001no-CL881Contig1	YES	XP_001119879	2e-45	YES	XP_001606621	4e-23	YES	XP_975314	4e-23	YES	FBpp0076958	4e-18
bom001no-CL882Contig1	YES	XP_001122010	6e-87	YES	XP_001607064	1e-48	YES	XP_975544	1e-54	YES	FBpp0084839	6e-46
bom001no-CL883Contig1	YES	XP_001121924	4e-98	YES	XP_001605808	7e-68	YES	XP_973291	1e-54	YES	FBpp0078431	2e-29
bom001no-CL884Contig1	YES	XP_001121552	3e-59	YES	XP_001602244	3e-32	YES	XP_967199	2e-34	YES	FBpp0072116	2e-30
bom001no-CL885Contig1	YES	XP_393322	2e-99	YES	XP_001605284	1e-93	YES	XP_972907	1e-88	YES	FBpp0086103	1e-81
bom001no-CL886Contig1	YES	XP_392514	1e-102	YES	XP_001608220	1e-94	YES	XP_971411	1e-89	YES	FBpp0078381	6e-79
bom001no-CL887Contig1	NO	NA	NA	NO	NA	NA	NO	NA	NA	NA	NA	NA
bom001no-CL887Contig2	YES	XP_392826	8e-52	YES	XP_001607301	3e-49	YES	XP_970781	5e-16	YES	FBpp0078984	1e-17
bom001no-CL888Contig1	NO	NA	NA	NO	NA	NA	NO	NA	NA	NA	NA	NA
bom001no-CL889Contig1	YES	XP_392282	2e-89	YES	XP_001602076	4e-78	YES	XP_967634	4e-40	YES	FBpp0289218	3e-37
bom001no-CL890Contig1	YES	NP_001011591	1e-11	YES	XP_001603319	3e-08	NO	NA	NA	YES	FBpp0076996	3e-06
bom001no-CL891Contig1	YES	XP_001123216	4e-56	NO	NA	NA	NO	NA	NA	NA	NA	NA
bom001no-CL892Contig1	YES	XP_001121990	6e-38	YES	XP_001603981	5e-63	YES	XP_972080	6e-58	YES	FBpp0080829	2e-53
bom001no-CL892Contig2	YES	XP_001121990	5e-37	YES	XP_001603981	4e-62	YES	XP_972080	3e-57	YES	FBpp0080829	7e-53
bom001no-CL893Contig1	YES	XP_623550	1e-120	YES	XP_001607212	1e-110	NO	NA	NA	YES	FBpp0290268	9e-92
bom001no-CL894Contig1	YES	XP_392478	1e-151	YES	XP_001600547	1e-147	YES	XP_973533	1e-130	YES	FBpp0082985	1e-115
bom001no-CL895Contig1	NO	NA	NA	NO	NA	NA	YES	XP_966666	3e-17	YES	FBpp0077659	3e-10
bom001no-CL896Contig1	YES	XP_625138	2e-44	YES	XP_001599544	0	YES	XP_971782	0	YES	FBpp0076098	0
bom001no-CL897Contig1	YES	NP_001011619	4e-80	NO	NA	NA	YES	XP_972926	2e-44	NA	NA	NA
bom001no-CL898Contig1	NO	NA	NA	YES	XP_001605003	2e-13	NO	NA	NA	NA	NA	NA
bom001no-CL899Contig1	NO	NA	NA	NO	NA	NA	NO	NA	NA	NA	NA	NA
bom001no-CL900Contig1	YES	XP_392717	1e-175	YES	XP_001607724	1e-115	YES	XP_968943	4e-89	NA	NA	NA
bom001no-CL901Contig1	YES	XP_624484	2e-95	YES	XP_001608222	2e-10	NO	NA	NA	YES	FBpp0078317	2e-16
bom001no-CL902Contig1	YES	XP_001121313	2e-10	NO	NA	NA	YES	XP_967366	2e-49	YES	FBpp0099407	2e-42
bom001no-CL902Contig2	YES	XP_397472	1e-59	YES	XP_001603403	1e-47	YES	XP_967366	7e-34	YES	FBpp0291117	1e-27
bom001no-CL903Contig1	NO	NA	NA	YES	XP_001601297	1e-125	YES	XP_972076	1e-114	YES	FBpp0078810	1e-108
bom001no-CL904Contig1	YES	XP_392518	2e-31	YES	XP_001607854	1e-127	YES	XP_968655	1e-117	YES	FBpp0291433	3e-94
bom001no-CL905Contig1	YES	XP_623712	4e-96	YES	XP_001601200	3e-72	YES	XP_966621	3e-59	YES	FBpp0082984	5e-50
bom001no-CL906Contig1	NO	NA	NA	NO	NA	NA	NO	NA	NA	NA	NA	NA
bom001no-CL906Contig2	NO	NA	NA	NO	NA	NA	NO	NA	NA	NA	NA	NA
bom001no-CL907Contig1	YES	XP_392452	3e-96	YES	XP_001603516	4e-55	YES	XP_972267	2e-54	YES	FBpp0289519	1e-44
bom001no-CL908Contig1	NO	NA	NA	YES	XP_001600319	6e-45	YES	XP_001810526	3e-66	NA	NA	NA
bom001no-CL908Contig2	NO	NA	NA	YES	XP_001603231	5e-19	YES	XP_001807130	2e-41	NA	NA	NA
bom001no-CL909Contig1	YES	XP_624501	1e-33	YES	XP_001601032	2e-63	YES	XP_971184	4e-44	YES	FBpp0076349	8e-29
bom001no-CL910Contig1	YES	XP_396322	3e-22	YES	XP_001606138	3e-16	NO	NA	NA	NA	NA	NA
bom001no-CL911Contig1	YES	XP_624639	8e-72	YES	XP_001600131	2e-66	YES	XP_971370	1e-56	YES	FBpp0071553	1e-51
bom001no-CL912Contig1	YES	XP_395566	2e-42	YES	XP_001599895	9e-31	YES	XP_001810667	2e-16	YES	FBpp0089188	7e-21
bom001no-CL913Contig1	YES	XP_392259	7e-85	YES	XP_001600231	3e-37	YES	XP_969371	4e-09	NA	NA	NA
bom001no-CL914Contig1	YES	XP_625005	5e-63	NO	NA	NA	YES	XP_971220	3e-25	YES	FBpp0086965	2e-28
bom001no-CL915Contig1	YES	XP_393219	4e-41	YES	XP_001599564	3e-31	NO	NA	NA	YES	FBpp0075971	2e-08
bom001no-CL916Contig1	NO	NA	NA	NO	NA	NA	NO	NA	NA	NA	NA	NA
bom001no-CL917Contig1	YES	XP_624457	3e-62	YES	XP_001608015	2e-58	YES	XP_973275	1e-57	YES	FBpp0086953	1e-44
bom001no-CL918Contig1	NO	NA	NA	NO	NA	NA	YES	XP_972764	2e-46	YES	FBpp0080305	2e-36
bom001no-CL919Contig1	YES	XP_395009	1e-124	YES	XP_001603806	1e-120	YES	XP_975014	1e-106	YES	FBpp0078624	1e-107
bom001no-CL920Contig1	YES	XP_392368	4e-67	YES	XP_001607639	6e-51	YES	XP_970156	1e-41	YES	FBpp0081948	1e-36
bom001no-CL921Contig1	YES	XP_397138	1e-106	YES	XP_001607196	7e-82	YES	XP_970200	2e-13	NA	NA	NA
bom001no-CL922Contig1	YES	XP_001121436	5e-41	YES	XP_001607461	2e-32	YES	XP_967173	4e-24	YES	FBpp0079969	1e-24
bom001no-CL923Contig1	YES	XP_623164	1e-106	YES	XP_001600737	4e-22	YES	XP_975172	7e-17	YES	FBpp0081152	2e-59
bom001no-CL924Contig1	NO	NA	NA	NO	NA	NA	NO	NA	NA	NA	NA	NA
bom001no-CL924Contig2	NO	NA	NA	NO	NA	NA	NO	NA	NA	NA	NA	NA
bom001no-CL925Contig1	YES	XP_394877	2e-64	YES	XP_001606962	1e-42	YES	XP_001812325	3e-12	YES	FBpp0070912	4e-07
bom001no-CL926Contig1	YES	XP_001122207	1e-122	NO	NA	NA	YES	XP_971843	4e-44	YES	FBpp0084116	2e-31
bom001no-CL927Contig1	YES	XP_001120497	5e-67	YES	XP_001601181	8e-55	YES	XP_972381	7e-32	YES	FBpp0074314	1e-30
bom001no-CL928Contig1	YES	XP_397323	2e-62	YES	XP_001602185	2e-62	YES	XP_969023	1e-60	YES	FBpp0079606	9e-57
bom001no-CL928Contig2	YES	XP_397323	2e-64	YES	XP_001602185	2e-64	YES	XP_969023	1e-62	YES	FBpp0079606	1e-58
bom001no-CL929Contig1	YES	XP_395109	4e-40	YES	XP_001600895	2e-35	YES	XP_001810176	7e-16	NA	NA	NA
bom001no-CL930Contig1	YES	XP_624710	1e-102	YES	XP_001603775	4e-97	YES	XP_973922	4e-69	YES	FBpp0075043	8e-61
bom001no-CL930Contig2	YES	XP_624710	1e-145	YES	XP_001603775	1e-136	YES	XP_973922	4e-99	YES	FBpp0075043	2e-84
bom001no-CL931Contig1	YES	XP_001122673	4e-38	YES	XP_001601314	3e-28	NO	NA	NA	NA	NA	NA
bom001no-CL932Contig1	YES	XP_395697	2e-63	YES	XP_001604859	6e-63	YES	XP_967501	5e-62	YES	FBpp0084848	7e-67
bom001no-CL933Contig1	YES	XP_001122185	4e-71	YES	XP_001604038	4e-43	YES	XP_001814720	1e-32	YES	FBpp0099933	7e-21
bom001no-CL933Contig2	YES	XP_001122185	3e-79	YES	XP_001604038	5e-47	YES	XP_001814720	3e-38	YES	FBpp0099933	4e-24
bom001no-CL934Contig1	YES	XP_393499	2.33e-156	YES	XP_001605132	2e-99	YES	XP_971169	8e-88	YES	FBpp0271749	2e-67
bom001no-CL935Contig1	YES	XP_001120252	7e-20	YES	XP_001600083	8e-15	NO	NA	NA	NA	NA	NA
bom001no-CL936Contig1	YES	XP_623418	1e-161	YES	XP_001606977	4e-42	YES	XP_975521	1e-101	YES	FBpp0072452	2e-89
bom001no-CL937Contig1	NO	NA	NA	NO	NA	NA	NO	NA	NA	NA	NA	NA
bom001no-CL937Contig2	NO	NA	NA	YES	XP_001599370	3e-31	YES	XP_001814566	2e-38	YES	FBpp0081416	4e-10
bom001no-CL938Contig1	YES	XP_001122067	4e-83	YES	XP_001602351	8e-65	YES	XP_969874	7e-42	YES	FBpp0078950	2e-31
bom001no-CL938Contig2	YES	XP_001122067	1e-37	YES	XP_001602351	2e-37	YES	XP_969874	2e-19	YES	FBpp0078950	1e-12
bom001no-CL939Contig1	YES	XP_393347	1e-120	YES	XP_001603224	3e-62	YES	XP_975500	1e-93	YES	FBpp0070646	6e-83
bom001no-CL940Contig1	YES	XP_001123074	2e-37	YES	XP_001602152	3e-40	YES	XP_971831	3e-23	YES	FBpp0072314	5e-19
bom001no-CL941Contig1	YES	XP_395830	1e-139	YES	XP_001599430	1e-129	YES	XP_974867	1e-123	YES	FBpp0111586	1e-116
bom001no-CL942Contig1	NO	NA	NA	NO	NA	NA	NO	NA	NA	NA	NA	NA
bom001no-CL943Contig1	NO	NA	NA	NO	NA	NA	NO	NA	NA	NA	NA	NA
bom001no-CL944Contig1	NO	NA	NA	NO	NA	NA	NO	NA	NA	NA	NA	NA
bom001no-CL944Contig2	NO	NA	NA	NO	NA	NA	NO	NA	NA	NA	NA	NA
bom001no-CL945Contig1	YES	XP_393417	2e-62	YES	XP_001603833	2e-52	YES	XP_969352	1e-38	YES	FBpp0076238	1e-36
bom001no-CL946Contig1	YES	XP_623875	7e-36	YES	XP_001601128	4e-29	NO	NA	NA	YES	FBpp0084172	1e-20
bom001no-CL947Contig1	YES	XP_001121781	1e-114	YES	XP_001604948	1e-68	YES	XP_975160	5e-61	YES	FBpp0084616	3e-48
bom001no-CL948Contig1	YES	XP_623965	3e-99	YES	XP_001607632	2e-11	YES	XP_967804	4e-47	YES	FBpp0082812	4e-14
bom001no-CL949Contig1	NO	NA	NA	NO	NA	NA	NO	NA	NA	NA	NA	NA
bom001no-CL949Contig2	NO	NA	NA	NO	NA	NA	NO	NA	NA	NA	NA	NA
bom001no-CL950Contig1	YES	XP_623327	3e-67	YES	XP_001605979	3e-48	YES	XP_968367	5e-32	YES	FBpp0099837	4e-20
bom001no-CL951Contig1	YES	XP_394767	1e-139	YES	XP_001602087	1e-117	YES	XP_973525	4e-94	YES	FBpp0074267	2e-78
bom001no-CL952Contig1	NO	NA	NA	NO	NA	NA	NO	NA	NA	NA	NA	NA
bom001no-CL952Contig2	YES	XP_393961	1e-93	YES	XP_001607992	4e-87	YES	XP_969793	1e-70	YES	FBpp0082816	1e-74
bom001no-CL953Contig1	YES	XP_397105	0	YES	XP_001605412	1e-141	YES	XP_967985	6e-55	YES	FBpp0088455	7e-81
bom001no-CL954Contig1	YES	XP_392378	9e-90	YES	XP_001599706	3e-32	YES	XP_967605	4e-16	YES	FBpp0071211	5e-12
bom001no-CL955Contig1	YES	XP_623782	0	YES	XP_001601981	1e-101	YES	XP_968716	1e-81	YES	FBpp0081333	2e-61
bom001no-CL955Contig2	YES	XP_623782	3e-59	YES	XP_001599269	4e-35	YES	XP_968716	4e-07	NA	NA	NA
bom001no-CL956Contig1	NO	NA	NA	NO	NA	NA	NO	NA	NA	NA	NA	NA
bom001no-CL957Contig1	YES	XP_001121008	1e-20	NO	NA	NA	YES	XP_001812244	2e-13	YES	FBpp0086687	1e-13
bom001no-CL957Contig2	YES	XP_001121008	5e-20	NO	NA	NA	YES	XP_001812244	7e-12	YES	FBpp0086687	6e-12
bom001no-CL958Contig1	YES	XP_623380	2e-93	YES	XP_001599168	3e-93	YES	XP_970804	3e-88	YES	FBpp0075111	1e-74
bom001no-CL959Contig1	YES	XP_623372	7e-87	YES	XP_001608274	1e-85	YES	XP_966680	3e-82	YES	FBpp0070842	3e-79
bom001no-CL960Contig1	YES	XP_624934	3e-98	YES	XP_001600708	1e-83	YES	XP_970664	4e-76	YES	FBpp0071049	1e-68
bom001no-CL960Contig2	YES	XP_624934	9e-83	YES	XP_001600708	9e-70	YES	XP_970664	3e-63	YES	FBpp0071049	1e-56
bom001no-CL961Contig1	YES	XP_001121931	3e-29	YES	XP_001606017	3e-25	YES	XP_975027	8e-14	YES	FBpp0075256	3e-12
bom001no-CL962Contig1	YES	XP_396942	1e-166	YES	XP_001601019	1e-126	NO	NA	NA	NA	NA	NA
bom001no-CL963Contig1	YES	XP_001120831	1e-157	YES	XP_001606524	1e-104	YES	XP_974395	2e-45	YES	FBpp0071470	1e-46
bom001no-CL964Contig1	YES	XP_001122976	3e-87	YES	XP_001603235	3e-78	YES	XP_966948	2e-23	YES	FBpp0085373	1e-44
bom001no-CL965Contig1	YES	XP_001120162	3e-88	YES	XP_001604220	1e-66	YES	XP_970926	1e-36	YES	FBpp0085698	8e-29
bom001no-CL966Contig1	YES	XP_392117	1e-158	NO	NA	NA	YES	XP_001815879	1e-101	YES	FBpp0085546	2e-89
bom001no-CL967Contig1	YES	XP_397252	1e-177	YES	XP_001607168	1e-151	YES	XP_967733	1e-127	YES	FBpp0076200	1e-116
bom001no-CL968Contig1	NO	NA	NA	NO	NA	NA	NO	NA	NA	NA	NA	NA
bom001no-CL969Contig1	YES	XP_625164	7e-98	YES	XP_001606844	3e-93	YES	XP_975186	6e-85	YES	FBpp0084340	3e-75
bom001no-CL970Contig1	YES	XP_625200	3e-22	YES	XP_001599314	3e-22	YES	XP_001814830	2e-15	YES	FBpp0080733	9e-21
bom001no-CL971Contig1	YES	XP_395047	1e-120	YES	XP_001606843	1e-111	YES	XP_968140	1e-103	YES	FBpp0077419	8e-98
bom001no-CL972Contig1	NO	NA	NA	NO	NA	NA	NO	NA	NA	NA	NA	NA
bom001no-CL972Contig2	NO	NA	NA	NO	NA	NA	NO	NA	NA	NA	NA	NA
bom001no-CL973Contig1	YES	XP_392037	2e-74	YES	XP_001603882	9e-47	YES	XP_968495	1e-43	YES	FBpp0075138	8e-38
bom001no-CL974Contig1	YES	XP_396630	2e-82	YES	XP_001601993	2e-72	YES	XP_974038	5e-62	YES	FBpp0081787	8e-43
bom001no-CL974Contig2	YES	XP_396630	9e-30	YES	XP_001601993	7e-26	YES	XP_974038	6e-22	YES	FBpp0081787	3e-10
bom001no-CL975Contig1	NO	NA	NA	YES	XP_001606859	9e-90	YES	XP_973326	8e-92	YES	FBpp0071587	4e-69
bom001no-CL976Contig1	YES	XP_625026	1e-148	YES	XP_001599892	1e-47	YES	XP_001813297	1e-112	YES	FBpp0081087	1e-100
bom001no-CL977Contig1	YES	XP_393588	1e-148	YES	XP_001605534	1e-131	YES	XP_972849	1e-110	YES	FBpp0086098	4e-88
bom001no-CL977Contig2	YES	XP_393588	0	YES	XP_001605534	1e-151	YES	XP_972849	1e-149	YES	FBpp0086098	1e-121
bom001no-CL978Contig1	YES	XP_001122088	1e-10	NO	NA	NA	NO	NA	NA	NA	NA	NA
bom001no-CL978Contig2	NO	NA	NA	NO	NA	NA	NO	NA	NA	NA	NA	NA
bom001no-CL979Contig1	YES	XP_623308	2e-35	YES	XP_001607705	2e-32	YES	XP_968681	4e-14	YES	FBpp0079491	1e-19
bom001no-CL980Contig1	YES	XP_397347	0	YES	XP_001604221	1e-165	YES	XP_975572	1e-113	YES	FBpp0087770	1e-100
bom001no-CL981Contig1	YES	XP_624507	1e-125	YES	XP_001605035	3e-84	YES	XP_975304	3e-72	YES	FBpp0074921	6e-72
bom001no-CL982Contig1	NO	NA	NA	YES	XP_001602917	2e-06	NO	NA	NA	NA	NA	NA
bom001no-CL983Contig1	YES	XP_395449	1e-123	YES	XP_001600309	1e-166	YES	XP_974667	1e-125	YES	FBpp0084714	1e-104
bom001no-CL984Contig1	YES	XP_393185	1e-116	YES	XP_001599178	1e-103	YES	XP_968137	4e-78	YES	FBpp0085225	2e-62
bom001no-CL985Contig1	YES	XP_396653	1e-110	YES	XP_001599003	1e-64	YES	XP_967128	6e-65	YES	FBpp0089270	2e-65
bom001no-CL986Contig1	YES	XP_393353	2e-95	YES	XP_001604485	4e-76	YES	XP_966494	1e-67	YES	FBpp0289181	6e-51
bom001no-CL987Contig1	YES	XP_001121665	1e-105	YES	XP_001603696	2e-76	YES	XP_975473	6e-61	YES	FBpp0082549	2e-49
bom001no-CL988Contig1	YES	XP_393710	1e-128	YES	XP_001603427	1e-126	YES	XP_966502	1e-87	YES	FBpp0080481	8e-72
bom001no-CL989Contig1	YES	XP_001121228	1e-137	NO	NA	NA	NO	NA	NA	YES	FBpp0081447	8e-48
bom001no-CL990Contig1	YES	XP_001123128	1e-125	YES	XP_001603560	8e-96	YES	XP_971408	7e-47	YES	FBpp0082923	3e-37
bom001no-CL991Contig1	YES	XP_395310	9e-99	YES	XP_001600374	1e-86	YES	XP_968242	1e-64	YES	FBpp0087821	2e-49
bom001no-CL992Contig1	YES	XP_393362	0	YES	XP_001600611	0	YES	XP_968626	1e-179	YES	FBpp0112272	0
bom001no-CL993Contig1	YES	XP_624951	3e-90	YES	XP_001607980	2e-87	YES	XP_974942	1e-81	YES	FBpp0072082	1e-71
bom001no-CL994Contig1	NO	NA	NA	NO	NA	NA	NO	NA	NA	NA	NA	NA
bom001no-CL994Contig2	YES	XP_393284	3e-11	YES	XP_001607749	1e-10	YES	XP_975532	2e-19	YES	FBpp0083397	4e-09
bom001no-CL995Contig1	YES	XP_001120945	3e-57	YES	XP_001599995	6e-43	YES	XP_972343	9e-23	NA	NA	NA
bom001no-CL996Contig1	YES	XP_393098	1e-169	YES	XP_001602432	1e-130	YES	XP_967856	8e-80	YES	FBpp0290427	1e-66
bom001no-CL997Contig1	YES	XP_393266	1e-118	YES	XP_001602754	1e-114	YES	XP_972368	7e-10	YES	FBpp0081767	1e-96
bom001no-CL998Contig1	YES	XP_001122072	7e-75	YES	XP_001602002	1e-61	YES	XP_972846	4e-50	YES	FBpp0072029	3e-47
bom001no-CL999Contig1	YES	XP_624141	9e-70	YES	XP_001600147	7e-63	NO	NA	NA	YES	FBpp0074799	2e-14
bom001no-CL1000Contig1	YES	XP_001122379	2e-80	YES	XP_001602063	8e-09	YES	XP_972121	2e-36	YES	FBpp0081085	2e-29
bom001no-CL1001Contig1	NO	NA	NA	NO	NA	NA	NO	NA	NA	NA	NA	NA
bom001no-CL1002Contig1	NO	NA	NA	NO	NA	NA	NO	NA	NA	NA	NA	NA
bom001no-CL1003Contig1	NO	NA	NA	NO	NA	NA	NO	NA	NA	NA	NA	NA
bom001no-CL1004Contig1	YES	XP_392570	1e-70	YES	XP_001605342	6e-17	YES	NP_001076809	2e-17	YES	FBpp0075721	3e-49
bom001no-CL1005Contig1	NO	NA	NA	YES	XP_001600005	1e-07	NO	NA	NA	NA	NA	NA
bom001no-CL1006Contig1	YES	XP_623574	1e-131	NO	NA	NA	YES	XP_971808	6e-73	YES	FBpp0070350	2e-57
bom001no-CL1007Contig1	YES	XP_396930	2e-56	YES	XP_001602324	1e-37	YES	XP_974294	2e-30	YES	FBpp0087979	1e-30
bom001no-CL1008Contig1	YES	XP_001120953	0	YES	XP_001606861	0	YES	XP_001816488	1e-172	YES	FBpp0074348	1e-157
bom001no-CL1009Contig1	YES	XP_623422	1e-131	YES	XP_001604222	3e-62	YES	XP_001812349	8e-29	YES	FBpp0112336	3e-38
bom001no-CL1010Contig1	YES	XP_391973	1e-154	YES	XP_001603353	1e-19	YES	XP_971315	1e-106	YES	FBpp0079801	3e-88
bom001no-CL1011Contig1	YES	XP_624603	1e-102	YES	XP_001601397	6e-78	YES	XP_973727	2e-70	YES	FBpp0077720	4e-66
bom001no-CL1012Contig1	YES	XP_394528	1e-127	YES	XP_001604019	1e-121	YES	XP_969842	1e-112	YES	FBpp0077694	1e-105
bom001no-CL1013Contig1	YES	XP_001122901	1e-133	YES	XP_001608112	4e-26	YES	XP_972300	1e-36	YES	FBpp0073529	6e-26
bom001no-CL1013Contig2	YES	XP_001122901	3e-72	YES	XP_001608112	8e-29	YES	XP_974488	2e-33	NA	NA	NA
bom001no-CL1014Contig1	YES	XP_392722	0	YES	XP_001604886	0	YES	XP_967673	1e-174	YES	FBpp0083843	1e-174
bom001no-CL1014Contig2	YES	XP_392722	1e-106	YES	XP_001604886	1e-101	YES	XP_967673	2e-93	YES	FBpp0083843	1e-92
bom001no-CL1015Contig1	NO	NA	NA	NO	NA	NA	NO	NA	NA	NA	NA	NA
bom001no-CL1015Contig2	NO	NA	NA	NO	NA	NA	NO	NA	NA	NA	NA	NA
bom001no-CL1016Contig1	NO	NA	NA	NO	NA	NA	NO	NA	NA	NA	NA	NA
bom001no-CL1017Contig1	YES	XP_001120580	1e-52	NO	NA	NA	YES	XP_971748	3e-36	YES	FBpp0085468	4e-34
bom001no-CL1018Contig1	YES	XP_623995	1e-117	YES	XP_001602780	1e-79	YES	NP_001034524	2e-73	YES	FBpp0082294	8e-68
bom001no-CL1018Contig2	YES	XP_623995	3e-36	YES	XP_001602780	2e-27	YES	NP_001034524	3e-23	YES	FBpp0082294	1e-23
bom001no-CL1019Contig1	YES	XP_625035	1e-135	YES	XP_001606413	1e-113	YES	XP_968908	1e-62	YES	FBpp0289483	4e-57
bom001no-CL1020Contig1	YES	XP_624818	1e-113	YES	XP_001608154	1e-101	YES	XP_974526	3e-92	YES	FBpp0079332	3e-85
bom001no-CL1021Contig1	NO	NA	NA	YES	XP_001606729	1e-67	YES	XP_970231	5e-52	YES	FBpp0075854	1e-43
bom001no-CL1022Contig1	YES	XP_392498	1e-113	YES	XP_001599353	1e-100	YES	XP_969212	6e-90	YES	FBpp0083742	2e-73
bom001no-CL1022Contig2	YES	XP_392498	1e-133	YES	XP_001599353	1e-114	YES	XP_969212	1e-94	YES	FBpp0083742	1e-87
bom001no-CL1023Contig1	YES	XP_624548	5e-95	YES	XP_001602382	4e-73	YES	XP_969110	1e-67	YES	FBpp0075012	3e-65
bom001no-CL1024Contig1	NO	NA	NA	NO	NA	NA	YES	XP_968701	2e-07	NA	NA	NA
bom001no-CL1025Contig1	YES	XP_395044	5e-85	YES	XP_001608157	2e-70	YES	XP_969427	9e-65	YES	FBpp0074076	6e-55
bom001no-CL1026Contig1	YES	XP_001121364	1e-147	YES	XP_001606251	1e-107	YES	XP_973433	1e-102	YES	FBpp0075971	1e-12
bom001no-CL1027Contig1	NO	NA	NA	NO	NA	NA	NO	NA	NA	NA	NA	NA
bom001no-CL1028Contig1	YES	XP_393298	7e-96	NO	NA	NA	YES	XP_969158	1e-20	YES	FBpp0084433	1e-18
bom001no-CL1029Contig1	YES	XP_001121338	1e-116	YES	XP_001605824	2e-90	YES	XP_974547	6e-68	YES	FBpp0086423	7e-60
bom001no-CL1029Contig2	YES	XP_001121338	6e-95	YES	XP_001605824	2e-73	YES	XP_974547	3e-58	YES	FBpp0086423	5e-54
bom001no-CL1030Contig1	YES	XP_624341	1e-112	YES	XP_001607430	1e-102	YES	XP_973117	1e-104	YES	FBpp0086067	1e-87
bom001no-CL1031Contig1	YES	XP_623642	8e-77	YES	XP_001599221	1e-66	YES	XP_968578	2e-57	YES	FBpp0084454	7e-54
bom001no-CL1032Contig1	YES	XP_397178	8e-73	YES	XP_001607777	1e-107	YES	XP_974142	1e-110	YES	FBpp0070946	2e-55
bom001no-CL1033Contig1	YES	XP_001123364	5e-82	YES	XP_001606321	1e-133	YES	XP_972775	2e-82	YES	FBpp0075989	8e-71
bom001no-CL1034Contig1	NO	NA	NA	NO	NA	NA	NO	NA	NA	NA	NA	NA
bom001no-CL1035Contig1	YES	NP_001011654	4e-79	YES	XP_001607807	8e-74	YES	XP_971170	2e-54	YES	FBpp0078699	6e-50
bom001no-CL1035Contig2	YES	NP_001011654	6e-78	YES	XP_001607807	1e-72	YES	XP_971170	3e-53	YES	FBpp0078699	5e-49
bom001no-CL1036Contig1	YES	XP_395151	1e-164	YES	XP_001604075	1e-164	YES	XP_966605	1e-128	YES	FBpp0084110	1e-100
bom001no-CL1037Contig1	YES	XP_392911	9e-14	YES	XP_001605121	3e-07	NO	NA	NA	NA	NA	NA
bom001no-CL1038Contig1	YES	XP_392933	1e-109	YES	XP_001607939	1e-103	YES	XP_966611	1e-102	YES	FBpp0082519	1e-95
bom001no-CL1039Contig1	NO	NA	NA	NO	NA	NA	NO	NA	NA	NA	NA	NA
bom001no-CL1040Contig1	YES	XP_001119959	1e-127	YES	XP_001599607	2e-95	YES	XP_001814047	2e-92	YES	FBpp0111875	3e-87
bom001no-CL1041Contig1	YES	XP_001120198	1e-69	YES	XP_001603477	9e-69	YES	XP_970530	1e-64	YES	FBpp0289710	7e-62
bom001no-CL1042Contig1	YES	XP_394669	1e-124	YES	XP_001600344	1e-68	YES	XP_971953	6e-75	YES	FBpp0076374	2e-61
bom001no-CL1043Contig1	YES	XP_391860	2e-87	YES	XP_001603791	7e-81	YES	XP_966697	2e-82	YES	FBpp0082274	8e-75
bom001no-CL1044Contig1	YES	XP_625095	1e-126	YES	XP_001608210	1e-120	YES	XP_971106	1e-109	YES	FBpp0084585	1e-113
bom001no-CL1045Contig1	YES	XP_624399	1e-114	YES	XP_001605273	6e-97	YES	XP_975095	2e-84	YES	FBpp0084813	1e-66
bom001no-CL1046Contig1	YES	XP_623357	0	YES	XP_001600105	0	YES	XP_967219	0	YES	FBpp0081372	1e-179
bom001no-CL1047Contig1	NO	NA	NA	NO	NA	NA	NO	NA	NA	NA	NA	NA
bom001no-CL1048Contig1	YES	XP_396504	1e-104	YES	XP_001600320	9e-91	YES	XP_969569	4e-86	YES	FBpp0112025	9e-70
bom001no-CL1049Contig1	YES	XP_392210	1e-161	YES	XP_001606216	1e-149	YES	XP_973570	1e-126	NA	NA	NA
bom001no-CL1050Contig1	YES	XP_392692	1e-121	YES	XP_001603562	3e-88	YES	XP_973002	5e-87	YES	FBpp0083861	2e-59
bom001no-CL1051Contig1	YES	XP_395917	1e-97	YES	XP_001601960	1e-86	YES	XP_972447	3e-67	YES	FBpp0085889	3e-74
bom001no-CL1052Contig1	YES	XP_001122514	1e-116	YES	XP_001607388	1e-08	NO	NA	NA	NA	NA	NA
bom001no-CL1053Contig1	YES	XP_624945	5e-91	YES	XP_001607215	3e-88	YES	XP_970017	4e-71	YES	FBpp0075177	5e-65
bom001no-CL1054Contig1	NO	NA	NA	NO	NA	NA	NO	NA	NA	NA	NA	NA
bom001no-CL1054Contig2	NO	NA	NA	NO	NA	NA	NO	NA	NA	NA	NA	NA
bom001no-CL1055Contig1	YES	XP_396268	2e-38	YES	XP_001605059	4e-41	YES	XP_970417	1e-20	YES	FBpp0288532	3e-09
bom001no-CL1055Contig2	YES	XP_396268	1e-154	YES	XP_001605059	1e-133	YES	XP_970417	1e-114	YES	FBpp0288532	1e-107
bom001no-CL1056Contig1	NO	NA	NA	NO	NA	NA	NO	NA	NA	NA	NA	NA
bom001no-CL1056Contig2	NO	NA	NA	NO	NA	NA	NO	NA	NA	NA	NA	NA
bom001no-CL1057Contig1	YES	XP_001122288	2e-55	YES	XP_001603181	1e-138	YES	XP_001811057	1e-118	YES	FBpp0075715	1e-115
bom001no-CL1058Contig1	YES	XP_001121455	1e-135	YES	XP_001601411	2e-70	YES	XP_975077	1e-20	YES	FBpp0080993	8e-30
bom001no-CL1059Contig1	YES	XP_392920	2e-70	YES	XP_001607840	2e-39	YES	XP_001807705	1e-20	YES	FBpp0082849	2e-19
bom001no-CL1059Contig2	YES	XP_392920	2e-71	YES	XP_001607840	2e-40	YES	XP_001807705	7e-21	YES	FBpp0082849	1e-19
bom001no-CL1060Contig1	YES	XP_394155	7e-69	YES	XP_001602758	4e-38	YES	XP_975332	9e-43	YES	FBpp0088833	9e-38
bom001no-CL1061Contig1	YES	XP_394542	1e-117	YES	XP_001601145	2e-80	YES	XP_973053	4e-18	YES	FBpp0291250	6e-11
bom001no-CL1062Contig1	YES	XP_625166	3e-73	YES	XP_001603280	1e-38	NO	NA	NA	NA	NA	NA
bom001no-CL1063Contig1	YES	XP_001121565	0	YES	XP_001602984	1e-173	YES	XP_967491	3e-79	YES	FBpp0081961	1e-131
bom001no-CL1063Contig2	YES	XP_001121565	8e-95	YES	XP_001602984	7e-62	YES	XP_967491	5e-15	YES	FBpp0081961	9e-40
bom001no-CL1064Contig1	YES	XP_001122695	3e-56	YES	XP_001603900	1e-69	YES	XP_970632	1e-44	YES	FBpp0086905	3e-40
bom001no-CL1065Contig1	YES	XP_001121931	1e-07	NO	NA	NA	NO	NA	NA	NA	NA	NA
bom001no-CL1065Contig2	YES	XP_001121931	8e-09	NO	NA	NA	NO	NA	NA	NA	NA	NA
bom001no-CL1066Contig1	YES	XP_001122328	8e-68	YES	XP_001606939	1e-65	YES	XP_971443	2e-40	YES	FBpp0086274	2e-32
bom001no-CL1067Contig1	YES	XP_392352	0	YES	XP_001605776	1e-122	YES	XP_968356	1e-102	YES	FBpp0289520	1e-80
bom001no-CL1068Contig1	YES	NP_001014992	1e-90	YES	XP_001604215	5e-85	YES	XP_969324	5e-63	YES	FBpp0111487	3e-59
bom001no-CL1069Contig1	YES	XP_001119919	7e-68	YES	XP_001606928	1e-41	YES	XP_967800	2e-22	YES	FBpp0070650	1e-30
bom001no-CL1070Contig1	NO	NA	NA	NO	NA	NA	NO	NA	NA	NA	NA	NA
bom001no-CL1070Contig2	NO	NA	NA	NO	NA	NA	NO	NA	NA	NA	NA	NA
bom001no-CL1071Contig1	YES	XP_623310	1e-144	YES	XP_001600930	1e-116	YES	XP_968925	4e-89	YES	FBpp0080745	1e-76
bom001no-CL1071Contig2	YES	XP_394009	1e-28	YES	XP_001600930	4e-21	YES	XP_968925	4e-17	YES	FBpp0080745	2e-08
bom001no-CL1072Contig1	YES	XP_394061	1e-174	YES	XP_001603599	1e-141	YES	XP_972301	1e-118	YES	FBpp0074729	1e-116
bom001no-CL1073Contig1	NO	NA	NA	NO	NA	NA	YES	XP_001807926	6e-09	NA	NA	NA
bom001no-CL1074Contig1	YES	XP_392406	1e-109	YES	XP_001599340	1e-106	YES	XP_968602	5e-87	YES	FBpp0088372	8e-89
bom001no-CL1075Contig1	YES	XP_395853	3e-70	YES	XP_001603107	2e-49	YES	XP_967181	1e-31	YES	FBpp0080836	1e-41
bom001no-CL1076Contig1	YES	XP_623140	5e-66	YES	XP_001602411	9e-23	YES	XP_975384	5e-56	YES	FBpp0085725	9e-56
bom001no-CL1077Contig1	YES	XP_001122128	1e-116	YES	XP_001601275	2e-76	YES	XP_966917	4e-65	YES	FBpp0082163	1e-50
bom001no-CL1078Contig1	NO	NA	NA	YES	XP_001608216	6e-54	YES	XP_974833	8e-38	NA	NA	NA
bom001no-CL1079Contig1	YES	XP_001120930	1e-107	YES	XP_001600314	1e-83	YES	XP_974744	6e-32	NA	NA	NA
bom001no-CL1080Contig1	YES	XP_001120242	4e-41	YES	XP_001600600	8e-35	YES	XP_966468	1e-26	YES	FBpp0291516	6e-27
bom001no-CL1081Contig1	YES	XP_624537	2e-48	YES	XP_001604291	2e-46	YES	XP_972279	3e-41	YES	FBpp0072674	8e-38
bom001no-CL1082Contig1	YES	XP_394140	4e-77	YES	XP_001599355	4e-63	YES	XP_973321	2e-46	YES	FBpp0074949	7e-42
bom001no-CL1083Contig1	YES	XP_395279	2e-59	YES	XP_001608084	4e-52	YES	XP_970822	1e-42	YES	FBpp0289031	4e-43
bom001no-CL1084Contig1	YES	XP_625185	2e-67	YES	XP_001599555	3e-44	YES	XP_968086	1e-36	YES	FBpp0074663	5e-24
bom001no-CL1085Contig1	YES	XP_396145	0	YES	XP_001600495	1e-142	YES	XP_967795	1e-119	YES	FBpp0082056	1e-96
bom001no-CL1086Contig1	YES	XP_623803	8e-79	YES	XP_001603576	6e-64	YES	XP_973355	4e-46	YES	FBpp0087437	2e-31
bom001no-CL1087Contig1	YES	XP_624756	0	YES	XP_001599344	1e-165	YES	XP_969840	1e-119	YES	FBpp0077784	5e-98
bom001no-CL1088Contig1	YES	XP_392943	0	YES	XP_001602738	0	YES	XP_001813974	0	YES	FBpp0084026	1e-176
bom001no-CL1089Contig1	YES	XP_395441	1e-174	YES	XP_001601091	1e-125	YES	XP_971487	1e-82	YES	FBpp0086469	1e-67
bom001no-CL1090Contig1	YES	XP_624946	4e-98	YES	XP_001599143	8e-82	YES	XP_973907	4e-71	YES	FBpp0112438	3e-68
bom001no-CL1091Contig1	YES	XP_001120669	3e-68	YES	XP_001601269	6e-43	YES	XP_966598	7e-23	YES	FBpp0079596	1e-24
bom001no-CL1092Contig1	YES	XP_624445	2.33e-156	YES	XP_001606276	1e-112	YES	XP_974888	6e-70	YES	FBpp0078590	2e-60
bom001no-CL1093Contig1	YES	XP_001119826	1e-10	YES	XP_001603892	2e-80	YES	XP_970250	1e-76	YES	FBpp0081879	2e-65
bom001no-CL1094Contig1	NO	NA	NA	NO	NA	NA	NO	NA	NA	YES	FBpp0070518	6e-08
bom001no-CL1095Contig1	NO	NA	NA	NO	NA	NA	NO	NA	NA	NA	NA	NA
bom001no-CL1096Contig1	YES	XP_624245	4e-40	YES	XP_001603325	5e-36	YES	XP_974002	8e-06	YES	FBpp0290471	2e-06
bom001no-CL1097Contig1	YES	XP_001121596	2e-81	YES	XP_001603846	3e-71	YES	XP_967418	9e-51	YES	FBpp0074641	8e-26
bom001no-CL1098Contig1	YES	XP_393352	7e-54	YES	XP_001600470	5e-08	YES	XP_970765	9e-15	YES	FBpp0088838	2e-48
bom001no-CL1099Contig1	NO	NA	NA	NO	NA	NA	NO	NA	NA	NA	NA	NA
bom001no-CL1100Contig1	YES	XP_623756	1e-124	YES	XP_001606812	1e-107	YES	XP_001809722	1e-72	YES	FBpp0289697	2e-69
bom001no-CL1101Contig1	YES	XP_391911	1e-105	YES	XP_001604372	1e-96	YES	XP_974576	1e-81	YES	FBpp0080750	3e-84
bom001no-CL1102Contig1	YES	XP_394545	6e-89	YES	XP_001601548	1e-29	YES	XP_967556	8e-75	YES	FBpp0077637	1e-62
bom001no-CL1102Contig2	YES	XP_624573	2e-16	YES	XP_001606233	3e-06	YES	XP_966371	1e-06	YES	FBpp0075930	4e-06
bom001no-CL1103Contig1	NO	NA	NA	NO	NA	NA	NO	NA	NA	NA	NA	NA
bom001no-CL1104Contig1	YES	XP_624349	1e-153	YES	XP_001602623	1e-110	YES	XP_969069	1e-100	YES	FBpp0078899	1e-102
bom001no-CL1105Contig1	NO	NA	NA	YES	XP_001601605	8e-36	YES	XP_974377	9e-28	NA	NA	NA
bom001no-CL1106Contig1	YES	XP_394906	1e-75	YES	XP_001601157	3e-44	YES	XP_967672	1e-27	YES	FBpp0289921	1e-17
bom001no-CL1106Contig2	YES	XP_394906	1e-101	YES	XP_001601157	3e-70	YES	XP_967672	1e-50	YES	FBpp0289921	8e-40
bom001no-CL1107Contig1	YES	XP_001119866	5e-30	YES	XP_001606563	2e-19	YES	XP_967739	1e-12	YES	FBpp0080024	4e-15
bom001no-CL1108Contig1	YES	XP_624813	2e-98	YES	XP_001604134	2e-76	YES	XP_001814003	2e-43	YES	FBpp0077252	5e-38
bom001no-CL1109Contig1	YES	XP_624304	1e-105	NO	NA	NA	YES	XP_969715	9e-68	YES	FBpp0088085	2e-73
bom001no-CL1110Contig1	YES	XP_001119988	1e-179	YES	XP_001601717	6e-64	YES	XP_974434	4e-56	YES	FBpp0087132	5e-53
bom001no-CL1111Contig1	YES	XP_625052	6e-67	YES	XP_001600325	2e-26	YES	XP_972163	3e-10	NA	NA	NA
bom001no-CL1112Contig1	YES	XP_625236	2e-60	NO	NA	NA	YES	XP_973572	2e-18	NA	NA	NA
bom001no-CL1113Contig1	YES	XP_001122542	1e-169	YES	XP_001606562	1e-159	YES	XP_969750	1e-126	YES	FBpp0077316	1e-120
bom001no-CL1114Contig1	YES	XP_392858	1e-114	YES	XP_001599319	1e-104	YES	XP_001812473	2e-96	YES	FBpp0071229	2e-84
bom001no-CL1115Contig1	YES	XP_001120167	3e-69	YES	XP_001604514	5e-53	YES	XP_968817	3e-55	YES	FBpp0077350	4e-35
bom001no-CL1115Contig2	YES	XP_001120167	2e-58	YES	XP_001604514	2e-47	YES	XP_968817	9e-48	YES	FBpp0077350	5e-33
bom001no-CL1116Contig1	YES	XP_623865	5e-53	YES	XP_001599589	2e-14	YES	XP_969961	8e-20	YES	FBpp0084050	4e-08
bom001no-CL1117Contig1	YES	XP_393575	5e-81	YES	XP_001604538	6e-61	YES	XP_974390	5e-33	YES	FBpp0072009	1e-33
bom001no-CL1118Contig1	YES	XP_624220	2e-79	YES	XP_001599252	2e-75	YES	XP_967938	3e-53	YES	FBpp0073099	8e-56
bom001no-CL1119Contig1	YES	XP_392023	3e-67	YES	XP_001606918	9e-37	YES	XP_971885	7e-35	YES	FBpp0075755	9e-30
bom001no-CL1120Contig1	YES	XP_393651	1e-103	YES	XP_001601415	5e-73	YES	XP_968461	1e-60	YES	FBpp0081141	6e-16
bom001no-CL1121Contig1	NO	NA	NA	NO	NA	NA	NO	NA	NA	NA	NA	NA
bom001no-CL1122Contig1	NO	NA	NA	NO	NA	NA	NO	NA	NA	NA	NA	NA
bom001no-CL1123Contig1	YES	XP_397432	2e-82	YES	XP_001607853	1e-69	NO	NA	NA	YES	FBpp0077726	2e-45
bom001no-CL1124Contig1	NO	NA	NA	NO	NA	NA	NO	NA	NA	NA	NA	NA
bom001no-CL1124Contig2	NO	NA	NA	NO	NA	NA	NO	NA	NA	NA	NA	NA
bom001no-CL1125Contig1	NO	NA	NA	NO	NA	NA	NO	NA	NA	NA	NA	NA
bom001no-CL1126Contig1	YES	XP_394373	3e-62	YES	XP_001605468	2e-55	YES	XP_969820	1e-29	YES	FBpp0083128	7e-27
bom001no-CL1127Contig1	YES	XP_624408	1e-153	YES	XP_001603982	1e-133	YES	XP_970047	1e-106	YES	FBpp0077468	3e-10
bom001no-CL1128Contig1	YES	XP_624760	1e-101	YES	XP_001601933	8e-78	YES	XP_972836	3e-65	YES	FBpp0110096	3e-55
bom001no-CL1128Contig2	YES	XP_624760	3e-96	YES	XP_001601933	2e-74	YES	XP_972836	2e-62	YES	FBpp0110096	9e-52
bom001no-CL1129Contig1	NO	NA	NA	NO	NA	NA	NO	NA	NA	NA	NA	NA
bom001no-CL1130Contig1	YES	XP_396250	1e-19	YES	XP_001608131	2e-43	YES	XP_001814281	8e-52	YES	FBpp0078291	3e-14
bom001no-CL1131Contig1	YES	XP_625083	1e-140	YES	XP_001605763	1e-96	YES	XP_969575	3e-74	YES	FBpp0079978	5e-79
bom001no-CL1132Contig1	NO	NA	NA	NO	NA	NA	NO	NA	NA	NA	NA	NA
bom001no-CL1133Contig1	YES	XP_001119947	3e-68	YES	XP_001599669	2e-64	YES	XP_966424	3e-61	YES	FBpp0087115	3e-55
bom001no-CL1134Contig1	NO	NA	NA	NO	NA	NA	NO	NA	NA	NA	NA	NA
bom001no-CL1135Contig1	YES	XP_623774	1e-108	YES	XP_001601510	1e-66	YES	XP_001811897	4e-36	YES	FBpp0087483	1e-23
bom001no-CL1136Contig1	YES	XP_624109	2e-77	YES	XP_001600094	3e-43	YES	XP_967620	4e-23	YES	FBpp0289480	3e-24
bom001no-CL1137Contig1	NO	NA	NA	NO	NA	NA	NO	NA	NA	NA	NA	NA
bom001no-CL1138Contig1	YES	XP_394968	1e-127	YES	XP_001603009	1e-104	YES	XP_969636	7e-97	YES	FBpp0074650	1e-06
bom001no-CL1139Contig1	YES	XP_625069	1e-149	YES	XP_001600268	1e-71	YES	XP_969105	3e-90	YES	FBpp0087351	1e-89
bom001no-CL1140Contig1	YES	XP_394330	1e-125	NO	NA	NA	NO	NA	NA	YES	FBpp0070426	7e-52
bom001no-CL1141Contig1	NO	NA	NA	NO	NA	NA	NO	NA	NA	NA	NA	NA
bom001no-CL1141Contig2	NO	NA	NA	YES	XP_001606509	1e-103	YES	XP_969626	6e-45	YES	FBpp0080689	2e-47
bom001no-CL1142Contig1	NO	NA	NA	NO	NA	NA	NO	NA	NA	NA	NA	NA
bom001no-CL1143Contig1	YES	XP_001122637	9e-31	YES	XP_001599614	7e-26	YES	XP_971866	8e-25	YES	FBpp0084801	1e-16
bom001no-CL1144Contig1	YES	XP_624203	1e-102	YES	XP_001605386	1e-82	YES	XP_970427	1e-58	YES	FBpp0087481	6e-54
bom001no-CL1145Contig1	YES	XP_392188	2e-87	YES	XP_001599953	5e-54	YES	XP_970287	4e-35	YES	FBpp0088192	4e-30
bom001no-CL1146Contig1	YES	XP_001120078	2e-52	YES	XP_001604271	1e-41	YES	XP_974931	1e-27	YES	FBpp0077213	8e-24
bom001no-CL1147Contig1	YES	XP_393261	1e-143	YES	XP_001604900	3e-12	YES	XP_968732	4e-48	YES	FBpp0290437	4e-22
bom001no-CL1148Contig1	YES	XP_001120511	0	NO	NA	NA	YES	XP_967593	2e-99	YES	FBpp0088976	9e-74
bom001no-CL1149Contig1	YES	XP_624433	1e-101	YES	XP_001608116	1e-95	YES	XP_969003	1e-76	YES	FBpp0071279	6e-73
bom001no-CL1150Contig1	YES	XP_393026	1e-125	YES	XP_001600716	1e-115	YES	XP_975109	2e-99	YES	FBpp0078735	1e-103
bom001no-CL1151Contig1	YES	XP_001121718	1e-116	YES	XP_001599781	1e-83	YES	XP_970723	3e-67	YES	FBpp0085612	1e-57
bom001no-CL1152Contig1	YES	XP_396992	2e-24	YES	XP_001604277	4e-23	YES	XP_974786	2e-19	YES	FBpp0290901	4e-19
bom001no-CL1153Contig1	YES	XP_393113	1e-140	NO	NA	NA	NO	NA	NA	NA	NA	NA
bom001no-CL1154Contig1	NO	NA	NA	NO	NA	NA	NO	NA	NA	NA	NA	NA
bom001no-CL1154Contig2	NO	NA	NA	NO	NA	NA	NO	NA	NA	NA	NA	NA
bom001no-CL1155Contig1	YES	XP_625213	8e-62	YES	XP_001605234	2e-51	YES	XP_975383	2e-44	YES	FBpp0073806	2e-42
bom001no-CL1156Contig1	YES	XP_001119924	3e-15	YES	XP_001601050	2e-62	YES	XP_966344	2e-32	YES	FBpp0288515	5e-15
bom001no-CL1157Contig1	YES	XP_397331	1e-73	NO	NA	NA	YES	XP_967671	5e-35	NA	NA	NA
bom001no-CL1157Contig2	YES	XP_397331	2e-20	NO	NA	NA	NO	NA	NA	NA	NA	NA
bom001no-CL1158Contig1	YES	XP_624692	1e-81	YES	XP_001603714	1e-70	YES	XP_970396	6e-55	YES	FBpp0289447	1e-45
bom001no-CL1159Contig1	YES	XP_392902	1e-85	YES	XP_001601009	3e-54	YES	XP_966886	3e-43	YES	FBpp0077516	1e-44
bom001no-CL1160Contig1	YES	XP_625135	2e-60	YES	XP_001605879	1e-131	YES	XP_974384	1e-120	YES	FBpp0075508	1e-118
bom001no-CL1161Contig1	YES	XP_001120151	1e-167	YES	XP_001603274	1e-107	YES	XP_001813349	6e-48	NA	NA	NA
bom001no-CL1162Contig1	YES	XP_001121164	9e-32	YES	XP_001603327	4e-61	YES	XP_968038	5e-39	YES	FBpp0087192	2e-24
bom001no-CL1163Contig1	YES	XP_394657	5e-93	YES	XP_001607363	2e-66	YES	XP_972400	1e-51	YES	FBpp0077581	7e-44
bom001no-CL1163Contig2	YES	XP_394657	2e-89	YES	XP_001607363	1e-62	YES	XP_972400	5e-48	YES	FBpp0077581	3e-40
bom001no-CL1164Contig1	YES	NP_001011616	3e-26	YES	XP_001603321	5e-22	YES	XP_967194	2e-06	YES	FBpp0087518	5e-06
bom001no-CL1165Contig1	YES	XP_624311	8e-96	YES	XP_001607816	3e-67	YES	XP_973076	2e-54	YES	FBpp0076134	9e-52
bom001no-CL1166Contig1	YES	XP_397284	4e-53	NO	NA	NA	YES	XP_968248	6e-31	YES	FBpp0074672	1e-26
bom001no-CL1167Contig1	YES	XP_396066	7e-94	YES	XP_001601594	5e-70	NO	NA	NA	NA	NA	NA
bom001no-CL1168Contig1	YES	XP_396423	0	YES	XP_001607565	0	YES	XP_968172	1e-158	YES	FBpp0081440	1e-150
bom001no-CL1169Contig1	NO	NA	NA	YES	XP_001602065	4e-10	NO	NA	NA	NA	NA	NA
bom001no-CL1170Contig1	YES	XP_001120040	1e-131	YES	XP_001605709	8e-87	YES	XP_968858	4e-66	YES	FBpp0074739	2e-37
bom001no-CL1171Contig1	YES	XP_001120557	9e-85	YES	XP_001606837	3e-46	YES	XP_974899	1e-20	YES	FBpp0076459	2e-18
bom001no-CL1172Contig1	YES	XP_001119907	9e-94	YES	XP_001603635	2e-75	YES	XP_975337	4e-56	YES	FBpp0072162	5e-40
bom001no-CL1173Contig1	YES	XP_624652	1e-85	YES	XP_001608271	5e-78	YES	XP_974670	1e-74	YES	FBpp0291519	2e-74
bom001no-CL1174Contig1	YES	XP_001121634	6e-90	YES	XP_001607754	1e-42	YES	XP_972063	5e-47	YES	FBpp0074817	1e-33
bom001no-CL1175Contig1	NO	NA	NA	NO	NA	NA	NO	NA	NA	NA	NA	NA
bom001no-CL1176Contig1	YES	XP_623206	1e-77	YES	XP_001604059	7e-46	YES	XP_970923	1e-23	YES	FBpp0087765	5e-21
bom001no-CL1177Contig1	YES	XP_623921	3e-91	YES	XP_001607764	2e-85	YES	XP_972103	9e-76	YES	FBpp0072072	3e-74
bom001no-CL1178Contig1	YES	XP_397320	1e-71	YES	XP_001600897	4e-71	YES	XP_974482	9e-71	YES	FBpp0072061	2e-67
bom001no-CL1179Contig1	YES	XP_624343	0	YES	XP_001605984	0	YES	XP_970725	1e-153	YES	FBpp0112118	1e-138
bom001no-CL1180Contig1	NO	NA	NA	NO	NA	NA	NO	NA	NA	NA	NA	NA
bom001no-CL1181Contig1	YES	XP_396143	9e-35	YES	XP_001601212	6e-27	YES	XP_966971	1e-22	YES	FBpp0071193	3e-17
bom001no-CL1182Contig1	NO	NA	NA	NO	NA	NA	NO	NA	NA	NA	NA	NA
bom001no-CL1183Contig1	NO	NA	NA	YES	XP_001601244	3e-84	YES	XP_971724	3e-78	YES	FBpp0086721	2e-74
bom001no-CL1183Contig2	NO	NA	NA	YES	XP_001601244	1e-135	YES	XP_971724	1e-124	YES	FBpp0086721	1e-115
bom001no-CL1184Contig1	YES	XP_624172	1e-170	YES	XP_001599234	1e-137	YES	XP_001809949	1e-126	YES	FBpp0080890	1e-126
bom001no-CL1185Contig1	YES	XP_624500	5e-90	YES	XP_001602477	2e-68	YES	XP_975322	2e-47	YES	FBpp0080390	3e-50
bom001no-CL1186Contig1	YES	XP_624823	1e-121	YES	XP_001606183	1e-106	YES	XP_974607	1e-101	YES	FBpp0079090	4e-77
bom001no-CL1187Contig1	YES	XP_394902	6e-92	YES	XP_001599374	5e-77	YES	XP_967463	1e-57	YES	FBpp0083751	6e-51
bom001no-CL1188Contig1	YES	XP_394460	1e-148	YES	XP_001604450	1e-100	YES	XP_969573	2e-48	YES	FBpp0077337	3e-28
bom001no-CL1188Contig2	NO	NA	NA	NO	NA	NA	NO	NA	NA	NA	NA	NA
bom001no-CL1189Contig1	YES	XP_001123015	1e-45	YES	XP_001599467	2e-39	NO	NA	NA	YES	FBpp0086996	2e-07
bom001no-CL1190Contig1	YES	XP_397543	5e-44	NO	NA	NA	NO	NA	NA	NA	NA	NA
bom001no-CL1191Contig1	YES	XP_001120518	1e-33	YES	XP_001606706	3e-32	YES	XP_973909	1e-22	YES	FBpp0112271	2e-17
bom001no-CL1192Contig1	YES	XP_624720	2e-93	YES	XP_001601208	4e-81	YES	XP_975323	4e-62	YES	FBpp0070202	8e-57
bom001no-CL1193Contig1	NO	NA	NA	YES	XP_001608096	4e-63	YES	XP_974830	1e-32	YES	FBpp0079391	8e-42
bom001no-CL1194Contig1	YES	XP_001120871	0	YES	XP_001604250	0	YES	XP_967003	1e-118	YES	FBpp0076253	2e-85
bom001no-CL1195Contig1	NO	NA	NA	NO	NA	NA	YES	XP_968904	1e-23	YES	FBpp0074714	5e-11
bom001no-CL1196Contig1	NO	NA	NA	NO	NA	NA	NO	NA	NA	NA	NA	NA
bom001no-CL1197Contig1	YES	XP_395002	2e-51	YES	XP_001605788	3e-41	YES	XP_967406	2e-25	NA	NA	NA
bom001no-CL1198Contig1	YES	XP_001122009	1e-47	YES	XP_001605880	9e-47	YES	XP_001813187	5e-32	YES	FBpp0079663	1e-40
bom001no-CL1199Contig1	NO	NA	NA	NO	NA	NA	NO	NA	NA	NA	NA	NA
bom001no-CL1199Contig2	NO	NA	NA	NO	NA	NA	NO	NA	NA	NA	NA	NA
bom001no-CL1200Contig1	YES	XP_392660	1e-111	YES	XP_001602512	1e-105	YES	XP_969171	8e-94	YES	FBpp0083684	3e-93
bom001no-CL1201Contig1	YES	XP_397478	1e-142	YES	XP_001605724	1e-110	YES	XP_967696	6e-16	YES	FBpp0072035	1e-65
bom001no-CL1202Contig1	YES	XP_001122524	2e-45	NO	NA	NA	YES	XP_971559	2e-07	YES	FBpp0078108	6e-08
bom001no-CL1202Contig2	YES	XP_001122524	2e-39	NO	NA	NA	YES	XP_971559	3e-07	YES	FBpp0078108	2e-06
bom001no-CL1203Contig1	YES	XP_623321	1e-126	YES	XP_001601896	1e-119	YES	XP_970762	4e-96	YES	FBpp0083075	1e-88
bom001no-CL1204Contig1	YES	XP_001120572	2e-66	YES	XP_001607019	2e-53	YES	XP_970062	5e-44	YES	FBpp0079490	2e-33
bom001no-CL1205Contig1	YES	XP_392679	1e-130	YES	XP_001605023	1e-129	YES	XP_971313	1e-113	YES	FBpp0081834	1e-111
bom001no-CL1206Contig1	YES	XP_397091	1e-110	YES	XP_001602628	6e-93	YES	XP_969257	3e-97	YES	FBpp0079470	3e-83
bom001no-CL1207Contig1	YES	XP_394666	8e-82	YES	XP_001600166	1e-53	YES	XP_972811	5e-14	YES	FBpp0076738	5e-39
bom001no-CL1208Contig1	YES	XP_624722	0	YES	XP_001603617	0	YES	XP_969902	0	YES	FBpp0087472	1e-169
bom001no-CL1209Contig1	YES	XP_396420	5e-78	YES	XP_001602067	5e-57	YES	XP_971367	2e-51	YES	FBpp0070714	3e-48
bom001no-CL1210Contig1	YES	XP_392319	8e-57	YES	XP_001607100	2e-27	YES	XP_001811656	3e-31	YES	FBpp0290042	4e-27
bom001no-CL1211Contig1	YES	XP_001121809	6e-61	YES	XP_001602140	1e-23	NO	NA	NA	YES	FBpp0079552	5e-06
bom001no-CL1212Contig1	YES	XP_001121033	1e-08	NO	NA	NA	NO	NA	NA	NA	NA	NA
bom001no-CL1213Contig1	YES	XP_001121111	5e-47	YES	XP_001604376	5e-25	YES	XP_001811919	1e-27	YES	FBpp0091110	1e-24
bom001no-CL1214Contig1	NO	NA	NA	NO	NA	NA	YES	XP_972339	3e-38	YES	FBpp0083372	2e-11
bom001no-CL1215Contig1	YES	XP_393495	1e-128	YES	XP_001602850	1e-56	NO	NA	NA	YES	FBpp0076864	3e-14
bom001no-CL1215Contig2	YES	XP_393495	1e-136	YES	XP_001602850	2e-96	NO	NA	NA	YES	FBpp0076864	8e-49
bom001no-CL1216Contig1	NO	NA	NA	NO	NA	NA	NO	NA	NA	NA	NA	NA
bom001no-CL1217Contig1	YES	XP_001120920	8e-79	YES	XP_001604440	6e-64	YES	XP_974268	5e-43	YES	FBpp0080807	1e-32
bom001no-CL1218Contig1	YES	XP_391840	4e-98	YES	XP_001607123	2e-88	YES	XP_966609	9e-26	YES	FBpp0076375	2e-70
bom001no-CL1219Contig1	YES	XP_393089	9e-44	YES	XP_001604115	7e-27	YES	XP_973540	7e-30	YES	FBpp0080051	4e-23
bom001no-CL1220Contig1	NO	NA	NA	NO	NA	NA	NO	NA	NA	NA	NA	NA
bom001no-CL1221Contig1	YES	XP_392993	0	YES	XP_001607990	3e-11	YES	XP_972101	0	YES	FBpp0081736	0
bom001no-CL1222Contig1	NO	NA	NA	NO	NA	NA	NO	NA	NA	NA	NA	NA
bom001no-CL1223Contig1	YES	XP_392686	1e-163	YES	XP_001605442	1e-130	YES	XP_975315	1e-105	YES	FBpp0072505	1e-105
bom001no-CL1224Contig1	YES	XP_624884	2e-94	YES	XP_001608066	8e-86	YES	XP_971419	5e-77	YES	FBpp0074801	4e-70
bom001no-CL1225Contig1	NO	NA	NA	NO	NA	NA	NO	NA	NA	NA	NA	NA
bom001no-CL1226Contig1	YES	XP_001122727	2e-62	YES	XP_001604544	5e-26	YES	XP_971553	9e-18	YES	FBpp0081860	1e-19
bom001no-CL1227Contig1	YES	XP_001121897	1e-99	YES	XP_001608200	3e-66	YES	XP_967598	2e-62	YES	FBpp0081074	9e-55
bom001no-CL1228Contig1	YES	XP_001119888	7e-37	YES	XP_001599263	4e-36	YES	XP_975170	1e-31	YES	FBpp0081846	2e-30
bom001no-CL1229Contig1	YES	XP_001121653	4e-61	YES	XP_001604275	2e-58	YES	XP_971579	6e-49	YES	FBpp0291479	2e-30
bom001no-CL1230Contig1	NO	NA	NA	NO	NA	NA	NO	NA	NA	YES	FBpp0087589	2e-18
bom001no-CL1231Contig1	YES	XP_001122228	2e-13	YES	XP_001604648	2e-26	YES	XP_971046	6e-14	NA	NA	NA
bom001no-CL1232Contig1	YES	XP_392533	1e-116	YES	XP_001604718	1e-114	YES	XP_972453	1e-111	YES	FBpp0079943	1e-108
bom001no-CL1233Contig1	YES	XP_395803	1e-118	YES	XP_001601517	1e-104	YES	XP_972384	5e-76	YES	FBpp0083047	1e-58
bom001no-CL1234Contig1	YES	NP_001011572	1e-162	YES	XP_001600505	1e-131	YES	XP_001808066	2e-65	YES	FBpp0075698	1e-27
bom001no-CL1235Contig1	YES	XP_624628	0	YES	XP_001603702	1e-159	YES	XP_968596	1e-121	YES	FBpp0079621	1e-110
bom001no-CL1236Contig1	NO	NA	NA	NO	NA	NA	NO	NA	NA	NA	NA	NA
bom001no-CL1236Contig2	NO	NA	NA	NO	NA	NA	NO	NA	NA	NA	NA	NA
bom001no-CL1237Contig1	YES	XP_392512	1e-126	YES	XP_001604174	2e-65	YES	XP_972787	1e-74	YES	FBpp0089414	3e-61
bom001no-CL1238Contig1	YES	XP_001121556	5e-76	YES	XP_001602632	7e-58	YES	XP_001810642	3e-43	YES	FBpp0099795	1e-31
bom001no-CL1239Contig1	NO	NA	NA	NO	NA	NA	NO	NA	NA	NA	NA	NA
bom001no-CL1239Contig2	NO	NA	NA	NO	NA	NA	NO	NA	NA	NA	NA	NA
bom001no-CL1240Contig1	YES	XP_395514	3e-62	YES	XP_001606805	1e-104	YES	XP_972245	6e-68	YES	FBpp0086651	1e-52
bom001no-CL1241Contig1	YES	XP_623603	0	YES	XP_001607999	9e-54	YES	XP_968738	0	YES	FBpp0070058	1e-176
bom001no-CL1242Contig1	YES	XP_395264	1e-163	YES	XP_001603993	1e-102	YES	XP_970608	1e-18	YES	FBpp0081652	1e-10
bom001no-CL1243Contig1	NO	NA	NA	NO	NA	NA	NO	NA	NA	NA	NA	NA
bom001no-CL1244Contig1	YES	XP_394085	2e-85	YES	XP_001607770	4e-79	YES	XP_968988	6e-64	YES	FBpp0078598	2e-62
bom001no-CL1245Contig1	YES	XP_393059	3e-74	YES	XP_001599602	1e-60	YES	XP_967221	5e-60	YES	FBpp0074501	2e-53
bom001no-CL1246Contig1	YES	XP_393293	1e-126	YES	XP_001601317	2e-83	YES	XP_001814500	2e-58	YES	FBpp0113027	2e-54
bom001no-CL1247Contig1	YES	XP_393656	0	YES	XP_001606721	1e-130	YES	XP_967626	3e-79	YES	FBpp0070164	3e-74
bom001no-CL1248Contig1	YES	XP_001119992	1e-142	YES	XP_001599645	5e-11	YES	XP_974036	2e-22	YES	FBpp0083931	2e-18
bom001no-CL1249Contig1	YES	XP_625027	1e-102	YES	XP_001599931	8e-83	YES	XP_973769	5e-76	YES	FBpp0086190	1e-72
bom001no-CL1250Contig1	NO	NA	NA	NO	NA	NA	NO	NA	NA	NA	NA	NA
bom001no-CL1250Contig2	NO	NA	NA	NO	NA	NA	NO	NA	NA	NA	NA	NA
bom001no-CL1251Contig1	NO	NA	NA	NO	NA	NA	NO	NA	NA	NA	NA	NA
bom001no-CL1251Contig2	NO	NA	NA	NO	NA	NA	NO	NA	NA	NA	NA	NA
bom001no-CL1252Contig1	YES	XP_391919	2e-83	YES	XP_001599624	4e-74	YES	XP_971892	3e-61	YES	FBpp0099588	1e-53
bom001no-CL1253Contig1	YES	XP_392311	2e-33	YES	XP_001602426	3e-26	YES	XP_973767	2e-12	YES	FBpp0271733	2e-07
bom001no-CL1254Contig1	YES	XP_395833	1e-91	YES	XP_001604092	9e-49	YES	XP_971343	6e-19	YES	FBpp0082917	1e-20
bom001no-CL1255Contig1	YES	XP_392932	3e-76	YES	XP_001606231	5e-70	YES	XP_968231	8e-46	YES	FBpp0072709	3e-26
bom001no-CL1256Contig1	YES	XP_393324	1e-94	YES	XP_001602562	2e-53	YES	XP_972117	6e-32	YES	FBpp0078900	3e-23
bom001no-CL1257Contig1	YES	XP_392446	1e-53	YES	XP_001606045	4e-37	NO	NA	NA	YES	FBpp0087252	6e-12
bom001no-CL1258Contig1	YES	XP_624702	0	YES	XP_001606298	1e-145	YES	XP_967156	1e-126	YES	FBpp0072976	1e-102
bom001no-CL1259Contig1	YES	XP_396740	0	YES	XP_001601942	1e-147	YES	XP_968755	1e-118	YES	FBpp0083901	1e-111
bom001no-CL1260Contig1	YES	XP_392596	1e-33	YES	XP_001603697	7e-32	YES	XP_972247	7e-27	YES	FBpp0113028	2e-24
bom001no-CL1261Contig1	YES	XP_623824	0	YES	XP_001601621	1e-154	YES	XP_973197	1e-114	YES	FBpp0081890	8e-95
bom001no-CL1262Contig1	YES	XP_393366	7e-82	YES	XP_001602461	5e-60	YES	XP_973705	2e-43	YES	FBpp0291359	7e-33
bom001no-CL1262Contig2	YES	XP_393366	2e-60	YES	XP_001602461	2e-43	YES	XP_973705	9e-27	YES	FBpp0291359	8e-18
bom001no-CL1263Contig1	YES	XP_001121840	9e-22	NO	NA	NA	NO	NA	NA	YES	FBpp0082171	2e-06
bom001no-CL1264Contig1	YES	XP_395996	1e-147	YES	XP_001607778	1e-130	YES	XP_970461	1e-133	YES	FBpp0291528	1e-121
bom001no-CL1264Contig2	YES	XP_395996	1e-140	YES	XP_001607778	1e-117	YES	XP_970461	1e-123	YES	FBpp0291528	1e-107
bom001no-CL1265Contig1	YES	XP_624635	3e-77	YES	XP_001605502	1e-24	YES	XP_973086	3e-28	YES	FBpp0077909	9e-19
bom001no-CL1265Contig2	YES	XP_624635	5e-91	YES	XP_001605502	2e-24	YES	XP_973086	3e-28	YES	FBpp0077909	8e-19
bom001no-CL1266Contig1	NO	NA	NA	NO	NA	NA	NO	NA	NA	NA	NA	NA
bom001no-CL1266Contig2	NO	NA	NA	NO	NA	NA	NO	NA	NA	NA	NA	NA
bom001no-CL1267Contig1	YES	XP_395605	1e-102	YES	XP_001605789	3e-87	YES	XP_971395	1e-75	YES	FBpp0079233	3e-69
bom001no-CL1268Contig1	YES	XP_001119876	1e-48	YES	XP_001600882	1e-46	NO	NA	NA	YES	FBpp0079182	1e-38
bom001no-CL1269Contig1	YES	XP_624429	1e-62	NO	NA	NA	NO	NA	NA	YES	FBpp0075998	5e-13
bom001no-CL1270Contig1	YES	XP_001120805	1e-55	YES	XP_001601799	6e-38	YES	XP_001808055	6e-33	YES	FBpp0078714	1e-26
bom001no-CL1271Contig1	YES	XP_001120199	1e-18	YES	XP_001608244	3e-29	YES	XP_969223	1e-09	NA	NA	NA
bom001no-CL1271Contig2	NO	NA	NA	NO	NA	NA	NO	NA	NA	NA	NA	NA
bom001no-CL1272Contig1	YES	XP_392350	1e-07	NO	NA	NA	NO	NA	NA	NA	NA	NA
bom001no-CL1273Contig1	NO	NA	NA	NO	NA	NA	NO	NA	NA	NA	NA	NA
bom001no-CL1274Contig1	YES	XP_624301	1e-168	YES	XP_001604992	1e-156	YES	XP_967560	1e-151	YES	FBpp0074662	1e-131
bom001no-CL1275Contig1	YES	XP_392746	1e-125	YES	XP_001600259	1e-109	YES	XP_968026	4e-30	YES	FBpp0085164	4e-42
bom001no-CL1276Contig1	YES	NP_001013377	3e-54	YES	XP_001606910	4e-66	YES	XP_974062	4e-56	YES	FBpp0288483	3e-42
bom001no-CL1277Contig1	NO	NA	NA	NO	NA	NA	NO	NA	NA	NA	NA	NA
bom001no-CL1278Contig1	YES	XP_392430	1e-176	YES	XP_001607716	1e-124	YES	XP_971606	1e-118	YES	FBpp0080147	1e-111
bom001no-CL1279Contig1	NO	NA	NA	YES	XP_001602981	1e-72	YES	XP_973797	1e-90	YES	FBpp0071129	7e-76
bom001no-CL1280Contig1	YES	XP_624045	3e-61	YES	XP_001599206	6e-59	YES	XP_973473	1e-50	YES	FBpp0082996	1e-49
bom001no-CL1281Contig1	NO	NA	NA	NO	NA	NA	NO	NA	NA	NA	NA	NA
bom001no-CL1282Contig1	YES	XP_396838	1e-92	YES	XP_001605020	1e-15	YES	XP_975087	4e-86	YES	FBpp0070136	9e-75
bom001no-CL1282Contig2	YES	XP_396838	2e-93	YES	XP_001605020	2e-15	YES	XP_975087	4e-87	YES	FBpp0070136	7e-75
bom001no-CL1283Contig1	YES	XP_624913	1e-77	NO	NA	NA	YES	XP_974658	6e-41	YES	FBpp0087217	2e-31
bom001no-CL1284Contig1	YES	XP_393232	1e-40	YES	XP_001600196	1e-73	YES	XP_972931	1e-20	YES	FBpp0078516	4e-31
bom001no-CL1285Contig1	YES	XP_624511	1e-128	YES	XP_001607423	1e-104	YES	XP_973953	9e-99	YES	FBpp0290012	1e-87
bom001no-CL1286Contig1	YES	XP_624571	0	YES	XP_001606135	0	YES	XP_971182	1e-164	YES	FBpp0074023	1e-160
bom001no-CL1287Contig1	NO	NA	NA	YES	XP_001602132	1e-28	YES	XP_967331	9e-14	NA	NA	NA
bom001no-CL1288Contig1	YES	XP_001122485	1e-148	YES	XP_001605300	6e-90	YES	XP_972088	1e-14	YES	FBpp0099787	7e-20
bom001no-CL1289Contig1	NO	NA	NA	NO	NA	NA	NO	NA	NA	NA	NA	NA
bom001no-CL1289Contig2	NO	NA	NA	NO	NA	NA	NO	NA	NA	NA	NA	NA
bom001no-CL1290Contig1	YES	XP_625250	5e-30	NO	NA	NA	NO	NA	NA	NA	NA	NA
bom001no-CL1291Contig1	YES	XP_624796	8e-72	YES	XP_001600183	3e-51	YES	XP_968112	3e-50	YES	FBpp0081602	6e-53
bom001no-CL1292Contig1	NO	NA	NA	NO	NA	NA	NO	NA	NA	NA	NA	NA
bom001no-CL1293Contig1	YES	XP_396159	1e-95	YES	XP_001605429	1e-89	YES	XP_973381	2e-73	YES	FBpp0078992	1e-65
bom001no-CL1294Contig1	NO	NA	NA	NO	NA	NA	NO	NA	NA	NA	NA	NA
bom001no-CL1295Contig1	NO	NA	NA	NO	NA	NA	NO	NA	NA	NA	NA	NA
bom001no-CL1296Contig1	NO	NA	NA	NO	NA	NA	NO	NA	NA	NA	NA	NA
bom001no-CL1296Contig2	YES	XP_001121986	1e-41	YES	XP_001600127	1e-16	YES	XP_973980	4e-30	YES	FBpp0088679	1e-24
bom001no-CL1297Contig1	NO	NA	NA	NO	NA	NA	NO	NA	NA	NA	NA	NA
bom001no-CL1298Contig1	YES	XP_001120150	1e-47	YES	XP_001602370	1e-28	YES	XP_971446	2e-10	YES	FBpp0112106	6e-11
bom001no-CL1299Contig1	YES	XP_625285	7e-38	NO	NA	NA	NO	NA	NA	NA	NA	NA
bom001no-CL1300Contig1	YES	XP_001121037	1e-85	YES	XP_001604221	5e-59	YES	XP_969813	1e-35	YES	FBpp0086581	5e-33
bom001no-CL1300Contig2	YES	XP_001121037	1e-150	YES	XP_001604221	1e-94	YES	XP_969554	3e-66	YES	FBpp0087770	2e-64
bom001no-CL1301Contig1	YES	XP_624899	0	YES	XP_001599097	1e-158	YES	XP_968876	1e-173	YES	FBpp0070992	1e-164
bom001no-CL1302Contig1	YES	XP_625168	9e-94	YES	XP_001604955	7e-45	YES	XP_970039	3e-32	YES	FBpp0075393	1e-30
bom001no-CL1303Contig1	YES	XP_623051	0	YES	XP_001604878	1e-164	YES	XP_970339	1e-157	YES	FBpp0290603	1e-160
bom001no-CL1304Contig1	YES	XP_623930	1e-133	YES	XP_001603368	5e-78	YES	XP_001812465	2e-49	YES	FBpp0079306	9e-39
bom001no-CL1305Contig1	YES	XP_001121829	2e-53	YES	XP_001605757	4e-58	YES	XP_967518	3e-31	YES	FBpp0073638	3e-27
bom001no-CL1306Contig1	YES	XP_623528	6e-67	YES	XP_001599612	2e-74	YES	XP_970025	8e-28	YES	FBpp0082801	2e-30
bom001no-CL1307Contig1	YES	XP_396344	1e-132	YES	XP_001607768	2e-96	YES	XP_001812950	9e-41	YES	FBpp0088023	2e-46
bom001no-CL1308Contig1	YES	XP_001122535	0	YES	XP_001606788	1e-132	YES	XP_972450	1e-101	YES	FBpp0087855	4e-87
bom001no-CL1309Contig1	YES	XP_001123331	1e-19	YES	XP_001601126	3e-16	NO	NA	NA	YES	FBpp0073308	2e-09
bom001no-CL1310Contig1	YES	XP_392147	1e-74	YES	XP_001599525	2e-71	YES	XP_975386	3e-63	YES	FBpp0086694	5e-54
bom001no-CL1311Contig1	YES	XP_391907	6e-58	YES	XP_001599429	3e-49	YES	XP_972331	1e-34	YES	FBpp0079258	2e-29
bom001no-CL1312Contig1	NO	NA	NA	NO	NA	NA	NO	NA	NA	YES	FBpp0289885	1e-11
bom001no-CL1313Contig1	YES	XP_001120421	3e-27	YES	XP_001603182	7e-16	YES	XP_001809029	9e-11	NA	NA	NA
bom001no-CL1314Contig1	YES	XP_001122395	1e-116	YES	XP_001601605	1e-101	YES	XP_974377	1e-59	NA	NA	NA
bom001no-CL1315Contig1	YES	XP_001121988	1e-87	NO	NA	NA	NO	NA	NA	YES	FBpp0091000	2e-11
bom001no-CL1316Contig1	YES	XP_395852	0	YES	XP_001604815	1e-169	YES	XP_971568	1e-158	YES	FBpp0100046	1e-145
bom001no-CL1317Contig1	YES	XP_395652	1e-109	YES	XP_001607646	5e-98	YES	XP_967462	9e-64	YES	FBpp0071589	4e-57
bom001no-CL1318Contig1	YES	XP_393544	2e-55	YES	XP_001599362	2e-53	YES	XP_976209	1e-53	YES	FBpp0084565	1e-43
bom001no-CL1319Contig1	NO	NA	NA	YES	XP_001599000	9e-30	NO	NA	NA	NA	NA	NA
bom001no-CL1320Contig1	YES	XP_623395	7e-85	YES	XP_001599164	6e-59	YES	XP_001810879	6e-51	YES	FBpp0288556	3e-46
bom001no-CL1321Contig1	YES	XP_394012	1e-110	NO	NA	NA	YES	XP_001812744	2e-61	YES	FBpp0071544	4e-50
bom001no-CL1322Contig1	YES	NP_001035346	3e-66	YES	XP_001604375	4e-58	YES	XP_968129	2e-53	YES	FBpp0074294	1e-52
bom001no-CL1323Contig1	YES	XP_392325	1e-166	YES	XP_001606114	1e-136	YES	XP_974286	1e-132	YES	FBpp0078144	1e-123
bom001no-CL1323Contig2	YES	XP_392325	1e-152	YES	XP_001606114	1e-132	YES	XP_974286	1e-135	YES	FBpp0078144	1e-133
bom001no-CL1324Contig1	YES	XP_001121223	2e-92	YES	XP_001601348	8e-79	YES	XP_971524	4e-65	YES	FBpp0289843	9e-67
bom001no-CL1325Contig1	YES	XP_624094	5e-58	NO	NA	NA	NO	NA	NA	YES	FBpp0083068	7e-26
bom001no-CL1326Contig1	YES	XP_392321	1e-129	YES	XP_001604561	3e-96	YES	XP_975648	1e-68	YES	FBpp0077748	3e-57
bom001no-CL1326Contig2	YES	XP_392321	4e-97	YES	XP_001604561	9e-63	YES	XP_975648	3e-39	YES	FBpp0077748	1e-37
bom001no-CL1327Contig1	YES	XP_001119891	1e-64	YES	XP_001607595	5e-55	YES	XP_967890	5e-48	YES	FBpp0077965	6e-31
bom001no-CL1328Contig1	NO	NA	NA	NO	NA	NA	NO	NA	NA	NA	NA	NA
bom001no-CL1329Contig1	YES	XP_393282	2e-69	YES	XP_001606003	1e-06	NO	NA	NA	NA	NA	NA
bom001no-CL1330Contig1	NO	NA	NA	NO	NA	NA	NO	NA	NA	NA	NA	NA
bom001no-CL1331Contig1	YES	XP_397006	5e-35	YES	XP_001604757	3e-35	YES	NP_001039280	5e-37	YES	FBpp0072073	8e-36
bom001no-CL1332Contig1	YES	XP_394241	2e-71	YES	XP_001604070	1e-59	YES	XP_972089	9e-32	NA	NA	NA
bom001no-CL1333Contig1	NO	NA	NA	YES	XP_001602925	1e-74	YES	XP_974264	3e-39	YES	FBpp0082298	2e-42
bom001no-CL1334Contig1	YES	XP_394436	1e-175	YES	XP_001606287	2e-08	YES	XP_971077	7e-25	YES	FBpp0072568	7e-83
bom001no-CL1335Contig1	NO	NA	NA	NO	NA	NA	NO	NA	NA	NA	NA	NA
bom001no-CL1336Contig1	YES	XP_001122394	2e-50	YES	XP_001605952	3e-08	NO	NA	NA	YES	FBpp0086283	4e-07
bom001no-CL1337Contig1	YES	XP_625149	1e-142	YES	XP_001604479	1e-114	YES	XP_970519	1e-106	YES	FBpp0290918	3e-98
bom001no-CL1338Contig1	YES	XP_391959	1e-137	YES	XP_001607498	1e-123	YES	XP_974606	1e-121	YES	FBpp0080708	1e-116
bom001no-CL1339Contig1	YES	XP_395800	1e-121	YES	XP_001606664	1e-133	YES	XP_966717	1e-122	YES	FBpp0070723	1e-116
bom001no-CL1340Contig1	YES	XP_625017	5e-44	YES	XP_001607421	3e-37	YES	XP_001808055	4e-20	YES	FBpp0290228	9e-24
bom001no-CL1341Contig1	YES	XP_393467	1e-17	YES	XP_001603821	5e-06	NO	NA	NA	NA	NA	NA
bom001no-CL1342Contig1	NO	NA	NA	NO	NA	NA	NO	NA	NA	NA	NA	NA
bom001no-CL1343Contig1	NO	NA	NA	NO	NA	NA	NO	NA	NA	NA	NA	NA
bom001no-CL1344Contig1	NO	NA	NA	NO	NA	NA	YES	XP_968090	5e-35	YES	FBpp0082774	3e-33
bom001no-CL1344Contig2	NO	NA	NA	NO	NA	NA	YES	XP_968090	4e-34	YES	FBpp0082774	1e-32
bom001no-CL1345Contig1	YES	XP_393819	0	YES	XP_001599365	1e-132	YES	XP_974331	1e-134	YES	FBpp0075398	6e-95
bom001no-CL1346Contig1	YES	XP_395013	2e-68	YES	XP_001599499	2e-66	YES	XP_001807129	4e-65	YES	FBpp0073336	1e-60
bom001no-CL1347Contig1	YES	XP_396381	2e-57	NO	NA	NA	YES	XP_969241	4e-39	YES	FBpp0085195	1e-22
bom001no-CL1348Contig1	NO	NA	NA	YES	XP_001604194	1e-43	YES	XP_975193	8e-55	YES	FBpp0083317	1e-43
bom001no-CL1349Contig1	YES	XP_625187	5e-31	YES	XP_001604162	2e-18	YES	XP_973527	5e-13	YES	FBpp0070040	4e-19
bom001no-CL1350Contig1	YES	XP_392420	2e-28	NO	NA	NA	NO	NA	NA	NA	NA	NA
bom001no-CL1351Contig1	YES	XP_624000	1e-138	YES	XP_001600402	1e-100	YES	XP_972667	9e-76	YES	FBpp0086348	1e-15
bom001no-CL1352Contig1	YES	XP_001121254	1e-116	YES	XP_001600932	1e-105	YES	XP_973835	2e-88	YES	FBpp0077883	2e-87
bom001no-CL1353Contig1	YES	XP_394202	1e-103	YES	XP_001602969	1e-50	NO	NA	NA	YES	FBpp0071854	2e-18
bom001no-CL1354Contig1	NO	NA	NA	NO	NA	NA	NO	NA	NA	NA	NA	NA
bom001no-CL1354Contig2	NO	NA	NA	NO	NA	NA	NO	NA	NA	NA	NA	NA
bom001no-CL1355Contig1	YES	XP_001122059	2e-34	NO	NA	NA	YES	XP_969683	8e-10	YES	FBpp0074455	9e-09
bom001no-CL1356Contig1	YES	XP_001122062	1e-149	YES	XP_001600744	2e-57	YES	XP_001815490	1e-75	YES	FBpp0084990	6e-68
bom001no-CL1357Contig1	YES	XP_396099	1e-107	YES	XP_001604036	5e-93	YES	XP_970932	4e-70	YES	FBpp0070860	2e-50
bom001no-CL1358Contig1	YES	XP_392205	3e-92	YES	XP_001604652	5e-79	YES	XP_970490	8e-25	YES	FBpp0077263	3e-46
bom001no-CL1359Contig1	NO	NA	NA	YES	XP_001602007	6e-28	YES	XP_973107	3e-12	YES	FBpp0075946	5e-16
bom001no-CL1360Contig1	NO	NA	NA	YES	XP_001606550	5e-17	YES	XP_969952	7e-08	YES	FBpp0086757	6e-10
bom001no-CL1360Contig2	NO	NA	NA	NO	NA	NA	NO	NA	NA	NA	NA	NA
bom001no-CL1361Contig1	YES	XP_395490	4e-44	YES	XP_001605053	4e-20	NO	NA	NA	YES	FBpp0084478	2e-25
bom001no-CL1361Contig2	YES	XP_395490	2e-93	YES	XP_001605053	5e-44	YES	XP_968180	8e-08	YES	FBpp0084478	3e-51
bom001no-CL1362Contig1	YES	XP_623599	2e-96	YES	XP_001599865	2e-79	YES	XP_971703	1e-50	YES	FBpp0081351	5e-30
bom001no-CL1363Contig1	YES	XP_392094	1e-128	YES	XP_001607347	1e-112	YES	XP_974800	1e-91	YES	FBpp0288710	9e-80
bom001no-CL1364Contig1	YES	XP_397354	1e-123	NO	NA	NA	YES	XP_968899	8e-70	YES	FBpp0083076	6e-69
bom001no-CL1365Contig1	NO	NA	NA	NO	NA	NA	NO	NA	NA	NA	NA	NA
bom001no-CL1366Contig1	YES	XP_623939	1e-147	YES	XP_001601130	1e-137	YES	NP_001094067	1e-115	YES	FBpp0072904	1e-114
bom001no-CL1367Contig1	YES	XP_624366	4e-82	YES	XP_001601765	2e-77	YES	XP_966628	4e-63	YES	FBpp0087883	6e-55
bom001no-CL1368Contig1	YES	XP_395483	1e-157	YES	XP_001603315	1e-136	YES	XP_974537	1e-74	YES	FBpp0077103	2e-81
bom001no-CL1369Contig1	YES	XP_001121830	6e-99	YES	XP_001602941	4e-60	YES	XP_966740	2e-32	YES	FBpp0079196	5e-31
bom001no-CL1370Contig1	YES	XP_624608	1e-154	YES	XP_001607306	1e-114	YES	XP_973593	6e-63	YES	FBpp0081458	5e-33
bom001no-CL1371Contig1	YES	XP_001119826	3e-47	YES	XP_001601399	7e-46	YES	XP_966448	3e-42	YES	FBpp0080102	3e-39
bom001no-CL1372Contig1	YES	XP_393776	1e-67	YES	XP_001603349	1e-46	YES	XP_971899	2e-41	YES	FBpp0076201	2e-29
bom001no-CL1373Contig1	NO	NA	NA	YES	XP_001599040	2e-35	YES	XP_971520	5e-09	NA	NA	NA
bom001no-CL1374Contig1	YES	XP_393239	1e-129	YES	XP_001600216	1e-31	YES	XP_001810161	3e-25	YES	FBpp0288389	4e-15
bom001no-CL1375Contig1	NO	NA	NA	NO	NA	NA	NO	NA	NA	NA	NA	NA
bom001no-CL1376Contig1	NO	NA	NA	NO	NA	NA	NO	NA	NA	NA	NA	NA
bom001no-CL1377Contig1	YES	XP_001119887	4e-23	YES	XP_001606958	1e-20	YES	XP_971000	2e-20	YES	FBpp0071295	5e-20
bom001no-CL1378Contig1	YES	XP_001122465	8e-46	NO	NA	NA	NO	NA	NA	NA	NA	NA
bom001no-CL1379Contig1	YES	XP_624025	3e-35	YES	XP_001606561	2e-84	YES	XP_971313	3e-19	YES	FBpp0079073	2e-57
bom001no-CL1380Contig1	YES	XP_001120082	4e-49	YES	XP_001605743	7e-57	YES	XP_972311	3e-38	YES	FBpp0085563	7e-44
bom001no-CL1381Contig1	YES	XP_623802	8e-74	YES	XP_001604657	1e-24	YES	XP_973223	5e-37	YES	FBpp0073436	6e-25
bom001no-CL1382Contig1	YES	XP_392244	1e-108	YES	XP_001599035	8e-80	YES	XP_971486	2e-76	YES	FBpp0099891	3e-76
bom001no-CL1383Contig1	NO	NA	NA	YES	XP_001602394	2e-21	YES	XP_972114	1e-07	NA	NA	NA
bom001no-CL1384Contig1	YES	XP_393473	2e-58	YES	XP_001604644	4e-42	NO	NA	NA	YES	FBpp0288439	5e-20
bom001no-CL1385Contig1	YES	XP_001122867	7e-67	NO	NA	NA	YES	XP_973973	4e-13	YES	FBpp0076264	3e-18
bom001no-CL1386Contig1	NO	NA	NA	NO	NA	NA	NO	NA	NA	NA	NA	NA
bom001no-CL1386Contig2	NO	NA	NA	NO	NA	NA	NO	NA	NA	NA	NA	NA
bom001no-CL1387Contig1	YES	XP_393969	1e-52	YES	XP_001606029	3e-58	YES	XP_975395	5e-52	YES	FBpp0086933	2e-35
bom001no-CL1388Contig1	YES	XP_392127	8e-84	YES	XP_001602333	3e-61	YES	XP_974941	5e-40	YES	FBpp0080701	7e-31
bom001no-CL1389Contig1	NO	NA	NA	NO	NA	NA	NO	NA	NA	NA	NA	NA
bom001no-CL1390Contig1	YES	XP_395747	1e-151	NO	NA	NA	YES	XP_971673	2e-70	YES	FBpp0075038	1e-68
bom001no-CL1391Contig1	YES	XP_001121897	1e-109	YES	XP_001608200	2e-66	YES	XP_967598	2e-60	YES	FBpp0081074	2e-56
bom001no-CL1392Contig1	YES	XP_625244	4e-27	NO	NA	NA	NO	NA	NA	NA	NA	NA
bom001no-CL1393Contig1	YES	XP_394665	1e-103	YES	XP_001605231	2e-69	YES	XP_971430	5e-74	YES	FBpp0075838	7e-61
bom001no-CL1394Contig1	YES	XP_623279	1e-67	NO	NA	NA	YES	XP_001814986	8e-56	YES	FBpp0111933	9e-60
bom001no-CL1394Contig2	YES	XP_623279	1e-144	NO	NA	NA	YES	XP_001814986	1e-122	YES	FBpp0077170	1e-127
bom001no-CL1395Contig1	YES	XP_001121664	3e-72	YES	XP_001603568	8e-45	YES	XP_974928	1e-37	YES	FBpp0082540	3e-40
bom001no-CL1396Contig1	NO	NA	NA	NO	NA	NA	NO	NA	NA	NA	NA	NA
bom001no-CL1397Contig1	YES	XP_393297	9e-61	YES	XP_001604500	4e-44	YES	XP_975727	1e-17	YES	FBpp0291356	6e-12
bom001no-CL1398Contig1	NO	NA	NA	NO	NA	NA	NO	NA	NA	NA	NA	NA
bom001no-CL1399Contig1	YES	XP_624564	1e-159	YES	XP_001607806	2.33e-156	YES	XP_968982	1e-136	YES	FBpp0083159	1e-127
bom001no-CL1400Contig1	NO	NA	NA	NO	NA	NA	YES	XP_966741	3e-12	NA	NA	NA
bom001no-CL1401Contig1	YES	XP_393599	1e-110	YES	XP_001608144	1e-101	YES	XP_973781	1e-100	YES	FBpp0076460	2e-98
bom001no-CL1402Contig1	NO	NA	NA	NO	NA	NA	YES	XP_966918	8e-30	YES	FBpp0082232	2e-31
bom001no-CL1403Contig1	NO	NA	NA	NO	NA	NA	NO	NA	NA	NA	NA	NA
bom001no-CL1404Contig1	YES	XP_394526	1e-159	YES	XP_001605608	7e-98	YES	XP_967977	3e-53	YES	FBpp0271945	7e-56
bom001no-CL1405Contig1	YES	XP_001122178	1e-35	YES	XP_001603603	7e-40	YES	XP_974627	4e-06	YES	FBpp0073084	4e-29
bom001no-CL1405Contig2	YES	XP_001122178	1e-47	YES	XP_001603603	1e-51	YES	XP_974627	5e-08	YES	FBpp0073084	1e-38
bom001no-CL1406Contig1	YES	XP_623744	7e-89	YES	XP_001601416	6e-97	YES	XP_970191	1e-113	YES	FBpp0072677	2e-99
bom001no-CL1407Contig1	YES	XP_397008	1e-110	YES	XP_001601331	4e-97	YES	XP_971105	2e-76	YES	FBpp0074425	7e-55
bom001no-CL1408Contig1	YES	XP_623906	1e-121	YES	XP_001605347	4e-80	YES	XP_968289	2e-46	YES	FBpp0075358	6e-41
bom001no-CL1409Contig1	NO	NA	NA	NO	NA	NA	YES	XP_967810	7e-07	NA	NA	NA
bom001no-CL1410Contig1	YES	XP_001122418	5e-45	NO	NA	NA	YES	XP_967142	7e-25	YES	FBpp0073389	6e-19
bom001no-CL1411Contig1	NO	NA	NA	NO	NA	NA	NO	NA	NA	NA	NA	NA
bom001no-CL1412Contig1	NO	NA	NA	YES	XP_001599719	1e-123	YES	XP_966471	1e-116	YES	FBpp0078330	8e-89
bom001no-CL1413Contig1	YES	XP_001122540	7e-11	YES	XP_001606467	6e-72	YES	XP_971269	8e-64	YES	FBpp0080537	3e-70
bom001no-CL1414Contig1	YES	XP_397475	6e-59	YES	XP_001607849	3e-58	YES	XP_968776	1e-52	YES	FBpp0081234	5e-55
bom001no-CL1415Contig1	YES	XP_623113	9e-73	YES	XP_001601791	4e-68	YES	XP_967176	1e-58	YES	FBpp0290716	2e-55
bom001no-CL1416Contig1	YES	XP_623425	1e-138	YES	XP_001603220	1e-124	YES	XP_975772	1e-109	YES	FBpp0071115	1e-100
bom001no-CL1417Contig1	YES	XP_625124	1e-141	YES	XP_001600286	1e-109	YES	XP_970270	3e-33	YES	FBpp0291239	4e-43
bom001no-CL1418Contig1	YES	XP_395146	3e-73	YES	XP_001600110	0	YES	XP_966801	1e-177	YES	FBpp0074691	1e-168
bom001no-CL1419Contig1	YES	XP_001122131	4e-33	YES	XP_001607584	4e-07	YES	XP_973098	2e-29	YES	FBpp0077227	2e-06
bom001no-CL1419Contig2	YES	XP_001122131	3e-79	NO	NA	NA	YES	XP_973098	2e-57	YES	FBpp0082742	2e-15
bom001no-CL1420Contig1	YES	XP_397220	8e-59	YES	XP_001606172	2e-34	YES	XP_972868	6e-29	YES	FBpp0076607	1e-23
bom001no-CL1421Contig1	YES	XP_624338	3e-65	YES	XP_001603266	1e-67	YES	XP_974098	6e-34	NA	NA	NA
bom001no-CL1422Contig1	YES	XP_624640	5e-56	YES	XP_001606150	5e-06	YES	XP_971981	2e-36	YES	FBpp0080727	9e-42
bom001no-CL1423Contig1	YES	XP_392781	1e-40	YES	XP_001606597	6e-29	YES	XP_972286	2e-31	YES	FBpp0081035	1e-26
bom001no-CL1423Contig2	YES	XP_392781	1e-99	YES	XP_001606581	4e-82	YES	XP_972286	8e-83	YES	FBpp0081035	3e-80
bom001no-CL1424Contig1	YES	XP_623706	1e-116	YES	XP_001600776	1e-109	YES	XP_975022	2e-86	YES	FBpp0086820	4e-72
bom001no-CL1425Contig1	YES	XP_396435	1e-172	YES	XP_001604252	1e-126	YES	XP_967403	5e-95	YES	FBpp0073910	4e-79
bom001no-CL1426Contig1	YES	XP_001123059	1e-170	YES	XP_001608124	1e-173	YES	XP_968073	2.33e-156	YES	FBpp0070899	1e-134
bom001no-CL1427Contig1	YES	XP_625215	1e-101	YES	XP_001607955	2e-71	YES	XP_966832	1e-43	YES	FBpp0081453	3e-40
bom001no-CL1428Contig1	YES	XP_393399	2e-83	NO	NA	NA	YES	XP_968479	4e-12	YES	FBpp0289776	2e-16
bom001no-CL1428Contig2	YES	XP_393399	1e-161	YES	XP_001602611	7e-25	YES	XP_968479	2e-49	YES	FBpp0289776	3e-73
bom001no-CL1429Contig1	NO	NA	NA	NO	NA	NA	NO	NA	NA	NA	NA	NA
bom001no-CL1430Contig1	YES	XP_001123124	1e-107	YES	XP_001599902	5e-13	YES	XP_971893	2e-61	YES	FBpp0085370	1e-34
bom001no-CL1431Contig1	YES	XP_001121269	8e-23	YES	XP_001603125	9e-17	YES	XP_970140	1e-11	YES	FBpp0080967	1e-09
bom001no-CL1432Contig1	YES	XP_001123111	9e-07	NO	NA	NA	YES	XP_970701	2e-40	YES	FBpp0072928	1e-15
bom001no-CL1433Contig1	YES	XP_001123179	1e-126	YES	XP_001603812	1e-100	YES	XP_970501	8e-82	YES	FBpp0288673	2e-73
bom001no-CL1434Contig1	YES	XP_001122107	1e-133	YES	XP_001603410	2e-91	YES	XP_974308	3e-91	YES	FBpp0074684	1e-57
bom001no-CL1435Contig1	YES	XP_001122466	2e-22	YES	XP_001604659	1e-14	YES	XP_973213	6e-16	YES	FBpp0074014	2e-16
bom001no-CL1436Contig1	YES	XP_624189	1e-118	YES	XP_001606027	2e-67	YES	XP_969302	4e-43	YES	FBpp0089333	3e-39
bom001no-CL1437Contig1	YES	XP_623763	5e-88	NO	NA	NA	YES	XP_970611	3e-45	YES	FBpp0072503	1e-37
bom001no-CL1438Contig1	NO	NA	NA	NO	NA	NA	NO	NA	NA	NA	NA	NA
bom001no-CL1438Contig2	NO	NA	NA	YES	XP_001603681	1e-118	YES	XP_968685	1e-110	YES	FBpp0086691	1e-108
bom001no-CL1439Contig1	YES	XP_624182	8e-80	YES	XP_001601986	2e-67	YES	XP_971353	4e-50	YES	FBpp0290000	3e-27
bom001no-CL1440Contig1	NO	NA	NA	NO	NA	NA	NO	NA	NA	NA	NA	NA
bom001no-CL1441Contig1	YES	XP_391904	1e-122	YES	XP_001607434	9e-85	YES	XP_974752	5e-60	YES	FBpp0080547	2e-52
bom001no-CL1442Contig1	YES	XP_624552	1e-134	YES	XP_001606904	2e-51	YES	XP_973179	3e-43	NA	NA	NA
bom001no-CL1443Contig1	YES	XP_623259	1e-105	YES	XP_001602875	9e-77	YES	XP_968374	2e-53	YES	FBpp0082314	1e-35
bom001no-CL1444Contig1	NO	NA	NA	NO	NA	NA	NO	NA	NA	NA	NA	NA
bom001no-CL1445Contig1	NO	NA	NA	YES	XP_001601094	3e-29	NO	NA	NA	NA	NA	NA
bom001no-CL1446Contig1	YES	XP_001120084	2e-56	NO	NA	NA	YES	XP_974622	3e-26	YES	FBpp0099679	6e-24
bom001no-CL1447Contig1	YES	XP_393820	6e-35	YES	XP_001599347	2e-21	YES	XP_974355	1e-18	YES	FBpp0077873	3e-10
bom001no-CL1448Contig1	YES	XP_001122087	9e-52	YES	XP_001603942	1e-86	YES	XP_967406	1e-76	YES	FBpp0099646	4e-38
bom001no-CL1449Contig1	YES	XP_625158	4e-41	NO	NA	NA	YES	XP_974634	8e-15	NA	NA	NA
bom001no-CL1450Contig1	NO	NA	NA	YES	XP_001599489	5e-49	YES	XP_001809395	4e-07	YES	FBpp0075153	4e-10
bom001no-CL1451Contig1	NO	NA	NA	NO	NA	NA	NO	NA	NA	NA	NA	NA
bom001no-CL1452Contig1	NO	NA	NA	YES	XP_001605003	2e-07	NO	NA	NA	NA	NA	NA
bom001no-CL1452Contig2	NO	NA	NA	NO	NA	NA	NO	NA	NA	NA	NA	NA
bom001no-CL1453Contig1	YES	XP_001120551	3e-74	YES	XP_001606672	1e-39	NO	NA	NA	YES	FBpp0070169	9e-09
bom001no-CL1454Contig1	YES	XP_001122104	7e-38	YES	XP_001602901	1e-11	YES	XP_970116	2e-10	YES	FBpp0085517	4e-16
bom001no-CL1455Contig1	YES	XP_001123335	1e-108	YES	XP_001600174	1e-129	YES	XP_972052	1e-111	YES	FBpp0080153	1e-110
bom001no-CL1456Contig1	NO	NA	NA	NO	NA	NA	NO	NA	NA	NA	NA	NA
bom001no-CL1457Contig1	YES	XP_393051	1e-120	YES	XP_001603203	1e-115	YES	XP_971596	1e-114	YES	FBpp0081704	1e-109
bom001no-CL1458Contig1	YES	XP_393326	2e-15	YES	XP_001602873	9e-13	YES	XP_969434	5e-29	YES	FBpp0085553	9e-18
bom001no-CL1459Contig1	YES	XP_392921	9e-71	YES	XP_001601236	4e-67	YES	XP_973550	5e-63	YES	FBpp0111920	3e-51
bom001no-CL1460Contig1	YES	XP_625060	1e-60	YES	XP_001599025	3e-50	YES	XP_968285	5e-38	YES	FBpp0071373	7e-33
bom001no-CL1461Contig1	YES	XP_624711	6e-86	YES	XP_001602080	6e-45	YES	XP_966475	6e-30	YES	FBpp0084927	4e-19
bom001no-CL1462Contig1	NO	NA	NA	NO	NA	NA	NO	NA	NA	NA	NA	NA
bom001no-CL1463Contig1	YES	XP_624029	2e-74	YES	XP_001607845	4e-23	YES	XP_970651	5e-18	YES	FBpp0290027	3e-13
bom001no-CL1464Contig1	YES	XP_623285	1e-169	YES	XP_001599839	1e-150	YES	XP_970515	1e-143	YES	FBpp0078809	1e-122
bom001no-CL1465Contig1	YES	XP_392825	1e-105	YES	XP_001600749	6e-33	YES	XP_971481	4e-51	YES	FBpp0073553	8e-44
bom001no-CL1466Contig1	YES	XP_623447	3e-57	YES	XP_001600787	4e-31	YES	XP_975519	3e-24	YES	FBpp0070805	1e-16
bom001no-CL1466Contig2	YES	XP_623447	4e-58	YES	XP_001600787	2e-31	YES	XP_975519	6e-25	YES	FBpp0070805	1e-16
bom001no-CL1467Contig1	YES	XP_625258	9e-19	NO	NA	NA	NO	NA	NA	NA	NA	NA
bom001no-CL1468Contig1	YES	XP_625264	6e-66	YES	XP_001602146	2e-33	YES	XP_971323	3e-10	NA	NA	NA
bom001no-CL1469Contig1	NO	NA	NA	NO	NA	NA	NO	NA	NA	NA	NA	NA
bom001no-CL1470Contig1	NO	NA	NA	NO	NA	NA	NO	NA	NA	NA	NA	NA
bom001no-CL1471Contig1	YES	XP_001121053	4e-64	NO	NA	NA	NO	NA	NA	NA	NA	NA
bom001no-CL1471Contig2	YES	XP_001121053	8e-55	NO	NA	NA	NO	NA	NA	NA	NA	NA
bom001no-CL1472Contig1	NO	NA	NA	NO	NA	NA	NO	NA	NA	NA	NA	NA
bom001no-CL1473Contig1	YES	XP_624620	1e-113	NO	NA	NA	NO	NA	NA	YES	FBpp0110424	1e-103
bom001no-CL1474Contig1	NO	NA	NA	NO	NA	NA	NO	NA	NA	NA	NA	NA
bom001no-CL1475Contig1	NO	NA	NA	NO	NA	NA	NO	NA	NA	NA	NA	NA
bom001no-CL1476Contig1	YES	XP_001121383	1e-136	YES	XP_001605678	5e-87	YES	XP_972018	3e-68	NA	NA	NA
bom001no-CL1477Contig1	YES	XP_001120023	3e-79	YES	XP_001600129	9e-28	YES	XP_967693	2e-58	YES	FBpp0271855	4e-52
bom001no-CL1478Contig1	YES	XP_001121447	8e-46	YES	XP_001608065	2e-33	YES	XP_972185	4e-34	YES	FBpp0082767	4e-36
bom001no-CL1479Contig1	YES	XP_001122824	1e-147	YES	XP_001601022	2e-91	YES	XP_972084	1e-46	YES	FBpp0071920	3e-39
bom001no-CL1480Contig1	YES	XP_001120303	7e-39	YES	XP_001605487	9e-64	YES	XP_967919	4e-52	YES	FBpp0289083	3e-48
bom001no-CL1481Contig1	YES	XP_392299	0	YES	XP_001604236	0	YES	XP_968866	1e-131	YES	FBpp0076580	6e-53
bom001no-CL1482Contig1	YES	XP_623155	1e-158	YES	XP_001604320	1e-156	YES	XP_001808341	1e-140	YES	FBpp0289825	1e-139
bom001no-CL1483Contig1	NO	NA	NA	NO	NA	NA	NO	NA	NA	NA	NA	NA
bom001no-CL1484Contig1	YES	XP_625222	1e-95	YES	XP_001604315	2e-73	YES	XP_969735	1e-43	YES	FBpp0072355	8e-39
bom001no-CL1485Contig1	YES	XP_395827	1e-128	YES	XP_001606134	1e-105	YES	XP_974883	6e-94	YES	FBpp0077885	9e-86
bom001no-CL1486Contig1	YES	XP_001120807	6e-08	YES	XP_001599296	2e-63	YES	XP_973821	2e-55	YES	FBpp0083078	2e-58
bom001no-CL1487Contig1	YES	XP_623446	1e-65	YES	XP_001604571	2e-13	YES	XP_967545	5e-32	YES	FBpp0082765	1e-21
bom001no-CL1487Contig2	YES	XP_623446	1e-71	YES	XP_001604571	3e-15	YES	XP_967545	2e-36	YES	FBpp0082765	1e-25
bom001no-CL1488Contig1	NO	NA	NA	NO	NA	NA	NO	NA	NA	NA	NA	NA
bom001no-CL1489Contig1	YES	XP_394113	7e-56	YES	XP_001603196	2e-49	YES	XP_969459	8e-48	YES	FBpp0084774	2e-42
bom001no-CL1490Contig1	YES	XP_623838	6e-97	YES	XP_001605779	1e-68	YES	XP_969103	5e-66	YES	FBpp0289153	3e-52
bom001no-CL1491Contig1	NO	NA	NA	YES	XP_001601505	9e-28	NO	NA	NA	NA	NA	NA
bom001no-CL1492Contig1	YES	XP_397072	2e-83	YES	XP_001602431	5e-28	YES	XP_975633	3e-23	NA	NA	NA
bom001no-CL1493Contig1	YES	XP_001121076	2e-64	YES	XP_001602852	8e-54	YES	XP_974435	3e-33	YES	FBpp0074789	6e-33
bom001no-CL1494Contig1	YES	XP_393446	1e-117	YES	XP_001601359	1e-116	YES	XP_974996	1e-110	YES	FBpp0083135	1e-102
bom001no-CL1494Contig2	YES	XP_393446	1e-171	YES	XP_001601359	1e-163	YES	XP_974996	1e-150	YES	FBpp0083135	1e-142
bom001no-CL1495Contig1	YES	XP_624701	2e-47	YES	XP_001599148	5e-39	NO	NA	NA	YES	FBpp0271779	1e-19
bom001no-CL1496Contig1	YES	XP_001122183	5e-85	YES	XP_001606381	2e-50	YES	XP_966860	6e-32	YES	FBpp0289081	6e-34
bom001no-CL1497Contig1	YES	XP_396595	1e-106	YES	XP_001599327	5e-90	YES	XP_974574	6e-61	YES	FBpp0074529	5e-47
bom001no-CL1498Contig1	YES	XP_623436	1e-126	YES	XP_001602539	3e-37	YES	XP_969818	1e-71	YES	FBpp0080443	1e-93
bom001no-CL1499Contig1	NO	NA	NA	NO	NA	NA	NO	NA	NA	YES	FBpp0082370	1e-06
bom001no-CL1500Contig1	YES	XP_001120759	5e-22	NO	NA	NA	YES	XP_966786	1e-19	NA	NA	NA
bom001no-CL1501Contig1	NO	NA	NA	NO	NA	NA	NO	NA	NA	NA	NA	NA
bom001no-CL1502Contig1	YES	XP_394807	2e-67	YES	XP_001606302	7e-67	YES	XP_969863	8e-58	YES	FBpp0076723	2e-54
bom001no-CL1503Contig1	NO	NA	NA	NO	NA	NA	NO	NA	NA	NA	NA	NA
bom001no-CL1504Contig1	YES	XP_623853	1e-106	YES	XP_001603101	3e-06	YES	XP_967237	2e-67	YES	FBpp0073430	4e-39
bom001no-CL1505Contig1	YES	XP_624961	4e-91	YES	XP_001600589	1e-59	YES	XP_969942	5e-50	YES	FBpp0084776	2e-44
bom001no-CL1505Contig2	YES	XP_624961	1e-91	YES	XP_001600589	6e-60	YES	XP_969942	6e-50	YES	FBpp0084776	2e-44
bom001no-CL1506Contig1	NO	NA	NA	NO	NA	NA	NO	NA	NA	NA	NA	NA
bom001no-CL1507Contig1	NO	NA	NA	NO	NA	NA	NO	NA	NA	NA	NA	NA
bom001no-CL1507Contig2	NO	NA	NA	NO	NA	NA	NO	NA	NA	NA	NA	NA
bom001no-CL1508Contig1	YES	XP_001122504	1e-59	YES	XP_001607576	1e-30	YES	XP_973889	2e-11	NA	NA	NA
bom001no-CL1509Contig1	YES	XP_396365	1e-101	YES	XP_001604283	2e-83	YES	XP_974927	2e-56	YES	FBpp0076849	2e-44
bom001no-CL1510Contig1	YES	XP_001122523	2e-53	YES	XP_001605297	2e-47	YES	XP_973641	3e-29	YES	FBpp0086569	3e-23
bom001no-CL1511Contig1	YES	XP_392315	2e-55	YES	XP_001602804	4e-34	YES	XP_974603	7e-19	YES	FBpp0077703	1e-19
bom001no-CL1512Contig1	YES	XP_001120936	5e-20	NO	NA	NA	NO	NA	NA	YES	FBpp0076533	7e-19
bom001no-CL1513Contig1	YES	XP_397463	2e-74	YES	XP_001604565	2e-66	YES	XP_001816527	1e-64	YES	FBpp0074532	2e-58
bom001no-CL1514Contig1	YES	XP_624300	3e-32	YES	XP_001599445	1e-14	YES	XP_968113	1e-17	YES	FBpp0082638	4e-10
bom001no-CL1515Contig1	YES	XP_623684	0	YES	XP_001607868	0	YES	XP_974969	0	YES	FBpp0290448	1e-166
bom001no-CL1516Contig1	YES	XP_623818	4e-45	YES	XP_001607232	1e-104	YES	XP_966954	3e-49	YES	FBpp0113028	6e-33
bom001no-CL1517Contig1	NO	NA	NA	NO	NA	NA	NO	NA	NA	NA	NA	NA
bom001no-CL1518Contig1	YES	XP_395313	1e-117	YES	XP_001607040	1e-106	YES	XP_970993	6e-87	YES	FBpp0070838	6e-53
bom001no-CL1518Contig2	YES	XP_395313	1e-169	YES	XP_001607040	1e-136	YES	XP_970993	1e-124	YES	FBpp0083345	1e-66
bom001no-CL1519Contig1	YES	XP_001121144	6e-50	YES	XP_001601337	6e-43	YES	XP_969550	3e-36	YES	FBpp0080679	5e-27
bom001no-CL1520Contig1	YES	XP_001121957	1e-106	YES	XP_001606659	9e-51	YES	XP_967638	3e-46	YES	FBpp0291006	6e-39
bom001no-CL1521Contig1	YES	XP_625061	1e-76	YES	XP_001606607	7e-40	YES	XP_971647	4e-26	YES	FBpp0079207	3e-26
bom001no-CL1522Contig1	YES	XP_624856	1e-118	YES	XP_001604391	1e-108	YES	XP_967839	4e-86	YES	FBpp0070250	3e-67
bom001no-CL1523Contig1	YES	XP_625209	1e-109	YES	XP_001602099	5e-92	YES	XP_968529	2e-41	YES	FBpp0087538	7e-31
bom001no-CL1524Contig1	YES	XP_624146	0	YES	XP_001605480	0	YES	XP_972454	0	YES	FBpp0070402	0
bom001no-CL1525Contig1	YES	XP_624450	3e-62	NO	NA	NA	YES	XP_968236	4e-71	YES	FBpp0071759	2e-57
bom001no-CL1526Contig1	YES	XP_394516	0	YES	XP_001605806	0	YES	XP_969541	0	YES	FBpp0082980	0
bom001no-CL1527Contig1	NO	NA	NA	NO	NA	NA	NO	NA	NA	NA	NA	NA
bom001no-CL1528Contig1	YES	XP_625003	2e-64	YES	XP_001606849	4e-53	YES	XP_972690	3e-38	YES	FBpp0077043	6e-14
bom001no-CL1529Contig1	YES	XP_001122391	2e-23	NO	NA	NA	NO	NA	NA	NA	NA	NA
bom001no-CL1530Contig1	NO	NA	NA	NO	NA	NA	NO	NA	NA	NA	NA	NA
bom001no-CL1531Contig1	YES	XP_395937	9e-74	YES	XP_001603095	5e-58	YES	XP_973402	1e-33	YES	FBpp0080052	6e-25
bom001no-CL1532Contig1	NO	NA	NA	NO	NA	NA	NO	NA	NA	NA	NA	NA
bom001no-CL1533Contig1	YES	XP_393233	2e-08	YES	XP_001599379	1e-07	YES	XP_001809288	4e-08	NA	NA	NA
bom001no-CL1534Contig1	YES	XP_392793	1e-106	YES	XP_001602942	4e-75	YES	XP_970365	7e-49	YES	FBpp0076883	2e-47
bom001no-CL1535Contig1	NO	NA	NA	NO	NA	NA	NO	NA	NA	NA	NA	NA
bom001no-CL1536Contig1	YES	XP_395899	1e-138	YES	XP_001606362	1e-104	YES	XP_966742	8e-91	YES	FBpp0087993	6e-94
bom001no-CL1537Contig1	YES	XP_625119	9e-19	NO	NA	NA	YES	XP_975269	1e-07	NA	NA	NA
bom001no-CL1538Contig1	YES	XP_393029	1e-128	YES	XP_001605071	4e-52	YES	XP_966833	1e-117	YES	FBpp0112426	1e-109
bom001no-CL1539Contig1	NO	NA	NA	YES	XP_001604054	4e-06	NO	NA	NA	NA	NA	NA
bom001no-CL1539Contig2	NO	NA	NA	NO	NA	NA	NO	NA	NA	NA	NA	NA
bom001no-CL1540Contig1	YES	XP_394891	1e-111	YES	XP_001607558	1e-100	YES	XP_974115	2e-94	YES	FBpp0078385	6e-83
bom001no-CL1541Contig1	NO	NA	NA	NO	NA	NA	NO	NA	NA	NA	NA	NA
bom001no-CL1541Contig2	NO	NA	NA	NO	NA	NA	NO	NA	NA	NA	NA	NA
bom001no-CL1542Contig1	YES	XP_001120683	9e-78	YES	XP_001600624	2e-61	YES	XP_972927	2e-37	YES	FBpp0073597	2e-39
bom001no-CL1543Contig1	YES	XP_001120608	2e-52	YES	XP_001600064	8e-15	NO	NA	NA	NA	NA	NA
bom001no-CL1544Contig1	NO	NA	NA	NO	NA	NA	NO	NA	NA	NA	NA	NA
bom001no-CL1545Contig1	NO	NA	NA	NO	NA	NA	NO	NA	NA	NA	NA	NA
bom001no-CL1546Contig1	YES	XP_001122505	1e-100	YES	XP_001607388	4e-06	NO	NA	NA	NA	NA	NA
bom001no-CL1547Contig1	NO	NA	NA	NO	NA	NA	NO	NA	NA	NA	NA	NA
bom001no-CL1548Contig1	YES	XP_395349	1e-148	YES	XP_001603293	1e-123	YES	XP_966972	5e-83	YES	FBpp0082818	3e-86
bom001no-CL1549Contig1	YES	XP_001122909	3e-16	YES	XP_001608304	3e-44	YES	XP_969714	1e-39	YES	FBpp0271901	3e-37
bom001no-CL1550Contig1	YES	XP_624169	1e-17	NO	NA	NA	NO	NA	NA	NA	NA	NA
bom001no-CL1551Contig1	YES	XP_001121130	1e-82	YES	XP_001605358	1e-69	YES	XP_971720	4e-39	YES	FBpp0071047	1e-35
bom001no-CL1552Contig1	NO	NA	NA	YES	XP_001605003	7e-14	NO	NA	NA	NA	NA	NA
bom001no-CL1553Contig1	YES	XP_001123191	3e-22	YES	XP_001602475	1e-22	YES	XP_970169	3e-16	YES	FBpp0073964	2e-13
bom001no-CL1554Contig1	NO	NA	NA	NO	NA	NA	NO	NA	NA	NA	NA	NA
bom001no-CL1555Contig1	YES	XP_625135	7e-97	YES	XP_001602523	3e-76	YES	XP_970644	8e-65	YES	FBpp0086719	4e-65
bom001no-CL1556Contig1	YES	XP_001122278	5e-49	YES	XP_001606194	3e-39	YES	XP_968539	7e-22	NA	NA	NA
bom001no-CL1557Contig1	YES	XP_001121629	3e-15	NO	NA	NA	NO	NA	NA	NA	NA	NA
bom001no-CL1557Contig2	YES	XP_001121629	5e-60	NO	NA	NA	YES	XP_001813822	1e-06	NA	NA	NA
bom001no-CL1558Contig1	YES	XP_393898	1e-40	NO	NA	NA	YES	XP_974530	9e-22	YES	FBpp0290165	2e-13
bom001no-CL1559Contig1	YES	XP_392055	1e-98	YES	XP_001599085	2e-10	YES	XP_971566	1e-53	YES	FBpp0289521	2e-43
bom001no-CL1560Contig1	NO	NA	NA	YES	XP_001603106	2e-29	YES	XP_975116	1e-22	YES	FBpp0070356	2e-14
bom001no-CL1561Contig1	NO	NA	NA	YES	XP_001603752	3e-64	NO	NA	NA	NA	NA	NA
bom001no-CL1562Contig1	YES	XP_001120590	2e-84	YES	XP_001600004	2e-43	YES	XP_001812410	7e-33	YES	FBpp0081385	1e-21
bom001no-CL1563Contig1	YES	XP_001123042	1e-80	YES	XP_001599579	2e-64	YES	XP_968970	2e-40	YES	FBpp0112221	5e-42
bom001no-CL1564Contig1	YES	XP_394094	0	YES	XP_001599945	0	YES	XP_974698	2.33e-156	YES	FBpp0080509	1e-148
bom001no-CL1565Contig1	YES	XP_624261	1e-162	NO	NA	NA	YES	XP_967479	1e-100	YES	FBpp0072572	1e-91
bom001no-CL1566Contig1	YES	XP_623128	1e-116	YES	XP_001608075	1e-104	YES	XP_974503	4e-87	YES	FBpp0076804	3e-80
bom001no-CL1567Contig1	NO	NA	NA	NO	NA	NA	NO	NA	NA	NA	NA	NA
bom001no-CL1567Contig2	NO	NA	NA	NO	NA	NA	NO	NA	NA	NA	NA	NA
bom001no-CL1568Contig1	NO	NA	NA	NO	NA	NA	NO	NA	NA	NA	NA	NA
bom001no-CL1569Contig1	YES	XP_393035	8e-74	YES	XP_001604213	4e-64	YES	XP_975587	3e-62	YES	FBpp0073068	3e-56
bom001no-CL1570Contig1	YES	XP_001122176	1e-44	NO	NA	NA	YES	XP_973586	9e-11	NA	NA	NA
bom001no-CL1570Contig2	NO	NA	NA	NO	NA	NA	NO	NA	NA	NA	NA	NA
bom001no-CL1571Contig1	YES	XP_623854	1e-122	YES	XP_001600425	1e-101	YES	XP_974795	5e-66	YES	FBpp0084411	2e-60
bom001no-CL1572Contig1	YES	XP_625108	6e-87	YES	XP_001605175	4e-60	YES	XP_966494	1e-25	YES	FBpp0289181	2e-24
bom001no-CL1573Contig1	YES	XP_001119885	4e-39	YES	XP_001599008	9e-38	YES	XP_974792	1e-39	YES	FBpp0086627	2e-32
bom001no-CL1574Contig1	NO	NA	NA	NO	NA	NA	NO	NA	NA	NA	NA	NA
bom001no-CL1575Contig1	YES	XP_396167	5e-59	YES	XP_001601087	1e-17	YES	XP_972604	2e-53	YES	FBpp0289762	4e-52
bom001no-CL1576Contig1	YES	XP_397474	1e-128	YES	XP_001605620	3e-96	YES	XP_001814293	1e-80	YES	FBpp0071006	2e-46
bom001no-CL1577Contig1	YES	XP_001121263	1e-118	YES	XP_001603192	3e-95	YES	XP_975111	1e-69	YES	FBpp0072168	3e-69
bom001no-CL1578Contig1	YES	XP_001121902	2e-42	YES	XP_001608286	3e-27	YES	XP_968339	1e-25	YES	FBpp0085690	5e-12
bom001no-CL1579Contig1	YES	XP_001122718	2e-14	YES	XP_001600290	3e-14	YES	XP_970018	1e-46	YES	FBpp0083841	5e-40
bom001no-CL1580Contig1	YES	XP_623377	1e-111	YES	XP_001604130	6e-95	YES	XP_967186	3e-91	YES	FBpp0088368	7e-81
bom001no-CL1580Contig2	YES	XP_623377	1e-180	YES	XP_001604130	1e-155	YES	XP_967186	1e-142	YES	FBpp0088368	1e-134
bom001no-CL1581Contig1	NO	NA	NA	NO	NA	NA	NO	NA	NA	NA	NA	NA
bom001no-CL1582Contig1	NO	NA	NA	YES	XP_001605286	9e-19	NO	NA	NA	NA	NA	NA
bom001no-CL1583Contig1	YES	XP_393062	1e-58	YES	XP_001607886	4e-44	YES	XP_974571	8e-43	YES	FBpp0290491	9e-34
bom001no-CL1584Contig1	YES	XP_392640	1e-123	YES	XP_001599325	2e-98	YES	XP_973998	1e-100	YES	FBpp0080817	6e-91
bom001no-CL1585Contig1	YES	XP_395811	4e-67	YES	XP_001602930	7e-64	YES	XP_969419	4e-56	YES	FBpp0078414	5e-50
bom001no-CL1586Contig1	YES	XP_624419	0	YES	XP_001605682	1e-167	YES	XP_973720	1e-12	YES	FBpp0080593	8e-70
bom001no-CL1587Contig1	YES	XP_625136	1e-109	YES	XP_001599966	2e-92	YES	XP_973660	3e-76	YES	FBpp0088517	2e-70
bom001no-CL1588Contig1	NO	NA	NA	NO	NA	NA	NO	NA	NA	NA	NA	NA
bom001no-CL1589Contig1	YES	XP_397254	3e-99	YES	XP_001600496	2e-76	NO	NA	NA	YES	FBpp0290789	2e-79
bom001no-CL1590Contig1	YES	XP_624048	1e-132	YES	XP_001606149	1e-122	YES	XP_966313	1e-125	YES	FBpp0288844	1e-115
bom001no-CL1591Contig1	YES	XP_624043	1e-136	YES	XP_001605501	2e-08	YES	XP_972815	1e-97	YES	FBpp0290910	5e-09
bom001no-CL1592Contig1	YES	XP_625019	1e-126	YES	XP_001601775	1e-100	YES	XP_972108	6e-88	YES	FBpp0075941	4e-74
bom001no-CL1593Contig1	YES	XP_001123305	1e-98	YES	XP_001599369	1e-121	YES	XP_969014	1e-112	YES	FBpp0082295	1e-107
bom001no-CL1594Contig1	YES	XP_001121637	7e-36	YES	XP_001599547	4e-30	YES	XP_971881	2e-21	YES	FBpp0290461	3e-21
bom001no-CL1595Contig1	YES	XP_394333	2e-12	YES	XP_001604985	5e-08	YES	XP_968760	8e-09	YES	FBpp0076181	6e-06
bom001no-CL1596Contig1	YES	XP_001120744	4e-55	YES	XP_001606749	1e-76	YES	XP_971079	5e-58	YES	FBpp0076868	2e-56
bom001no-CL1597Contig1	YES	XP_394267	1e-35	YES	XP_001606456	7e-17	NO	NA	NA	NA	NA	NA
bom001no-CL1598Contig1	YES	XP_393909	7e-82	YES	XP_001603644	9e-65	YES	XP_974627	1e-50	YES	FBpp0078636	1e-48
bom001no-CL1599Contig1	NO	NA	NA	NO	NA	NA	NO	NA	NA	NA	NA	NA
bom001no-CL1600Contig1	NO	NA	NA	NO	NA	NA	NO	NA	NA	YES	FBpp0085455	1e-12
bom001no-CL1601Contig1	YES	XP_391901	6e-65	YES	XP_001603843	2e-24	YES	XP_968413	7e-21	YES	FBpp0076001	4e-20
bom001no-CL1602Contig1	YES	XP_001121690	5e-62	YES	XP_001603159	6e-27	NO	NA	NA	NA	NA	NA
bom001no-CL1603Contig1	NO	NA	NA	NO	NA	NA	NO	NA	NA	NA	NA	NA
bom001no-CL1604Contig1	NO	NA	NA	NO	NA	NA	YES	XP_966702	4e-09	YES	FBpp0085856	7e-06
bom001no-CL1605Contig1	YES	XP_001121931	1e-47	YES	XP_001606017	2e-22	YES	XP_975027	6e-10	YES	FBpp0075256	5e-08
bom001no-CL1606Contig1	NO	NA	NA	NO	NA	NA	YES	XP_001811161	6e-69	NA	NA	NA
bom001no-CL1606Contig2	YES	XP_393381	3e-12	YES	XP_001607038	6e-14	YES	XP_001811161	5e-81	YES	FBpp0084258	1e-37
bom001no-CL1607Contig1	NO	NA	NA	YES	XP_001605956	4e-55	YES	XP_968216	1e-29	YES	FBpp0079908	2e-25
bom001no-CL1608Contig1	YES	XP_623380	1e-106	YES	XP_001599168	2e-89	YES	XP_970804	2e-85	YES	FBpp0075111	1e-73
bom001no-CL1609Contig1	YES	XP_001122533	9e-64	YES	XP_001602153	5e-50	YES	XP_972768	3e-27	YES	FBpp0085308	5e-13
bom001no-CL1610Contig1	NO	NA	NA	NO	NA	NA	NO	NA	NA	NA	NA	NA
[truncated: 11,334 more rows]
