# Supplementary material for: Analysis of a normalised expressed sequence tag (EST) library from a key pollinator, the bumblebee Bombus terrestris
Source: BMC Genomics. 2010 Feb 15;11:110. doi: 10.1186/1471-2164-11-110 (PMC2838840; doi:10.1186/1471-2164-11-110)
Supplement: Additional file 6 — Bombus terrestris unique sequences with "hits" to proteins from genes characterised as immune related in Apis mellifera and Drosophila melanogaster. [file 1471-2164-11-110-S6.XLS]

## Sheet: est_immune.txt
Project_identifier	Hit_to_proposed_Apis_immune	Apis_Protein_ID	Apis_Gene_ID	Apis_proposed_name	Apis_Protein	Apis_notes	Hit_significance	Hit_to_Drosophila_immune	Drosophila_Flybase_Protein_ID	Drosophila_Flybase_Gene_ID	Drosophila_Symbol	Drosophila_name	Synonyms	Notes	Hit_significance
bom001no-CL1012Contig1	YES	XP_394528	GB11320	RIP1	XP_394528	MAPK	1e-127	NO	NA	NA	NA	NA	NA	NA	NA
bom001no-CL1066Contig1	NO	NA	NA	NA	NA	NA	NA	YES	FBpp0086274	FBgn0034094	Tsf3	Transferrin 3	NA	iron binding	2e-32
bom001no-CL1146Contig1	NO	NA	NA	NA	NA	NA	NA	YES	FBpp0077213	FBgn0022073	Thor	Thor	NA	translation initiation	8e-24
bom001no-CL1156Contig1	YES	XP_001119924	GB12212	Kay	XP_001119924	JNK	3e-15	YES	FBpp0288515	FBgn0001297	kay	kayak	Fos	transcription factor	5e-15
bom001no-CL1164Contig1	YES	NP_001011616	GB19392	Defensin-1	NP_001011616	AMP	3e-26	YES	FBpp0087518	FBgn0010385	Def	Defensin	NA	antimicrobial peptide	5e-06
bom001no-CL1174Contig1	YES	XP_001121634	GB19961	B-gluc2	XP_001121634	GNBPs	6e-90	YES	FBpp0074817	FBgn0040323	GNBP1	Gram-negative bacteria binding protein 1	NA	beta-glucan binding domain	1e-33
bom001no-CL1194Contig1	YES	XP_001120871	GB12538	GRAAL/Tequila-like	XP_001120871	Scav. Receptor A	0	NO	NA	NA	NA	NA	NA	NA	NA
bom001no-CL1224Contig1	YES	XP_624884	GB15702	SPH53	XP_624884	serine proteases	2e-94	NO	NA	NA	NA	NA	NA	NA	NA
bom001no-CL1234Contig1	NO	NA	NA	NA	NA	NA	NA	YES	FBpp0075698	FBgn0036299	Tsf2	Transferrin 2	NA	iron binding	1e-27
bom001no-CL123Contig2	NO	NA	NA	NA	NA	NA	NA	YES	FBpp0073595	FBgn0040309	Jafrac1	thioredoxin peroxidase 1	NA	gut protection	1e-88
bom001no-CL1326Contig1	NO	NA	NA	NA	NA	NA	NA	YES	FBpp0077748	FBgn0015924	crq	croquemort	NA	scavenger receptor	3e-57
bom001no-CL1326Contig2	NO	NA	NA	NA	NA	NA	NA	YES	FBpp0077748	FBgn0015924	crq	croquemort	NA	scavenger receptor	1e-37
bom001no-CL1459Contig1	NO	NA	NA	NA	NA	NA	NA	YES	FBpp0111920	FBgn0031145	Ntf-2	Nuclear transport factor-2	NA	nuclear transport	3e-51
bom001no-CL153Contig1	NO	NA	NA	NA	NA	NA	NA	YES	FBpp0078984	FBgn0026170	smt3	NA	SUMO	protein modification	1e-35
bom001no-CL153Contig2	NO	NA	NA	NA	NA	NA	NA	YES	FBpp0078984	FBgn0026170	smt3	NA	SUMO	protein modification	8e-38
bom001no-CL1586Contig1	YES	XP_624419	GB18949	SOCS	XP_624419	JakSTAT	0	YES	FBpp0080593	FBgn0041184	Socs36E	Suppressor of cytokine signaling at 36E	NA	negative regulator of JAKSTAT	8e-70
bom001no-CL1686Contig1	YES	XP_001122037	GB16147	cSP1	XP_001122037	serine proteases	7e-19	NO	NA	NA	NA	NA	NA	NA	NA
bom001no-CL1691Contig1	YES	XP_394370	GB19846	SP36	XP_394370	serine proteases	1e-108	NO	NA	NA	NA	NA	NA	NA	NA
bom001no-CL1770Contig1	NO	NA	NA	NA	NA	NA	NA	YES	FBpp0078296	FBgn0028436	ECSIT	NA	NA	NA	8e-16
bom001no-CL1770Contig2	NO	NA	NA	NA	NA	NA	NA	YES	FBpp0078296	FBgn0028436	ECSIT	NA	NA	NA	3e-52
bom001no-CL1774Contig1	YES	XP_001120043	GB17927	PSH LIKE	XP_001120043	Toll/TLR	3e-93	NO	NA	NA	NA	NA	NA	NA	NA
bom001no-CL1858Contig1	YES	XP_623069	GB11698	cSP3	XP_623069	serine proteases	1e-132	NO	NA	NA	NA	NA	NA	NA	NA
bom001no-CL1869Contig1	NO	NA	NA	NA	NA	NA	NA	YES	FBpp0085620	FBgn0004364	18w	18 wheeler	Toll-2	Toll-like	4e-10
bom001no-CL1888Contig1	NO	NA	NA	NA	NA	NA	NA	YES	FBpp0071507	FBgn0003162	Pu	Punch	NA	melanin synthesis cascade	1e-26
bom001no-CL1918Contig1	YES	XP_001121009	GB10655	cact-1	XP_001121009	Toll/TLR	1e-120	YES	FBpp0089296	FBgn0000250	cact	cactus	NA	NA	5e-45
bom001no-CL1998Contig1	YES	XP_001120871	GB12538	GRAAL/Tequila-like	XP_001120871	Scav. Receptor A	1e-136	NO	NA	NA	NA	NA	NA	NA	NA
bom001no-CL2002Contig1	NO	NA	NA	NA	NA	NA	NA	YES	FBpp0289672	FBgn0024326	Mkk4	MAP kinase kinase 4	NA	kinase	1e-45
bom001no-CL2134Contig1	YES	NP_001011617	GB18323	abaecin	NP_001011617	AMP	5e-15	NO	NA	NA	NA	NA	NA	NA	NA
bom001no-CL2299Contig1	NO	NA	NA	NA	NA	NA	NA	YES	FBpp0085620	FBgn0004364	18w	18 wheeler	Toll-2	Toll-like	6e-07
bom001no-CL2393Contig1	YES	XP_394726	GB19925	AmSCR-C	XP_394726	Scav. Receptor C	2e-30	NO	NA	NA	NA	NA	NA	NA	NA
bom001no-CL2503Contig1	YES	XP_395941	GB19301	PGRP-S2	XP_395941	PGRP	3e-91	YES	FBpp0087788	FBgn0043575	PGRP-SC2	NA	NA	amidase degradation	2e-42
bom001no-CL2598Contig1	NO	NA	NA	NA	NA	NA	NA	YES	FBpp0084514	FBgn0003495	spz	spatzle	NA	ligand	1e-12
bom001no-CL2603Contig1	NO	NA	NA	NA	NA	NA	NA	YES	FBpp0080687	FBgn0002022	Catsup	Catecholamines up	NA	melanin synthesis cascade	1e-38
bom001no-CL2612Contig1	YES	XP_001122037	GB16147	cSP1	XP_001122037	serine proteases	1e-116	YES	FBpp0078543	FBgn0027930	MP1	melanization protease 1	NA	phenoloxidase cascade	2e-47
bom001no-CL2682Contig1	YES	XP_624680	GB16021	SP35	XP_624680	serine proteases	2e-83	NO	NA	NA	NA	NA	NA	NA	NA
bom001no-CL2736Contig1	YES	XP_397188	GB19582	NEC LIKE	XP_397188	Toll/TLR	2e-81	NO	NA	NA	NA	NA	NA	NA	NA
bom001no-CL2741Contig1	NO	NA	NA	NA	NA	NA	NA	YES	FBpp0111920	FBgn0031145	Ntf-2	Nuclear transport factor-2	NA	nuclear transport	3e-54
bom001no-CL2815Contig1	YES	XP_624207	GB10539	TRAF2	XP_624207	Toll/TLR	1e-141	YES	FBpp0071136	FBgn0026318	Traf2	TNF-receptor-associated factor 2	NA	NA	1e-29
bom001no-CL2820Contig1	YES	XP_396085	GB13813	AmSCR-B5	XP_396085	Scav. Receptor B	1e-27	NO	NA	NA	NA	NA	NA	NA	NA
bom001no-CL2858Contig1	NO	NA	NA	NA	NA	NA	NA	YES	FBpp0073595	FBgn0040309	Jafrac1	thioredoxin peroxidase 1	NA	gut protection	2e-32
bom001no-CL3013Contig1	YES	XP_396819	GB11057	lap2	XP_396819	IMD	6e-99	YES	FBpp0086432	FBgn0015247	Iap2	Inhibitor of apoptosis 2	NA	NA	1e-31
bom001no-CL3112Contig1	YES	XP_001123180	GB17879	PGRP-S3	XP_001123180	PGRP	3e-42	YES	FBpp0073358	FBgn0030310	PGRP-SA	Peptidoglycan recognition protein SA	NA	PGRP domain	4e-23
bom001no-CL3190Contig1	YES	XP_001120277	GB14645	Eater-like	XP_001120277	EGF Family	1e-134	NO	NA	NA	NA	NA	NA	NA	NA
bom001no-CL3241Contig1	YES	XP_624972	GB13677	cactin	XP_624972	Toll/TLR	1e-142	NO	NA	NA	NA	NA	NA	NA	NA
bom001no-CL3270Contig1	YES	XP_623951	GB11373	Rac	XP_623951	RAC1 protein	1e-109	YES	FBpp0072614	FBgn0010333	Rac1	NA	NA	NA	1e-102
bom001no-CL3335Contig1	YES	XP_001121888	GB18767	SP8	XP_001121888	serine proteases	6e-28	NO	NA	NA	NA	NA	NA	NA	NA
bom001no-CL3408Contig1	NO	NA	NA	NA	NA	NA	NA	YES	FBpp0290929	FBgn0022787	Hel89B	Helicase 89B	NA	NA	5e-61
bom001no-CL3496Contig1	YES	XP_001120454	GB10222	SP18	XP_001120454	serine proteases	1e-50	NO	NA	NA	NA	NA	NA	NA	NA
bom001no-CL3522Contig1	YES	XP_395991	GB17012	NEC LIKE	XP_395991	Toll/TLR	1e-34	NO	NA	NA	NA	NA	NA	NA	NA
bom001no-CL3679Contig1	NO	NA	NA	NA	NA	NA	NA	YES	FBpp0289793	FBgn0000173	ben	bendless	NA	protein modification	4e-24
bom001no-CL3766Contig1	NO	NA	NA	NA	NA	NA	NA	YES	FBpp0077213	FBgn0022073	Thor	Thor	NA	translation initiation	7e-24
bom001no-CL3916Contig1	YES	XP_393161	GB19988	Lys-3	XP_393161	Lysozyme	3e-58	YES	FBpp0086191	FBgn0034162	CG6426	NA	NA	lysozyme, I-type	2e-39
bom001no-CL392Contig1	YES	XP_395368	GB19452	B-gluc1	XP_395368	GNBPs	1e-144	YES	FBpp0076237	FBgn0040321	GNBP3	Gram-negative bacteria binding protein 3	NA	beta-glucan binding domain	7e-47
bom001no-CL392Contig2	YES	XP_395368	GB19452	B-gluc1	XP_395368	GNBPs	9e-69	YES	FBpp0074863	FBgn0040322	GNBP2	Gram-negative bacteria binding protein 2	NA	beta-glucan binding domain	9e-26
bom001no-CL413Contig1	YES	XP_001121433	GB16367	SP46	XP_001121433	serine proteases	1e-104	NO	NA	NA	NA	NA	NA	NA	NA
bom001no-CL4162Contig1	NO	NA	NA	NA	NA	NA	NA	YES	FBpp0072143	FBgn0021895	ytr	yantar	NA	NA	1e-28
bom001no-CL4263Contig1	NO	NA	NA	NA	NA	NA	NA	YES	FBpp0073551	FBgn0015763	lic	licorne	MKK3	kinase	1e-57
bom001no-CL4398Contig1	YES	XP_001120550	GB19292	SPH52	XP_001120550	serine proteases	4e-31	NO	NA	NA	NA	NA	NA	NA	NA
bom001no-CL51Contig1	YES	XP_392901	GB19498	dUbc13	XP_392901	IMD	9e-74	YES	FBpp0289793	FBgn0000173	ben	bendless	NA	protein modification	3e-67
bom001no-CL51Contig2	YES	XP_392901	GB19498	dUbc13	XP_392901	IMD	4e-43	YES	FBpp0289793	FBgn0000173	ben	bendless	NA	protein modification	7e-40
bom001no-CL52Contig1	NO	NA	NA	NA	NA	NA	NA	YES	FBpp0071087	FBgn0004922	RpS6	Ribosomal protein S6	l(1)air8	NA	6e-90
bom001no-CL52Contig2	NO	NA	NA	NA	NA	NA	NA	YES	FBpp0071087	FBgn0004922	RpS6	Ribosomal protein S6	l(1)air8	NA	1e-96
bom001no-CL555Contig1	YES	NP_001011615	GB17538	Hymenoptaecin	NP_001011615	AMP	1e-32	NO	NA	NA	NA	NA	NA	NA	NA
bom001no-CL605Contig1	YES	XP_624417	GB17961	Tollip	XP_624417	Toll/TLR	1e-129	NO	NA	NA	NA	NA	NA	NA	NA
bom001no-CL640Contig1	YES	XP_001120550	GB19292	SPH52	XP_001120550	serine proteases	2e-06	NO	NA	NA	NA	NA	NA	NA	NA
bom001no-CL648Contig1	YES	XP_001123180	GB17879	PGRP-S3	XP_001123180	PGRP	6e-75	YES	FBpp0073358	FBgn0030310	PGRP-SA	Peptidoglycan recognition protein SA	NA	PGRP domain	1e-39
bom001no-CL746Contig1	YES	XP_001120995	GB10231	Lys-1	XP_001120995	Lysozyme	4e-66	YES	FBpp0085560	FBgn0034539	CG11159	NA	NA	lysozyme, c-type	1e-32
bom001no-CL786Contig1	YES	XP_001120619	GB17106	IKKgamma-kenny	XP_001120619	IMD	7e-83	NO	NA	NA	NA	NA	NA	NA	NA
bom001no-CL7Contig1	NO	NA	NA	NA	NA	NA	NA	YES	FBpp0077742	FBgn0010602	lwr	lesswright	Ubc9	protein modification	2e-87
bom001no-CL806Contig1	YES	XP_001122095	GB14603	SP17	XP_001122095	serine proteases	1e-106	NO	NA	NA	NA	NA	NA	NA	NA
bom001no-CL887Contig2	NO	NA	NA	NA	NA	NA	NA	YES	FBpp0078984	FBgn0026170	smt3	NA	SUMO	protein modification	1e-17
bom001no-CL907Contig1	NO	NA	NA	NA	NA	NA	NA	YES	FBpp0289519	FBgn0035976	PGRP-LC	Peptidoglycan recognition protein LC	NA	PGRP domain	1e-44
bom001no-CL938Contig1	NO	NA	NA	NA	NA	NA	NA	YES	FBpp0078950	FBgn0028990	Spn27A	Serpin-27A	NA	phenoloxidase cascade	2e-31
bom001no-CL938Contig2	NO	NA	NA	NA	NA	NA	NA	YES	FBpp0078950	FBgn0028990	Spn27A	Serpin-27A	NA	phenoloxidase cascade	1e-12
bom001noP0001B13_F.ab1	YES	XP_001122095	GB14603	SP17	XP_001122095	serine proteases	9e-92	NO	NA	NA	NA	NA	NA	NA	NA
bom001noP0001F07_F.ab1	YES	XP_394528	GB11320	RIP1	XP_394528	MAPK	1e-62	NO	NA	NA	NA	NA	NA	NA	NA
bom001noP0004D08_F.ab1	YES	XP_001121032	GB14044	PSH LIKE	XP_001121032	Toll/TLR	2e-58	YES	FBpp0289955	FBgn0030051	CG2056	NA	spirit	protease	3e-15
bom001noP0004F14_F.ab1	YES	XP_393339	GB14520	IGFn3-12	XP_393339	IG Superfamily Genes	5e-16	NO	NA	NA	NA	NA	NA	NA	NA
bom001noP0004P19_F.ab1	NO	NA	NA	NA	NA	NA	NA	YES	FBpp0081600	FBgn0003205	Ras85D	Ras oncogene at 85D	Ras1	NA	3e-61
bom001noP0006C03_F.ab1	NO	NA	NA	NA	NA	NA	NA	YES	FBpp0078950	FBgn0028990	Spn27A	Serpin-27A	NA	phenoloxidase cascade	1e-14
bom001noP0007P18_F.ab1	YES	XP_396985	GB11792	CTL6	XP_396985	C-lectin domain	1e-13	NO	NA	NA	NA	NA	NA	NA	NA
bom001noP0008I12_F.ab1	NO	NA	NA	NA	NA	NA	NA	YES	FBpp0086432	FBgn0015247	Iap2	Inhibitor of apoptosis 2	NA	NA	2e-12
bom001noP0009A05_F.ab1	NO	NA	NA	NA	NA	NA	NA	YES	FBpp0075698	FBgn0036299	Tsf2	Transferrin 2	NA	iron binding	7e-69
bom001noP0012M07_F.ab1	YES	XP_001120277	GB14645	Eater-like	XP_001120277	EGF Family	4e-75	NO	NA	NA	NA	NA	NA	NA	NA
bom001noP0013C04_F.ab1	NO	NA	NA	NA	NA	NA	NA	YES	FBpp0089312	FBgn0010909	msn	misshapen	NIK	kinase	5e-16
bom001noP0013H15_F.ab1	YES	XP_396158	GB18520	Toll (TLR)	XP_396158	Toll/TLR	8e-77	YES	FBpp0084432	FBgn0003717	Tl	Toll	NA	receptor	2e-50
bom001noP0014P15_F.ab1	NO	NA	NA	NA	NA	NA	NA	YES	FBpp0079732	FBgn0027363	Stam	Signal transducing adaptor molecule	NA	NA	4e-56
bom001noP0016H02_F.ab1	YES	XP_624536	GB14975	CTL7	XP_624536	C-lectin domain	3e-66	NO	NA	NA	NA	NA	NA	NA	NA
bom001noP0016M10_F.ab1	NO	NA	NA	NA	NA	NA	NA	YES	FBpp0078950	FBgn0028990	Spn27A	Serpin-27A	NA	phenoloxidase cascade	9e-14
bom001noP0017E07_F.ab1	NO	NA	NA	NA	NA	NA	NA	YES	FBpp0288453	FBgn0014141	cher	cheerio	filamin-240	NA	8e-50
bom001noP0018G17_F.ab1	YES	XP_395740	GB17018	Angiopoietin	XP_395740	Fibrinogen	6e-44	NO	NA	NA	NA	NA	NA	NA	NA
bom001noP0019D05_F.ab1	YES	XP_001120871	GB12538	GRAAL/Tequila-like	XP_001120871	Scav. Receptor A	2e-29	NO	NA	NA	NA	NA	NA	NA	NA
bom001noP0019G13_F.ab1	YES	XP_393339	GB14520	IGFn3-12	XP_393339	IG Superfamily Genes	9e-99	NO	NA	NA	NA	NA	NA	NA	NA
bom001noP0020B01_F.ab1	YES	XP_001119924	GB12212	Kay	XP_001119924	JNK	3e-17	NO	NA	NA	NA	NA	NA	NA	NA
bom001noP0020B12_F.ab1	YES	XP_396158	GB18520	Toll (TLR)	XP_396158	Toll/TLR	3e-08	NO	NA	NA	NA	NA	NA	NA	NA
bom001noP0022B02_F.ab1	YES	XP_001120619	GB17106	IKKgamma-kenny	XP_001120619	IMD	5e-28	NO	NA	NA	NA	NA	NA	NA	NA
bom001noP0022G21_F.ab1	YES	XP_393727	GB16214	SP38	XP_393727	serine proteases	2e-63	NO	NA	NA	NA	NA	NA	NA	NA
bom001noP0023M01_F.ab1	NO	NA	NA	NA	NA	NA	NA	YES	FBpp0082191	FBgn0041710	yellow-f	NA	NA	melanin synthesis cascade	1e-12
bom001noP0027J05_F.ab1	YES	XP_396241	GB10506	AmSCR-B1	XP_396241	Scav. Receptor B	9e-80	NO	NA	NA	NA	NA	NA	NA	NA
bom001noP0027M08_F.ab1	YES	XP_624417	GB17961	Tollip	XP_624417	Toll/TLR	4e-96	NO	NA	NA	NA	NA	NA	NA	NA
bom001noP0029L21_F.ab1	NO	NA	NA	NA	NA	NA	NA	YES	FBpp0099694	FBgn0050420	Atf-2	Activating transcription factor-2	NA	transcription factor	5e-13
bom001noP0050A08_F.ab1	NO	NA	NA	NA	NA	NA	NA	YES	FBpp0071087	FBgn0004922	RpS6	Ribosomal protein S6	l(1)air8	NA	1e-39
bom001noP0050E07_F.ab1	NO	NA	NA	NA	NA	NA	NA	YES	FBpp0082065	FBgn0029512	SAE1	NA	Aos1	protein modification	5e-35
bom001noP0057D02_F.ab1	NO	NA	NA	NA	NA	NA	NA	YES	FBpp0085620	FBgn0004364	18w	18 wheeler	Toll-2	Toll-like	1e-10
bom001noP0057F02_F.ab1	NO	NA	NA	NA	NA	NA	NA	YES	FBpp0075698	FBgn0036299	Tsf2	Transferrin 2	NA	iron binding	1e-18
bom001noP0059B08_F.ab1	NO	NA	NA	NA	NA	NA	NA	YES	FBpp0111920	FBgn0031145	Ntf-2	Nuclear transport factor-2	NA	nuclear transport	4e-49
bom001noP0059K21_F.ab1	NO	NA	NA	NA	NA	NA	NA	YES	FBpp0071507	FBgn0003162	Pu	Punch	NA	melanin synthesis cascade	8e-08
bom001noP0067D23_F.ab1	YES	XP_001120594	GB15317	SP49	XP_001120594	serine proteases	6e-33	YES	FBpp0082798	FBgn0051217	CG31217	NA	NA	scavenger receptor	2e-23
bom001noP0068K07_F.ab1	YES	XP_392901	GB19498	dUbc13	XP_392901	IMD	4e-55	YES	FBpp0289793	FBgn0000173	ben	bendless	NA	protein modification	2e-51
bom001noP0069E04_F.ab1	YES	XP_624195	GB14382	CTL8	XP_624195	C-lectin domain	2e-20	NO	NA	NA	NA	NA	NA	NA	NA
bom001noP0069F09_F.ab1	YES	XP_001121783	GB16422	Hopscotch	XP_001121783	JakSTAT	1e-101	YES	FBpp0073313	FBgn0004864	hop	hopscotch	NA	kinase	6e-14
bom001noP0071N21_F.ab1	NO	NA	NA	NA	NA	NA	NA	YES	FBpp0086274	FBgn0034094	Tsf3	Transferrin 3	NA	iron binding	7e-27
bom001noP0072B06_F.ab1	YES	XP_396158	GB18520	Toll (TLR)	XP_396158	Toll/TLR	3e-09	NO	NA	NA	NA	NA	NA	NA	NA
bom001noP0072D18_F.ab1	YES	XP_625156	GB11883	cact-3	XP_625156	Toll/TLR	2e-88	NO	NA	NA	NA	NA	NA	NA	NA
bom001noP0072H03_F.ab1	YES	XP_396085	GB13813	AmSCR-B5	XP_396085	Scav. Receptor B	5e-44	NO	NA	NA	NA	NA	NA	NA	NA
bom001noP0072H19_F.ab1	NO	NA	NA	NA	NA	NA	NA	YES	FBpp0290881	FBgn0030964	Pvf1	PDGF- and VEGF-related factor 1	Vegf	ligand	1e-29
bom001noP0072O18_F.ab1	YES	XP_394457	GB14314	AmSCR-B6	XP_394457	Scav. Receptor B	2e-41	NO	NA	NA	NA	NA	NA	NA	NA
bom001noP0073H11_F.ab1	NO	NA	NA	NA	NA	NA	NA	YES	FBpp0099694	FBgn0050420	Atf-2	Activating transcription factor-2	NA	transcription factor	3e-17
bom001noP0074N24_F.ab1	YES	XP_392901	GB19498	dUbc13	XP_392901	IMD	1e-68	YES	FBpp0289793	FBgn0000173	ben	bendless	NA	protein modification	3e-64
bom001noP0075A03_F.ab1	YES	XP_623069	GB11698	cSP3	XP_623069	serine proteases	2e-80	NO	NA	NA	NA	NA	NA	NA	NA
bom001noP0075B09_F.ab1	YES	XP_394457	GB14314	AmSCR-B6	XP_394457	Scav. Receptor B	5e-50	YES	FBpp0077748	FBgn0015924	crq	croquemort	NA	scavenger receptor	2e-13
bom001noP0077A11_F.ab1	NO	NA	NA	NA	NA	NA	NA	YES	FBpp0088478	FBgn0014141	cher	cheerio	filamin-240	NA	1e-41
bom001noP0078G22_F.ab1	NO	NA	NA	NA	NA	NA	NA	YES	FBpp0088657	FBgn0003118	pnt	pointed	pointed-P2, Ets2	transcription factor	2e-61
bom001noP0078I05_F.ab1	YES	XP_393717	GB16299	Toll-10	XP_393717	Toll/TLR	5e-06	NO	NA	NA	NA	NA	NA	NA	NA
bom001noP0078P11_F.ab1	YES	XP_001122651	GB14001	cSPH50	XP_001122651	serine proteases	8e-47	NO	NA	NA	NA	NA	NA	NA	NA
bom001noP0079H19_F.ab1	YES	XP_001121032	GB14044	PSH LIKE	XP_001121032	Toll/TLR	9e-68	YES	FBpp0289955	FBgn0030051	CG2056	NA	spirit	protease	2e-22
bom001noP0079I22_F.ab1	NO	NA	NA	NA	NA	NA	NA	YES	FBpp0111730	FBgn0003079	phl	pole hole	Raf	NA	3e-44
bom001noP0079J10_F.ab1	YES	XP_396158	GB18520	Toll (TLR)	XP_396158	Toll/TLR	1e-65	YES	FBpp0084432	FBgn0003717	Tl	Toll	NA	receptor	2e-33
bom001noP0081B16_F.ab1	NO	NA	NA	NA	NA	NA	NA	YES	FBpp0075281	FBgn0000212	brm	brahma	NA	transcription factor	3e-32
bom001noP0081I14_F.ab1	YES	XP_001122011	GB14247	cSP2	XP_001122011	serine proteases	2e-34	NO	NA	NA	NA	NA	NA	NA	NA
bom001noP0083O03_F.ab1	YES	XP_001122651	GB14001	cSPH50	XP_001122651	serine proteases	5e-22	NO	NA	NA	NA	NA	NA	NA	NA
bom001noP0084A03_F.ab1	YES	NP_001035321	GB14366	cSPH39	NP_001035321	serine proteases	1e-57	NO	NA	NA	NA	NA	NA	NA	NA
bom001noP0084L16_F.ab1	NO	NA	NA	NA	NA	NA	NA	YES	FBpp0080687	FBgn0002022	Catsup	Catecholamines up	NA	melanin synthesis cascade	2e-22
bom001noP0085H17_F.ab1	YES	XP_623899	GB13019	SPH56	XP_623899	serine proteases	1e-120	NO	NA	NA	NA	NA	NA	NA	NA
bom001noP0086C17_F.ab1	YES	XP_395991	GB17012	NEC LIKE	XP_395991	Toll/TLR	5e-18	NO	NA	NA	NA	NA	NA	NA	NA
bom001noP0086F06_F.ab1	YES	XP_396644	GB12344	MyD88	XP_396644	Toll/TLR	2e-49	YES	FBpp0087679	FBgn0033402	Myd88	NA	NA	NA	3e-22
bom001noP0086O05_F.ab1	YES	XP_624022	GB12490	IGFn3-11	XP_624022	IG Superfamily Genes	2e-06	NO	NA	NA	NA	NA	NA	NA	NA
bom001noP0086O18_F.ab1	NO	NA	NA	NA	NA	NA	NA	YES	FBpp0083099	FBgn0024329	Mekk1	NA	NA	kinase	7e-92
bom001noP0087B17_F.ab1	YES	XP_001122651	GB14001	cSPH50	XP_001122651	serine proteases	2e-33	NO	NA	NA	NA	NA	NA	NA	NA
bom001noP0087B19_F.ab1	YES	XP_001119901	GB14233	SP24	XP_001119901	serine proteases	1e-35	NO	NA	NA	NA	NA	NA	NA	NA
bom001noP0087I02_F.ab1	YES	XP_001120338	GB13397	SPH51	XP_001120338	serine proteases	1e-26	NO	NA	NA	NA	NA	NA	NA	NA
bom001noP0087K10_F.ab1	YES	XP_001122011	GB14247	cSP2	XP_001122011	serine proteases	6e-45	YES	FBpp0290158	FBgn0027930	MP1	melanization protease 1	NA	phenoloxidase cascade	1e-21
bom001noP0087L11_F.ab1	NO	NA	NA	NA	NA	NA	NA	YES	FBpp0072143	FBgn0021895	ytr	yantar	NA	NA	6e-29
bom001noP0088K13_F.ab1	NO	NA	NA	NA	NA	NA	NA	YES	FBpp0080111	FBgn0024846	p38b	NA	NA	kinase	4e-70
bom001noP0092A14_F.ab1	YES	NP_001011615	GB17538	Hymenoptaecin	NP_001011615	AMP	1e-31	NO	NA	NA	NA	NA	NA	NA	NA
bom001noP0092I16_F.ab1	YES	XP_001122040	GB12004	Jra	XP_001122040	JNK	2e-16	NO	NA	NA	NA	NA	NA	NA	NA
bom001noP0093K01_F.ab1	NO	NA	NA	NA	NA	NA	NA	YES	FBpp0085532	FBgn0034511	CG13422	NA	GNBP-like	beta-glucan binding domain	6e-06
bom001noP0094D16_F.ab1	NO	NA	NA	NA	NA	NA	NA	YES	FBpp0288683	FBgn0026319	Traf1	TNF-receptor-associated factor 1	NA	NA	7e-64
bom001noP0094O11_F.ab1	YES	XP_623069	GB11698	cSP3	XP_623069	serine proteases	8e-76	NO	NA	NA	NA	NA	NA	NA	NA
bom001noP0094P14_F.ab1	YES	XP_394726	GB19925	AmSCR-C	XP_394726	Scav. Receptor C	3e-51	NO	NA	NA	NA	NA	NA	NA	NA
bom001noP0095F09_F.ab1	YES	XP_001120277	GB14645	Eater-like	XP_001120277	EGF Family	6e-65	NO	NA	NA	NA	NA	NA	NA	NA
bom001noP0096O01_F.ab1	YES	NP_001011577	GB19537	Dorsal-1B	NP_001011577	Toll/TLR	5e-22	NO	NA	NA	NA	NA	NA	NA	NA
bom001noP0101F17_F.ab1	NO	NA	NA	NA	NA	NA	NA	YES	FBpp0288454	FBgn0014141	cher	cheerio	filamin-240	NA	2e-89
bom001noP0101L18_F.ab1	YES	XP_624626	GB13742	relish	XP_624626	IMD	1e-101	YES	FBpp0089296	FBgn0000250	cact	cactus	NA	NA	2e-20
bom001noP0103B08_F.ab1	YES	XP_395991	GB17012	NEC LIKE	XP_395991	Toll/TLR	4e-77	NO	NA	NA	NA	NA	NA	NA	NA
bom001noP0103C18_F.ab1	YES	XP_394485	GB13520	cact-2	XP_394485	Toll/TLR	1e-35	YES	FBpp0089296	FBgn0000250	cact	cactus	NA	NA	1e-14
bom001noP0104N20_F.ab1	YES	XP_624536	GB14975	CTL7	XP_624536	C-lectin domain	6e-31	NO	NA	NA	NA	NA	NA	NA	NA
bom001noP0105C20_F.ab1	NO	NA	NA	NA	NA	NA	NA	YES	FBpp0072143	FBgn0021895	ytr	yantar	NA	NA	3e-17
bom001noP0106K01_F.ab1	YES	XP_396937	GB14720	Mik2	XP_396937	Toll/TLR	1e-116	NO	NA	NA	NA	NA	NA	NA	NA
bom001noP0108A07_F.ab1	YES	XP_397087	GB13791	SP22	XP_397087	serine proteases	3e-29	NO	NA	NA	NA	NA	NA	NA	NA
bom001noP0109F16_F.ab1	YES	XP_624419	GB18949	SOCS	XP_624419	JakSTAT	2e-49	NO	NA	NA	NA	NA	NA	NA	NA
bom001noP0109H02_F.ab1	YES	XP_624195	GB14382	CTL8	XP_624195	C-lectin domain	7e-64	NO	NA	NA	NA	NA	NA	NA	NA
bom001noP0109J18_F.ab1	NO	NA	NA	NA	NA	NA	NA	YES	FBpp0077742	FBgn0010602	lwr	lesswright	Ubc9	protein modification	3e-65
bom001noP0109K07_F.ab1	NO	NA	NA	NA	NA	NA	NA	YES	FBpp0072143	FBgn0021895	ytr	yantar	NA	NA	3e-17
bom001noP0115C22_F.ab1	YES	NP_001011615	GB17538	Hymenoptaecin	NP_001011615	AMP	1e-30	NO	NA	NA	NA	NA	NA	NA	NA
bom001noP0115C23_F.ab1	NO	NA	NA	NA	NA	NA	NA	YES	FBpp0099683	FBgn0003231	ref(2)P	refractory to sigma P	NA	NA	9e-12
bom001noP0117H02_F.ab1	NO	NA	NA	NA	NA	NA	NA	YES	FBpp0099683	FBgn0003231	ref(2)P	refractory to sigma P	NA	NA	2e-11
bom001noP0117K22_F.ab1	YES	XP_397087	GB13791	SP22	XP_397087	serine proteases	3e-36	NO	NA	NA	NA	NA	NA	NA	NA
bom001noP0118I16_F.ab1	YES	XP_396985	GB11792	CTL6	XP_396985	C-lectin domain	5e-12	NO	NA	NA	NA	NA	NA	NA	NA
bom001noP0120E17_F.ab1	NO	NA	NA	NA	NA	NA	NA	YES	FBpp0075698	FBgn0036299	Tsf2	Transferrin 2	NA	iron binding	3e-98
bom001noP0120H23_F.ab1	YES	XP_624207	GB10539	TRAF2	XP_624207	Toll/TLR	9e-94	YES	FBpp0071136	FBgn0026318	Traf2	TNF-receptor-associated factor 2	NA	NA	1e-25
bom001noP0122D15_F.ab1	YES	XP_623577	GB14642	IGFn3-1	XP_623577	IG Superfamily Genes	8e-49	NO	NA	NA	NA	NA	NA	NA	NA
bom001noP0122K01_F.ab1	YES	XP_001122651	GB14001	cSPH50	XP_001122651	serine proteases	8e-57	NO	NA	NA	NA	NA	NA	NA	NA
bom001noP0124B08_F.ab1	YES	NP_001011627	GB18313	PPO	NP_001011627	PPO	1e-20	YES	FBpp0087744	FBgn0033367	CG8193	CG8193	NA	phenoloxidase	2e-08
bom001noP0124C05_F.ab1	NO	NA	NA	NA	NA	NA	NA	YES	FBpp0073595	FBgn0040309	Jafrac1	thioredoxin peroxidase 1	NA	gut protection	3e-86
